# Supplementary material for: Cell density-dependent proteolysis by HtrA1 induces translocation of zyxin to the nucleus and increased cell survival
Source: Cell Death Dis. 2020 Aug 21;11(8):674. doi: 10.1038/s41419-020-02883-2 (PMC7442833; doi:10.1038/s41419-020-02883-2)
Supplement: Supplementary file 12 — Supplementary Tables S1 and S2 [file 41419_2020_2883_MOESM12_ESM.xlsx]

## Sheet: Table S1
Index	Protein FDR Confidence: Combined	Master	Accession	Description	Exp. q-value: Combined	Sum PEP Score	Coverage [%]	# Peptides	# PSMs	# Unique Peptides	# Protein Groups	# AAs	MW [kDa]	calc. pI	Score Sequest HT: Sequest HT	# Peptides (by Search Engine): Sequest HT	Abundances (Normalized): F1: 126, Mock transfection	Abundances (Normalized): F1: 127N, Mock transfection	Abundances (Normalized): F1: 127C, Mock transfection	Abundances (Normalized): F1: 128N, Full length zyxin	Abundances (Normalized): F1: 128C, Full length zyxin	Abundances (Normalized): F1: 129N, Full length zyxin	Abundances (Normalized): F1: 129C, Truncated zyxin	Abundances (Normalized): F1: 130N, Truncated zyxin	Abundances (Normalized): F1: 130C, Truncated zyxin	Abundances (Normalized): F1: 131, Pooled reference	Abundances (Reference normalized): F1: 126, Mock transfection	Abundances (Reference normalized): F1: 127N, Mock transfection	Abundances (Reference normalized): F1: 127C, Mock transfection	Abundances (Reference normalized): F1: 128N, Full length zyxin	Abundances (Reference normalized): F1: 128C, Full length zyxin	Abundances (Reference normalized): F1: 129N, Full length zyxin	Abundances (Reference normalized): F1: 129C, Truncated zyxin	Abundances (Reference normalized): F1: 130N, Truncated zyxin	Abundances (Normalized): F1: 130C, Truncated zyxin2	T-test truncated zyxin - mock transfection	T-test truncated zyxin - full length zyxin	Average - Mock transfection	Average - Full length zyxin	Average - Truncated zyxin	Relative abundance mock transfection	Relative abundance full length zyxin	Relative abundance truncated zyxin
1	High	Master Protein	Q96BH1	E3 ubiquitin-protein ligase RNF25 [OS=Homo sapiens]	0.007	3,958	2	1	1	1	1	459	51,2	6,54	2.49	1	11.6	16.9	12.1		12.1	11.3	12.3	16.7	18.3	13.6	0.852941	1.24265	0.889706	0	0.889706	0.830882	0.904412	1.22794	1.34559	0.416027	0.137485	0.995098	0.573529	1.15931	0.858351	0.494715	1
2	Medium	Master Protein	Q96FQ6	Protein S100-A16 [OS=Homo sapiens]	0.03	1,940	11	1	1	1	1	103	11,8	6,79	2.29	1	14	13.9	10.8		13.5	17.1	19.1	15.3	15.1	16.2	0.864198	0.858025	0.666667	0	0.833333	1.05556	1.17901	0.944444	0.932099	0.097686	0.305424	0.796296	0.62963	1.01852	0.781818	0.618182	1
3	High	Master Protein	Q8WWI1	LIM domain only protein 7 [OS=Homo sapiens]	0.006	4,284	1	1	1	1	1	1683	192,6	8,09	5.03	1	15.4	11.4	16.6	59	12.2	15.7	15	11.6	18.5	19.8	0.777778	0.575758	0.838384	2.9798	0.616162	0.792929	0.757576	0.585859	0.934343	0.83423	0.410674	0.73064	1.46296	0.759259	0.499425	1	0.518987
4	High	Master Protein	Q15477	Helicase SKI2W [OS=Homo sapiens]	0.006	4,316	1	2	2	1	1	1246	137,7	6,06	3.72	2	15.7	15.9	11.1		12.2	14.9	15.1	14.6	16.8	14.5	1.08276	1.09655	0.765517	0	0.841379	1.02759	1.04138	1.0069	1.15862	0.498385	0.235148	0.981609	0.622989	1.06897	0.91828	0.582796	1
5	Medium	Master Protein	Q7Z6E9	E3 ubiquitin-protein ligase RBBP6 [OS=Homo sapiens]	0.018	2,491	1	1	1	1	1	1792	201,4	9,64	2.25	1	15.7	11.7	21.4	50.8	12.6	18	9.4	15.3	13.8	20.3	0.773399	0.576355	1.05419	2.50246	0.62069	0.8867	0.463054	0.753695	0.679803	0.360138	0.301563	0.801314	1.33662	0.632184	0.599509	1	0.472973
6	High	Master Protein	Q8N961-1	Ankyrin repeat and BTB/POZ domain-containing protein 2 [OS=Homo sapiens]	0	7,173	1	1	1	1	1	1025	113,6	6,29	5.86	1	16.5	16.5	15.3	36.6	14.1	17.1	12.3	14.6	13.5	14.6	1.13014	1.13014	1.04795	2.50685	0.965753	1.17123	0.842466	1	0.924658	0.0273661	0.266833	1.10274	1.54795	0.922374	0.712389	1	0.59587
7	High	Master Protein	Q9BUB7	Transmembrane protein 70, mitochondrial [OS=Homo sapiens]	0.01	3,215	5	1	1	1	1	260	29,0	8,91	2.85	1	16.8	23.1	14.9		12.4	13.1	18.1	15.2	15.4	14	1.2	1.65	1.06429	0	0.885714	0.935714	1.29286	1.08571	1.1	0.485488	0.150526	1.30476	0.607143	1.15952	1	0.465328	0.888686
8	High	Master Protein	Q86SZ2	trafficking protein particle complex subunit 6B [OS=Homo sapiens]	0.005	4,706	7	1	1	1	1	158	18,0	8,68	3.23	1	16.9	24	19.8		22.1	20.3	22.4	25.6	19.8	19.4	0.871134	1.23711	1.02062	0	1.13918	1.04639	1.15464	1.31959	1.02062	0.423454	0.30957	1.04296	0.728522	1.16495	0.89528	0.625369	1
9	High	Master Protein	Q9BZE9-2	Isoform 2 of Tether containing UBX domain for GLUT4 [OS=Homo sapiens]	0.006	4,351	2	1	1	1	1	647	69,9	8,09	2.48	1	17.5	16.5	17.6	56.7	14.8	18.8	16.6	17.3	14.3	23.6	0.741525	0.699153	0.745763	2.40254	0.627119	0.79661	0.70339	0.733051	0.605932	0.308328	0.35347	0.728814	1.27542	0.680791	0.571429	1	0.533776
10	Medium	Master Protein	P40123	Adenylyl cyclase-associated protein 2 [OS=Homo sapiens]	0.011	3,107	3	2	2	1	1	477	52,8	6,37	4.48	2	18	17	17.6		12.2	13.7	15.6	17.6	15.4	20.2	0.891089	0.841584	0.871287	0	0.60396	0.678218	0.772277	0.871287	0.762376	0.154273	0.160226	0.867987	0.427393	0.80198	1	0.492395	0.923954
11	Medium	Master Protein	Q99442	translocation protein sec62 [OS=Homo sapiens]	0.015	2,662	4	1	1	1	1	399	45,8	7,12	3.29	1	18	13.4	14.2	30.7	13.3	21.6	20.9	13.2	15.2	16.8	1.07143	0.797619	0.845238	1.82738	0.791667	1.28571	1.24405	0.785714	0.904762	0.672443	0.381387	0.904762	1.30159	0.978175	0.695122	1	0.751524
12	High	Master Protein	P13747	HLA class I histocompatibility antigen, alpha chain E [OS=Homo sapiens]	0	8,975	7	2	2	1	1	358	40,1	5,95	7.48	2	18.4	14.7	20.4	54.3	19.1	22.3	18.1	15.8	20.4	14.2	1.29577	1.03521	1.43662	3.82394	1.34507	1.57042	1.27465	1.11268	1.43662	0.906554	0.289647	1.25587	2.24648	1.27465	0.559039	1	0.567398
13	High	Master Protein	Q8IXW5	Putative RNA polymerase II subunit B1 CTD phosphatase RPAP2 [OS=Homo sapiens]	0.006	4,400	3	2	2	2	1	612	69,5	7,78	2.91	2	18.7	23.8	10.4		16.1	21.4	16.4	14.3	13.9	18.3	1.02186	1.30055	0.568306	0	0.879781	1.1694	0.896175	0.781421	0.759563	0.525339	0.733477	0.96357	0.68306	0.812386	1	0.708885	0.8431
14	High	Master Protein	O14787	Transportin-2 [OS=Homo sapiens]	0	10,232	4	4	5	1	1	897	101,3	5,01	12.2	4	19.3	19.9	15.4		23.1	20.3	18.3	19.3	21.6	16.3	1.18405	1.22086	0.944785	0	1.41718	1.2454	1.1227	1.18405	1.32515	0.42205	0.512916	1.11656	0.887526	1.21063	0.922297	0.733108	1
15	Medium	Master Protein	Q96BP3	Peptidylprolyl isomerase domain and WD repeat-containing protein 1 [OS=Homo sapiens]	0.042	1,709	2	1	1	1	1	646	73,5	7,15	2.14	1	19.3	15.5	21.2		22.9	25.8	15.8	22.2	15.6	20.7	0.932367	0.748792	1.02415	0	1.10628	1.24638	0.763285	1.07246	0.753623	0.784798	0.856024	0.901771	0.784219	0.863124	1	0.869643	0.957143
16	High	Master Protein	O60504-1	Vinexin [OS=Homo sapiens]	0.001	6,411	6	3	3	3	1	671	75,3	9,45	4.68	3	20	29.2	18.5	20.1	27.3	24.6	23	19.8	31.7	20.9	0.956938	1.39713	0.885167	0.961722	1.30622	1.17703	1.10048	0.947368	1.51675	0.666551	0.849913	1.07974	1.14833	1.1882	0.908725	0.966443	1
17	High	Master Protein	Q9NQ92	Coordinator of PRMT5 and differentiation stimulator [OS=Homo sapiens]	0.007	3,851	7	1	1	1	1	184	20,1	4,18	3.17	1	20.5	26.6	21.7	27.2	19.1	22.1	24.2	14.2	18.2	17	1.20588	1.56471	1.27647	1.6	1.12353	1.3	1.42353	0.835294	1.07059	0.304235	0.352993	1.34902	1.34118	1.1098	1	0.994186	0.822674
18	Medium	Master Protein	Q8N573-1	Oxidation resistance protein 1 [OS=Homo sapiens]	0.011	2,964	1	1	1	1	1	874	97,9	5,47	2.43	1	20.8	23.4	18		23	18.1	15.8	13.2	15.9	17.2	1.2093	1.36047	1.04651	0	1.33721	1.05233	0.918605	0.767442	0.924419	0.0323565	0.866149	1.20543	0.796512	0.870155	1	0.660772	0.721865
19	High	Master Protein	Q9NQS1	Cell death regulator Aven [OS=Homo sapiens]	0	6,854	3	1	2	1	1	362	38,5	4,98	2.97	1	21.1	13.2	22.6	0	25.1	24.3	23.5	18.3	18.5	18.3	1.15301	0.721311	1.23497	0	1.37158	1.32787	1.28415	1	1.01093	0.753934	0.688005	1.03643	0.899818	1.09836	0.943615	0.819237	1
20	Medium	Master Protein	Q9P0L2-1	Serine/threonine-protein kinase MARK1 [OS=Homo sapiens]	0.011	3,124	1	1	1	1	1	795	88,9	9,36	2.72	1	21.4	15.6	15.1	75.6	17.9	25	23.7	17.6	17.4	24.7	0.866397	0.631579	0.611336	3.06073	0.724696	1.01215	0.959514	0.712551	0.704453	0.489164	0.33688	0.703104	1.59919	0.792173	0.439662	1	0.495359
21	High	Master Protein	P05549	Transcription factor AP-2-alpha [OS=Homo sapiens]	0.005	5,763	3	1	1	1	1	437	48,0	8,02	4.59	1	21.8	24.2	28	65	27.7	29.5	35	30.7	29.2	29.3	0.744027	0.825939	0.955631	2.21843	0.945392	1.00683	1.19454	1.04778	0.996587	0.0498058	0.499425	0.841866	1.39022	1.07964	0.605565	1	0.776596
22	High	Master Protein	Q5JTD0-1	Tight junction-associated protein 1 [OS=Homo sapiens]	0	8,029	4	2	2	2	1	557	61,8	5,97	6.93	2	23.3	26.6	23.3	57.9	36.5	34.2	35.2	29.1	30.8	29.5	0.789831	0.901695	0.789831	1.96271	1.23729	1.15932	1.19322	0.986441	1.04407	0.0263862	0.223635	0.827119	1.45311	1.07458	0.569207	1	0.739502
23	High	Master Protein	Q15154-1	Pericentriolar material 1 protein [OS=Homo sapiens]	0.003	6,042	1	2	2	1	1	2024	228,4	5,02	6.52	2	24.3	20.2	20.1	68.5	21.9	26.5	24.2	22.5	23.6	23.5	1.03404	0.859574	0.855319	2.91489	0.931915	1.12766	1.02979	0.957447	1.00426	0.265911	0.354152	0.916312	1.65816	0.997163	0.552609	1	0.601369
24	Medium	Master Protein	Q8N4J0	carnosine N-methyltransferase [OS=Homo sapiens]	0.036	1,820	2	1	1	1	1	409	47,2	6,32	2.05	1	24.3	16.9	16.2	21.3	17.4	13.7	20.6	11.5	13.3	17.3	1.40462	0.976879	0.936416	1.23121	1.00578	0.791908	1.19075	0.66474	0.768786	0.352126	0.546188	1.10597	1.00963	0.874759	1	0.912892	0.790941
25	Medium	Master Protein	Q15390	Mitochondrial fission regulator 1 [OS=Homo sapiens]	0.02	2,450	3	1	1	1	1	333	37,0	9,01	2.67	1	24.6	22.8	23.6	41.3	25.5	27.9	27.6	23.4	21.6	29.5	0.833898	0.772881	0.8	1.4	0.864407	0.945763	0.935593	0.79322	0.732203	0.787705	0.231548	0.80226	1.07006	0.820339	0.749736	1	0.766631
26	High	Master Protein	O43464	Serine protease HTRA2, mitochondrial [OS=Homo sapiens]	0.008	3,651	2	1	1	1	1	458	48,8	10,07	2.78	1	24.9	23.7	26.6	23.6	24.3	29.5	23.4	22.8	23.1	19.8	1.25758	1.19697	1.34343	1.19192	1.22727	1.4899	1.18182	1.15152	1.16667	0.08389	0.22208	1.26599	1.30303	1.16667	0.971576	1	0.895349
27	Medium	Master Protein	Q12872-2	Isoform 2 of Splicing factor, suppressor of white-apricot homolog [OS=Homo sapiens]	0.026	2,074	1	1	1	1	1	1003	109,9	8,12	2.74	1	25.2	18.9	23.6	42.5	23.8	28.6	23.2	29.1	24.8	23.2	1.08621	0.814655	1.01724	1.8319	1.02586	1.23276	1	1.25431	1.06897	0.292026	0.369838	0.972701	1.36351	1.10776	0.713383	1	0.812434
28	Medium	Master Protein	Q7Z3C6	autophagy-related protein 9A [OS=Homo sapiens]	0.021	2,254	1	1	1	1	1	839	94,4	6,67	2.31	1	25.5	29.1	29	26	28.2	27.4	30.1	29.3	30.8	28.2	0.904255	1.03191	1.02837	0.921986	1	0.971631	1.06738	1.03901	1.0922	0.155865	0.0208824	0.98818	0.964539	1.06619	0.926829	0.904656	1
29	Medium	Master Protein	Q15262-3	Isoform 3 of Receptor-type tyrosine-protein phosphatase kappa [OS=Homo sapiens]	0.017	2,522	1	1	1	1	1	1446	162,9	5,91	2.91	1	26.4	27.2	27.2	44.9	34.6	47.4	29.4	27.9	28	41.9	0.630072	0.649165	0.649165	1.0716	0.825776	1.13126	0.701671	0.665871	0.668258	0.0533383	0.0245977	0.6428	1.00955	0.6786	0.636722	1	0.672183
30	High	Master Protein	Q9UKJ3-1	G patch domain-containing protein 8 [OS=Homo sapiens]	0	6,870	2	2	2	2	1	1502	164,1	8,66	6.71	2	27.5	31	36.5		28.6	39.3	30.1	25.4	33	30.7	0.895765	1.00977	1.18893	0	0.931596	1.28013	0.980456	0.827362	1.07492	0.561889	0.595961	1.03149	0.737242	0.960912	1	0.714737	0.931579
31	Medium	Master Protein	Q96K76	ubiquitin carboxyl-terminal hydrolase 47 [OS=Homo sapiens]	0.013	2,824	1	1	1	1	1	1375	157,2	5,08	2.46	1	28.2	22.5	30.6	46.1	24.5	30.4	25	24.7	22	27	1.04444	0.833333	1.13333	1.70741	0.907407	1.12593	0.925926	0.914815	0.814815	0.283374	0.208275	1.0037	1.24691	0.885185	0.80495	1	0.709901
32	High	Master Protein	Q6NZI2-1	caveolae-associated protein 1 [OS=Homo sapiens]	0	6,988	5	1	1	1	1	390	43,5	5,60	4.9	1	28.3	29.3	21.1	44.9	28.2	31.2	28.3	27	16.5	25	1.132	1.172	0.844	1.796	1.128	1.248	1.132	1.08	0.66	0.639189	0.163411	1.04933	1.39067	0.957333	0.754554	1	0.688399
33	High	Master Protein	P04920-1	Anion exchange protein 2 [OS=Homo sapiens]	0.007	3,965	1	1	1	1	1	1241	136,9	6,29	2.83	1	29.1	28.7	38.6		33.9	40.6	38	34.3	29.6	33.3	0.873874	0.861862	1.15916	0	1.01802	1.21922	1.14114	1.03003	0.888889	0.674002	0.514911	0.964965	0.745746	1.02002	0.946026	0.731109	1
34	High	Master Protein	O60885-1	Bromodomain-containing protein 4 [OS=Homo sapiens]	0.004	5,329	2	2	2	2	1	1362	152,1	9,19	5.63	2	29.7	21.6	23.4	24.8	27.4	23.8	24.7	23.4	31.2	21.4	1.38785	1.00935	1.09346	1.15888	1.28037	1.11215	1.15421	1.09346	1.45794	0.679069	0.698363	1.16355	1.1838	1.2352	0.941992	0.958386	1
35	High	Master Protein	Q05048	Cleavage stimulation factor subunit 1 [OS=Homo sapiens]	0	7,395	4	1	1	1	1	431	48,3	6,58	4.24	1	29.8	26.3	32.4	42.5	34.2	31.4	36.2	33.7	29.6	31.7	0.940063	0.829653	1.02208	1.34069	1.07886	0.990536	1.14196	1.06309	0.933754	0.233111	0.497701	0.930599	1.1367	1.04627	0.818686	1	0.920444
36	Medium	Master Protein	P51825-2	Isoform 2 of AF4/FMR2 family member 1 [OS=Homo sapiens]	0.012	2,858	1	2	2	2	1	1218	132,3	9,22	4.41	2	29.8	25.7	26.1	57.9	27.4	31.7	22.2	28.5	25.8	37.6	0.792553	0.683511	0.694149	1.53989	0.728723	0.843085	0.590426	0.757979	0.68617	0.490794	0.236566	0.723404	1.03723	0.678191	0.697436	1	0.653846
37	High	Master Protein	O95071	E3 ubiquitin-protein ligase UBR5 [OS=Homo sapiens]	0	7,438	1	1	1	1	1	2799	309,2	5,85	4.64	1	30.4	23.7	15.1	28.3	22.5	22.1	19.9	14.6	22.4	15.5	1.96129	1.52903	0.974194	1.82581	1.45161	1.42581	1.28387	0.941935	1.44516	0.457393	0.15524	1.48817	1.56774	1.22366	0.949246	1	0.780521
38	Medium	Master Protein	Q9H1I8-1	Activating signal cointegrator 1 complex subunit 2 [OS=Homo sapiens]	0.013	2,747	2	1	1	1	1	757	86,3	5,16	2.28	1	30.4	26.3	23.9	88.6	32.1	32.6	29.3	34.6	28.4	40.7	0.746929	0.646192	0.587224	2.1769	0.788698	0.800983	0.719902	0.850123	0.697789	0.223473	0.341432	0.660115	1.25553	0.755938	0.525766	1	0.602087
39	Medium	Master Protein	Q9UHB7-1	AF4/FMR2 family member 4 [OS=Homo sapiens]	0.011	2,995	1	1	1	1	1	1163	127,4	9,31	1.8	1	30.7	20	19.3		19.9	20	26.3	19.8	23.1	18	1.70556	1.11111	1.07222	0	1.10556	1.11111	1.46111	1.1	1.28333	0.951717	0.230404	1.2963	0.738889	1.28148	1	0.57	0.988571
40	High	Master Protein	Q6NXE6-1	Armadillo repeat-containing protein 6 [OS=Homo sapiens]	0	7,282	4	1	1	1	1	501	54,1	6,24	4.64	1	31.3	37.1	36.5	27.2	33.4	28	30.9	34.4	33.1	32.9	0.951368	1.12766	1.10942	0.826748	1.0152	0.851064	0.93921	1.04559	1.00608	0.361673	0.211544	1.06282	0.89767	0.99696	1	0.844614	0.938036
41	High	Master Protein	Q96T37-1	Putative RNA-binding protein 15 [OS=Homo sapiens]	0.007	3,874	1	1	1	1	1	977	107,1	10,08	2.56	1	31.5	17.9	23.3		26.9	33.4	27.3	28.2	27.1	32.5	0.969231	0.550769	0.716923	0	0.827692	1.02769	0.84	0.867692	0.833846	0.452377	0.507671	0.745641	0.618462	0.847179	0.880145	0.730024	1
42	High	Master Protein	Q9Y5L0-1	Isoform 1 of Transportin-3 [OS=Homo sapiens]	0.005	4,764	2	1	1	1	1	957	107,9	5,71	4.38	1	31.9	45.6	35.4	56.7	40	32.7	36.8	40.1	38.8	45.5	0.701099	1.0022	0.778022	1.24615	0.879121	0.718681	0.808791	0.881319	0.852747	0.835794	0.558686	0.827106	0.947985	0.847619	0.872488	1	0.894127
43	Medium	Master Protein	Q5T200-1	Zinc finger CCCH domain-containing protein 13 [OS=Homo sapiens]	0.011	2,934	1	1	1	1	1	1668	196,5	9,42	3.24	1	32.1	17.8	23.2	24.8	26.8	32.3	34.2	30	30.4	28	1.14643	0.635714	0.828571	0.885714	0.957143	1.15357	1.22143	1.07143	1.08571	0.177025	0.243741	0.870238	0.99881	1.12619	0.772727	0.886892	1
44	High	Master Protein	Q8NFC6	Biorientation of chromosomes in cell division protein 1-like 1 [OS=Homo sapiens]	0.006	4,181	1	2	2	1	1	3051	330,3	5,08	4.76	2	32.4	33.5	24.2		25.3	32.9	28.8	31.8	35	25	1.296	1.34	0.968	0	1.012	1.316	1.152	1.272	1.4	0.621999	0.284839	1.20133	0.776	1.27467	0.942469	0.608787	1
45	High	Master Protein	P17813	Endoglin [OS=Homo sapiens]	0.006	4,471	2	1	1	1	1	658	70,5	6,61	3.7	1	32.5	34.5	22.3	61.4	24.6	29.7	24.5	22.4	26.1	25.3	1.28458	1.36364	0.881423	2.42688	0.972332	1.17391	0.968379	0.885375	1.03162	0.238657	0.285703	1.17655	1.52437	0.961792	0.771824	1	0.630942
46	Medium	Master Protein	Q9H6D7	HAUS augmin-like complex subunit 4 [OS=Homo sapiens]	0.02	2,361	4	2	2	2	1	363	42,4	5,68	0	2	32.5	35.9	36.5	67.3	38.2	41.1	43.9	37.7	36.2	38.3	0.848564	0.937337	0.953003	1.75718	0.997389	1.07311	1.14621	0.984334	0.94517	0.182013	0.371658	0.912968	1.27589	1.02524	0.715553	1	0.803547
47	Medium	Master Protein	Q9UHY1	Nuclear receptor-binding protein [OS=Homo sapiens]	0.018	2,486	2	1	1	1	1	535	59,8	5,08	2.57	1	32.7	44.8	41.4	44.9	45.3	45.9	34.7	41	40.5	47	0.695745	0.953191	0.880851	0.955319	0.96383	0.976596	0.738298	0.87234	0.861702	0.838215	0.0314502	0.843262	0.965248	0.824113	0.873622	1	0.853784
48	Medium	Master Protein	Q9Y2U8	inner nuclear membrane protein Man1 [OS=Homo sapiens]	0.023	2,222	1	1	1	1	1	911	99,9	7,55	2.68	1	32.7	29	33.6	44.9	33.7	32.9	35.5	30.3	25.8	29.1	1.12371	0.996564	1.15464	1.54296	1.15808	1.13058	1.21993	1.04124	0.886598	0.714187	0.237611	1.09164	1.27721	1.04926	0.854709	1	0.821525
49	High	Master Protein	O94888	UBX domain-containing protein 7 [OS=Homo sapiens]	0.007	3,995	3	1	1	1	1	489	54,8	5,16	2.21	1	32.8	35	37.7	31.9	39.6	34	28.5	51.8	35.4	40.2	0.81592	0.870647	0.937811	0.793532	0.985075	0.845771	0.708955	1.28856	0.880597	0.654984	0.664869	0.874793	0.874793	0.95937	0.911841	0.911841	1
50	High	Master Protein	Q9H1B7	interferon regulatory factor 2-binding protein-like [OS=Homo sapiens]	0	8,480	3	2	2	2	1	796	82,6	8,24	7.64	2	33.1	33.4	33.1	0	44.4	0	0	42.9	47.3	40.2	0.823383	0.830846	0.823383	0	1.10448	0	0	1.06716	1.17662	0.845623	0.510043	0.825871	0.368159	0.747927	1	0.445783	0.905622
51	High	Master Protein	Q96A57-2	Isoform 1 of Transmembrane protein 230 [OS=Homo sapiens]	0.009	3,560	7	1	1	1	1	183	19,9	9,22	2.33	1	33.1	34.1	33.1		37.6	39.3	28.9	33.4	33.8	37.3	0.887399	0.914209	0.887399	0	1.00804	1.05362	0.774799	0.895442	0.906166	0.432525	0.646374	0.896336	0.687221	0.858803	1	0.7667	0.958126
52	High	Master Protein	Q5J8M3-1	ER membrane protein complex subunit 4 [OS=Homo sapiens]	0.001	6,233	7	1	1	1	1	183	20,1	8,62	2.91	1	33.2	48.5	39.6	42.5	43.3	40.9	38	43.1	46	46	0.721739	1.05435	0.86087	0.923913	0.941304	0.88913	0.826087	0.936957	1	0.719477	0.959083	0.878986	0.918116	0.921014	0.954367	0.996853	1
53	High	Master Protein	Q9Y5J6	Mitochondrial import inner membrane translocase subunit Tim10 B [OS=Homo sapiens]	0.006	4,306	9	1	1	1	1	103	11,6	7,43	2.98	1	33.5	32.1	29		24.2	27.8	27	19	16.4	19.8	1.69192	1.62121	1.46465	0	1.22222	1.40404	1.36364	0.959596	0.828283	0.0360084	0.728052	1.59259	0.875421	1.05051	1	0.549683	0.659619
54	High	Master Protein	Q2VIQ3	Chromosome-associated kinesin KIF4B [OS=Homo sapiens]	0.003	5,987	1	1	1	1	1	1234	139,9	6,18	4.05	1	34	24.1	25.5	34.2	29.6	32.6	31.1	23.8	30.4	33.3	1.02102	0.723724	0.765766	1.02703	0.888889	0.978979	0.933934	0.714715	0.912913	0.890664	0.240704	0.836837	0.964965	0.853854	0.86722	1	0.884855
55	High	Master Protein	O75909-4	Isoform 4 of Cyclin-K [OS=Homo sapiens]	0	7,237	3	1	1	1	1	600	66,1	8,63	3.94	1	34.1	37.3	42	48.4	26.6	34.4	30.9	27.4	27.5	36	0.947222	1.03611	1.16667	1.34444	0.738889	0.955556	0.858333	0.761111	0.763889	0.0230703	0.291544	1.05	1.01296	0.794444	1	0.964727	0.756614
56	High	Master Protein	Q96GK7	fumarylacetoacetate hydrolase domain-containing protein 2A [OS=Homo sapiens]	0.007	4,042	6	2	2	2	1	314	34,6	8,24	4.97	2	34.1	30.1	30.2	29.5	33.3	28.1	29.1	29.1	25.3	43.2	0.789352	0.696759	0.699074	0.68287	0.770833	0.650463	0.673611	0.673611	0.585648	0.117665	0.285889	0.728395	0.701389	0.64429	1	0.962924	0.884534
57	High	Master Protein	Q13620	Cullin-4B [OS=Homo sapiens]	0	16,407	6	6	7	1	1	913	103,9	7,37	17.13	6	34.3	36.4	42.8		46.6	44.8	39.3	43.7	49.5	46.2	0.742424	0.787879	0.926407	0	1.00866	0.969697	0.850649	0.945887	1.07143	0.180265	0.427396	0.818903	0.659452	0.955988	0.856604	0.689811	1
58	Medium	Master Protein	O14556	Glyceraldehyde-3-phosphate dehydrogenase, testis-specific [OS=Homo sapiens]	0.042	1,729	5	2	2	1	1	408	44,5	8,19	2.14	2	34.6	32.7	34.2	72	31.3	33.3	27.6	30.7	30.6	38.1	0.908136	0.858268	0.897638	1.88976	0.821522	0.874016	0.724409	0.805774	0.80315	0.0229668	0.29745	0.888014	1.1951	0.777778	0.743045	1	0.650805
59	High	Master Protein	Q9P253	Vacuolar protein sorting-associated protein 18 homolog [OS=Homo sapiens]	0.01	3,269	1	1	1	1	1	973	110,1	6,07	2.8	1	35	38.8	30	40.2	36.4	32.3	36.8	34.9	34.8	36.5	0.958904	1.06301	0.821918	1.10137	0.99726	0.884932	1.00822	0.956164	0.953425	0.749417	0.752876	0.947945	0.994521	0.972603	0.953168	1	0.977961
60	High	Master Protein	Q70UQ0	Inhibitor of nuclear factor kappa-B kinase-interacting protein [OS=Homo sapiens]	0	16,573	17	6	6	2	1	350	39,3	9,17	18.13	6	36.1	32.1	39.2	44.9	48	48.3	39.5	42.6	47.4	33.7	1.07122	0.952522	1.1632	1.33234	1.42433	1.43323	1.17211	1.26409	1.40653	0.0752083	0.199772	1.06231	1.39664	1.28091	0.760623	1	0.917139
61	High	Master Protein	Q13627-1	dual specificity tyrosine-phosphorylation-regulated kinase 1A [OS=Homo sapiens]	0.005	4,642	2	1	1	1	1	763	85,5	8,75	0	1	36.7	19.4	31.2	53.1	40.5	44.4	31.9	31.7	36.8	38.1	0.963255	0.509186	0.818898	1.3937	1.06299	1.16535	0.83727	0.832021	0.965879	0.461666	0.0372399	0.76378	1.20735	0.87839	0.632609	1	0.727536
62	High	Master Protein	P15151-1	Poliovirus receptor [OS=Homo sapiens]	0.004	5,259	3	1	1	1	1	417	45,3	6,52	3.76	1	36.8	36.2	36.4	44.9	30.4	32	31.9	29.4	27.1	32.6	1.12883	1.11043	1.11656	1.3773	0.932515	0.981595	0.978528	0.90184	0.831288	0.00743793	0.259148	1.11861	1.09714	0.903885	1	0.980804	0.808044
63	High	Master Protein	Q8N201	integrator complex subunit 1 [OS=Homo sapiens]	0.004	5,594	1	2	2	2	1	2190	244,1	6,13	4.7	2	37.3	33.5	29.6	48.4	34.3	26.8	32.6	37.6	31.3	31.8	1.17296	1.05346	0.930818	1.52201	1.07862	0.842767	1.02516	1.18239	0.984277	0.906686	0.707536	1.05241	1.1478	1.06394	0.916895	1	0.926941
64	High	Master Protein	Q63HN8-4	Isoform 2 of E3 ubiquitin-protein ligase RNF213 [OS=Homo sapiens]	0.006	4,563	0	2	2	2	1	5256	596,1	6,43	3.18	2	37.4	37.7	32.3	101.6	35	53.8	42.9	34.6	33.8	49.7	0.752515	0.758551	0.649899	2.04427	0.704225	1.08249	0.863179	0.696177	0.68008	0.721344	0.258542	0.720322	1.277	0.746479	0.564076	1	0.584559
65	High	Master Protein	Q9BQ39	ATP-dependent RNA helicase DDX50 [OS=Homo sapiens]	0.009	3,496	2	2	2	1	1	737	82,5	9,17	2.31	2	37.4	24.9	41.3	89.8	33.4	48	39	41.4	30.9	39.3	0.951654	0.633588	1.05089	2.28499	0.849873	1.22137	0.992366	1.05344	0.78626	0.684926	0.310175	0.878711	1.45208	0.94402	0.60514	1	0.650117
66	High	Master Protein	Q8WXH0-2	Isoform 2 of Nesprin-2 [OS=Homo sapiens]	0.006	4,355	0	1	1	1	1	6907	798,4	5,36	3.12	1	37.6	34.1	37.7	81.5	41	49.8	46.5	44.6	42.2	51	0.737255	0.668627	0.739216	1.59804	0.803922	0.976471	0.911765	0.87451	0.827451	0.0097395	0.352288	0.715033	1.12614	0.871242	0.634939	1	0.773651
67	Medium	Master Protein	Q9P0I2	ER membrane protein complex subunit 3 [OS=Homo sapiens]	0.011	3,045	6	2	2	2	1	261	29,9	6,81	5.39	2	37.7	42.2	40.2	39	37.7	38.4	45.1	42.3	41.8	37.8	0.997354	1.1164	1.06349	1.03175	0.997354	1.01587	1.19312	1.11905	1.10582	0.141303	0.012661	1.05908	1.01499	1.13933	0.929567	0.890867	1
68	High	Master Protein	Q96B49	Mitochondrial import receptor subunit TOM6 homolog [OS=Homo sapiens]	0	9,817	19	1	2	1	1	74	8,0	4,89	6.08	1	37.8	36.2	29.5	24.8	35.9	34.5	35.5	41.4	35.8	42.5	0.889412	0.851765	0.694118	0.583529	0.844706	0.811765	0.835294	0.974118	0.842353	0.390154	0.216873	0.811765	0.746667	0.883922	0.918367	0.84472	1
69	High	Master Protein	Q6DKJ4	nucleoredoxin [OS=Homo sapiens]	0	12,900	7	2	2	2	1	435	48,4	4,97	9.26	2	38.4	47.2	27.3	74.4	27.4	25.9	26.5	30.9	35.2	34.8	1.10345	1.35632	0.784483	2.13793	0.787356	0.744253	0.761494	0.887931	1.01149	0.341998	0.508133	1.08142	1.22318	0.886973	0.884103	1	0.725137
70	High	Master Protein	P49005	DNA polymerase delta subunit 2 [OS=Homo sapiens]	0.01	3,319	3	1	1	1	1	469	51,3	5,58	1.74	1	38.4	42.7	37.7	62.6	39.4	47.7	47.9	32.6	36.2	40.3	0.952854	1.05955	0.935484	1.55335	0.977667	1.18362	1.18859	0.808933	0.898263	0.892785	0.251321	0.98263	1.23821	0.965261	0.793587	1	0.779559
71	Medium	Master Protein	O95785	Protein Wiz [OS=Homo sapiens]	0.012	2,904	1	1	1	1	1	1651	178,6	6,86	3.26	1	39	39.2	25.5	72	38.7	48.9	41.3	37.6	35	40	0.975	0.98	0.6375	1.8	0.9675	1.2225	1.0325	0.94	0.875	0.525012	0.20302	0.864167	1.33	0.949167	0.649749	1	0.713659
72	High	Master Protein	O15260-1	surfeit locus protein 4 [OS=Homo sapiens]	0.01	3,435	4	1	1	1	1	269	30,4	7,78	3.12	1	39.9	58.4	55.6	30.7	57.2	50.1	38.2	56.1	58.7	61.6	0.647727	0.948052	0.902597	0.498377	0.928571	0.813312	0.62013	0.910714	0.952922	0.973968	0.649982	0.832792	0.746753	0.827922	1	0.896686	0.994152
73	High	Master Protein	Q15651-2	Isoform 2 of High mobility group nucleosome-binding domain-containing protein 3 [OS=Homo sapiens]	0.006	4,392	25	3	3	1	1	77	8,4	10,26	4.74	3	40.1	29.5	32.4		41.1	55.2	40.3	26.1	42.7	43.8	0.915525	0.673516	0.739726	0	0.938356	1.26027	0.920091	0.59589	0.974886	0.716447	0.817843	0.776256	0.732877	0.830289	0.934922	0.882676	1
74	Medium	Master Protein	Q9UM54-3	Unconventional myosin-VI [OS=Homo sapiens]	0.046	1,591	1	1	1	1	1	1294	149,6	8,53	2.36	1	41.4	44.1	37.5	79.1	46.4	55.7	68.3	50.4	45.6	51.8	0.799228	0.851351	0.723938	1.52703	0.895753	1.07529	1.31853	0.972973	0.880309	0.127181	0.661407	0.791506	1.16602	1.05727	0.678808	1	0.906733
75	High	Master Protein	Q9H089	Large subunit GTPase 1 homolog [OS=Homo sapiens]	0.006	4,246	2	1	1	1	1	658	75,2	6,38	2.65	1	41.6	39.3	34.6		44.3	54.9	47.9	40.5	47.4	45.7	0.910284	0.859956	0.757112	0	0.969365	1.20131	1.04814	0.886214	1.0372	0.0984471	0.512252	0.842451	0.723559	0.990518	0.850515	0.730486	1
76	High	Master Protein	P54252	Ataxin-3 [OS=Homo sapiens]	0.007	3,962	3	1	1	1	1	364	41,8	4,91	3.18	1	41.6	47.9	43.2	62.6	49.2	49	38.7	43.3	42.1	52.3	0.795411	0.91587	0.826004	1.19694	0.940727	0.936902	0.739962	0.827916	0.804971	0.287626	0.0600959	0.845762	1.02486	0.79095	0.825249	1	0.771766
77	High	Master Protein	Q9BZI7-1	Regulator of nonsense transcripts 3B [OS=Homo sapiens]	0.005	4,724	2	1	2	1	1	483	57,7	9,48	0	1	42.2	35.4	37.9	88.6	37.5	47	48	34.1	38	50.9	0.829077	0.695481	0.744597	1.74067	0.736739	0.923379	0.943026	0.669941	0.746562	0.755168	0.337513	0.756385	1.1336	0.786509	0.667244	1	0.693819
78	Medium	Master Protein	Q9BW61	DET1- and DDB1-associated protein 1 [OS=Homo sapiens]	0.028	2,050	17	2	2	2	1	102	11,8	8,68	4.17	2	43	39.7	40.7	56.7	37	43.3	38.5	33.7	37.2	48	0.895833	0.827083	0.847917	1.18125	0.770833	0.902083	0.802083	0.702083	0.775	0.05464	0.19894	0.856944	0.951389	0.759722	0.90073	1	0.79854
79	High	Master Protein	Q9BRZ2-1	E3 ubiquitin-protein ligase TRIM56 [OS=Homo sapiens]	0	10,338	2	1	2	1	1	755	81,4	7,74	6.3	1	43.3	27.6	34.9	42.5	41.6	46.6	38.2	47.9	37.9	40.3	1.07444	0.684864	0.866005	1.05459	1.03226	1.15633	0.947891	1.18859	0.940447	0.339612	0.571375	0.875103	1.08106	1.02564	0.809487	1	0.948738
80	High	Master Protein	Q9BTK6	PAXIP1-associated glutamate-rich protein 1 [OS=Homo sapiens]	0.004	5,605	6	1	1	1	1	254	27,7	4,46	3.43	1	43.3	46.4	43.1	48.4	39.5	44.9	35.9	38.3	42.8	35.3	1.22663	1.31445	1.22096	1.3711	1.11898	1.27195	1.017	1.08499	1.21246	0.0826924	0.184142	1.25401	1.25401	1.10482	1	1	0.881024
81	High	Master Protein	Q5M775-1	Cytospin-B [OS=Homo sapiens]	0.006	4,577	2	3	3	1	1	1068	118,5	6,70	6.8	3	44.4	37.9	33.2	29.5	34.2	35.4	41.1	35.7	36.4	38.7	1.14729	0.979328	0.857881	0.762274	0.883721	0.914729	1.06202	0.922481	0.940568	0.844442	0.130156	0.994832	0.853575	0.975022	1	0.858009	0.980087
82	Medium	Master Protein	Q13740-1	CD166 antigen [OS=Homo sapiens]	0.035	1,837	2	1	1	1	1	583	65,1	6,25	2.4	1	44.5	43.6	41.5		35.6	42.6	45.6	35.3	32.8	44.5	1	0.979775	0.932584	0	0.8	0.957303	1.02472	0.793258	0.737079	0.257455	0.438241	0.970787	0.585768	0.851685	1	0.603395	0.877315
83	High	Master Protein	P98170	E3 ubiquitin-protein ligase XIAP [OS=Homo sapiens]	0.007	4,004	2	1	1	1	1	497	56,6	6,65	3.02	1	45	45.8	47.9	42.5	45.6	55.5	58.7	55.3	48.6	57.5	0.782609	0.796522	0.833043	0.73913	0.793043	0.965217	1.02087	0.961739	0.845217	0.0614699	0.267143	0.804058	0.832464	0.942609	0.853014	0.883149	1
84	High	Master Protein	P84095	Rho-related GTP-binding protein RhoG [OS=Homo sapiens]	0	6,827	14	2	2	2	1	191	21,3	8,12	6.96	2	45.3	49.5	41.8	65	47.1	57.6	48.4	40.5	45.1	41.2	1.09951	1.20146	1.01456	1.57767	1.1432	1.39806	1.17476	0.98301	1.09466	0.799561	0.104053	1.10518	1.37298	1.08414	0.80495	1	0.789629
85	High	Master Protein	Q6WCQ1-2	Isoform 2 of Myosin phosphatase Rho-interacting protein [OS=Homo sapiens]	0.009	3,525	1	1	1	1	1	1038	118,0	6,39	2.99	1	45.6	36.5	36.5	67.3	37.7	44.8	53.3	41.7	36.6	39.5	1.15443	0.924051	0.924051	1.7038	0.95443	1.13418	1.34937	1.0557	0.926582	0.496365	0.583966	1.00084	1.26414	1.11055	0.791722	1	0.878505
86	High	Master Protein	O15541	RING finger protein 113A [OS=Homo sapiens]	0	8,697	8	2	2	2	1	343	38,8	5,69	5.11	2	45.7	54.1	50.5	31.9	44.2	47.8	52.5	49.3	53.8	56.2	0.813167	0.962633	0.898577	0.567616	0.786477	0.850534	0.934164	0.877224	0.957295	0.559145	0.101901	0.891459	0.734875	0.922894	0.965938	0.796272	1
87	High	Master Protein	P10253	lysosomal alpha-glucosidase [OS=Homo sapiens]	0.001	6,742	2	1	1	1	1	952	105,3	6,00	4.88	1	45.7	53.1	48.3	62.6	59.7	50	55.9	55.7	52.7	101.3	0.451135	0.524186	0.476802	0.617966	0.589339	0.493583	0.551826	0.549852	0.520237	0.0754092	0.536412	0.484041	0.566963	0.540638	0.853743	1	0.953569
88	High	Master Protein	Q9UK59	lariat debranching enzyme [OS=Homo sapiens]	0.005	4,715	4	1	1	1	1	544	61,5	5,47	3.59	1	45.9	38.9	48.2	42.5	50.7	45.7	51.5	46	41	49.3	0.931034	0.789047	0.977688	0.862069	1.0284	0.926978	1.04462	0.933063	0.831643	0.679708	0.974089	0.899256	0.939148	0.936444	0.957523	1	0.99712
89	High	Master Protein	P19447	TFIIH basal transcription factor complex helicase XPB subunit [OS=Homo sapiens]	0.008	3,761	2	1	1	1	1	782	89,2	7,23	3.1	1	45.9	27.9	31.4		34.4	38	28.5	30.4	40.8	30.7	1.49511	0.908795	1.0228	0	1.12052	1.23779	0.928339	0.990228	1.32899	0.798102	0.513281	1.14224	0.786102	1.08252	1	0.688213	0.947719
90	High	Master Protein	Q14011	Cold-inducible RNA-binding protein [OS=Homo sapiens]	0.006	4,518	10	2	2	2	1	172	18,6	9,51	5.27	2	46.3	31.7	28.2	65	30.7	38.9	41.5	32	32.8	37.2	1.24462	0.852151	0.758065	1.74731	0.825269	1.0457	1.11559	0.860215	0.88172	0.996046	0.430908	0.951613	1.20609	0.952509	0.789004	1	0.789747
91	High	Master Protein	P23786	Carnitine O-palmitoyltransferase 2, mitochondrial [OS=Homo sapiens]	0.01	3,207	3	2	2	2	1	658	73,7	8,18	0	2	46.3	68.1	61.9	105.1	56.4	70.6	56.9	55.2	61.2	63.7	0.726845	1.06907	0.971743	1.64992	0.8854	1.10832	0.89325	0.866562	0.960754	0.889011	0.249746	0.922554	1.21455	0.906855	0.759586	1	0.746661
92	High	Master Protein	O60888-2	Isoform A of Protein CutA [OS=Homo sapiens]	0	11,739	14	2	3	2	1	198	20,9	5,48	7.45	2	46.9	65	56.8	0	58	49.7	53	59.9	60.8	52.8	0.888258	1.23106	1.07576	0	1.09848	0.941288	1.00379	1.13447	1.15152	0.787534	0.295046	1.06503	0.679924	1.09659	0.971215	0.620035	1
93	High	Master Protein	Q8N3E9	1-phosphatidylinositol 4,5-bisphosphate phosphodiesterase delta-3 [OS=Homo sapiens]	0.01	3,285	1	1	1	1	1	789	89,2	6,98	1.74	1	47.2	32.2	36.6	47.2	53	50.7	57.1	49	52.2	44.3	1.06546	0.726862	0.826185	1.06546	1.19639	1.14447	1.28894	1.10609	1.17833	0.0488312	0.442452	0.872837	1.13544	1.19112	0.732786	0.953253	1
94	High	Master Protein	O75179-1	Ankyrin repeat domain-containing protein 17 [OS=Homo sapiens]	0	12,345	1	4	4	2	1	2603	274,1	6,52	8.55	4	47.8	46.1	45.9	23.6	45.8	40.6	39	41.8	41.5	39.8	1.20101	1.15829	1.15327	0.592965	1.15075	1.0201	0.979899	1.05025	1.04271	0.00555411	0.577026	1.17085	0.921273	1.02429	1	0.786838	0.874821
95	High	Master Protein	Q9NX24	H/ACA ribonucleoprotein complex subunit 2 [OS=Homo sapiens]	0	9,766	19	2	2	2	1	153	17,2	8,22	9.65	2	48.4	46.5	48.3	59	53	53.8	56.9	43.1	52.9	49	0.987755	0.94898	0.985714	1.20408	1.08163	1.09796	1.16122	0.879592	1.07959	0.478991	0.394382	0.97415	1.12789	1.04014	0.863691	1	0.922195
96	High	Master Protein	Q9P209	Centrosomal protein of 72 kDa [OS=Homo sapiens]	0.006	4,205	2	1	1	1	1	647	71,7	6,52	3.92	1	48.4	33.5	31.8	129.9	34.6	54.1	51	42.3	36	58.3	0.830189	0.574614	0.545455	2.22813	0.593482	0.927959	0.874786	0.725557	0.617496	0.489144	0.36844	0.650086	1.24986	0.73928	0.520128	1	0.591491
97	High	Master Protein	P06756	Integrin alpha-V [OS=Homo sapiens]	0.009	3,507	1	1	1	1	1	1048	116,0	5,68	3.07	1	48.4	63.3	58.5	68.5	57.2	50.4	59.7	57.8	55.8	64.2	0.753894	0.985981	0.911215	1.06698	0.890966	0.785047	0.929907	0.900312	0.869159	0.830861	0.871108	0.883697	0.91433	0.899792	0.966496	1	0.9841
98	Medium	Master Protein	O14975	very long-chain acyl-CoA synthetase [OS=Homo sapiens]	0.011	3,119	1	1	1	1	1	620	70,3	8,51	2.81	1	48.7	46.6	45.8	61.4	56	58.8	53.5	56.9	58.7	51.5	0.945631	0.904854	0.88932	1.19223	1.08738	1.14175	1.03883	1.10485	1.13981	0.00598582	0.338835	0.913269	1.14045	1.0945	0.800795	1	0.959705
99	High	Master Protein	Q9UPU5	Ubiquitin carboxyl-terminal hydrolase 24 [OS=Homo sapiens]	0.001	6,295	1	3	3	2	1	2620	294,2	6,14	6.8	3	49	47.8	47.1	70.9	46.7	52.3	48.4	48.6	43.8	42.4	1.15566	1.12736	1.11085	1.67217	1.10142	1.23349	1.14151	1.14623	1.03302	0.568016	0.264469	1.13129	1.33569	1.10692	0.846969	1	0.828723
100	High	Master Protein	Q9NZ53-1	Podocalyxin-like protein 2 [OS=Homo sapiens]	0.01	3,328	1	1	1	1	1	605	65,0	4,34	0	1	49.1	51.5	51.2	125.2	58.2	54.8	62	54.8	51.4	72	0.681944	0.715278	0.711111	1.73889	0.808333	0.761111	0.861111	0.761111	0.713889	0.164257	0.3702	0.702778	1.10278	0.778704	0.63728	1	0.706129
101	Medium	Master Protein	Q96CP6-1	GRAM domain-containing protein 1A [OS=Homo sapiens]	0.018	2,504	1	1	1	1	1	724	80,6	6,74	1.62	1	49.1	49.6	46.3	60.2	49.3	49.8	54.9	51.6	47.8	49	1.00204	1.01224	0.944898	1.22857	1.00612	1.01633	1.12041	1.05306	0.97551	0.247947	0.705355	0.986395	1.08367	1.04966	0.910232	1	0.968613
102	High	Master Protein	P29353-6	Isoform 6 of SHC-transforming protein 1 [OS=Homo sapiens]	0.004	5,331	3	1	1	1	1	584	62,9	6,44	4.14	1	49.7	55.4	60.3	66.1	50.3	54.6	51.6	49.7	51	53	0.937736	1.04528	1.13774	1.24717	0.949057	1.03019	0.973585	0.937736	0.962264	0.233445	0.25962	1.04025	1.07547	0.957862	0.967251	1	0.890643
103	Medium	Master Protein	P33121	Long-chain-fatty-acid--CoA ligase 1 [OS=Homo sapiens]	0.031	1,905	1	1	1	1	1	698	77,9	7,15	2.67	1	50.3	65.9	55.1	81.5	57.5	59.8	55.1	52.7	54.4	62.7	0.802233	1.05104	0.878788	1.29984	0.917065	0.953748	0.878788	0.84051	0.867624	0.551222	0.187302	0.910686	1.05688	0.862307	0.86167	1	0.815895
104	Medium	Master Protein	O43402	ER membrane protein complex subunit 8 [OS=Homo sapiens]	0.011	3,038	5	1	1	1	1	210	23,8	6,40	3.37	1	50.9	62.4	58.2		55.3	54.8	64.1	59.3	60.3	54.4	0.935662	1.14706	1.06985	0	1.01654	1.00735	1.17831	1.09007	1.10846	0.32928	0.253477	1.05086	0.674632	1.12561	0.933587	0.599347	1
105	Medium	Master Protein	Q12979-3	Isoform 3 of Active breakpoint cluster region-related protein [OS=Homo sapiens]	0.026	2,077	5	1	1	1	1	310	35,1	8,69	0	1	50.9	62.9	61.9	65	54.3	54	60.4	50.6	64.6	54.7	0.93053	1.14991	1.13163	1.1883	0.992687	0.987203	1.1042	0.925046	1.18099	0.995579	0.895948	1.07069	1.05606	1.07008	1	0.98634	0.999431
106	High	Master Protein	O43290	U4/U6.U5 tri-snRNP-associated protein 1 [OS=Homo sapiens]	0	9,181	3	2	2	1	1	800	90,2	6,13	8.8	2	51.5	40.6	57.1	61.4	49.4	61	57.4	53.8	54.4	60.7	0.848435	0.668863	0.940692	1.01153	0.813839	1.00494	0.945634	0.886326	0.896211	0.333169	0.639885	0.81933	0.943438	0.90939	0.868452	1	0.963912
107	High	Master Protein	Q9NXE4-4	Isoform 4 of Sphingomyelin phosphodiesterase 4 [OS=Homo sapiens]	0.006	4,379	1	1	1	1	1	873	98,1	8,31	2.47	1	51.5	52.4	41.9	41.3	48.7	43.9	52.8	46.9	54.4	44.5	1.1573	1.17753	0.941573	0.92809	1.09438	0.986517	1.18652	1.05393	1.22247	0.533088	0.0990751	1.09213	1.003	1.15431	0.946139	0.868916	1
108	High	Master Protein	Q9UHY8-2	Isoform 2 of Fasciculation and elongation protein zeta-2 [OS=Homo sapiens]	0.01	3,320	2	1	1	1	1	380	42,6	4,68	2.96	1	51.5	34.8	47.7	103.9	55.5	59.4	48.9	50.9	47.4	53.6	0.960821	0.649254	0.889925	1.93843	1.03545	1.10821	0.912313	0.949627	0.884328	0.441418	0.199785	0.833333	1.3607	0.915423	0.612431	1	0.672761
109	High	Master Protein	Q658Y4	Protein FAM91A1 [OS=Homo sapiens]	0.005	4,887	1	1	1	1	1	838	93,9	6,39	3.62	1	51.8	52	63.5	50.8	58.5	55.5	64.8	59.9	58.1	56.9	0.910369	0.913884	1.11599	0.892794	1.02812	0.975395	1.13884	1.05272	1.02109	0.301082	0.116542	0.980082	0.965436	1.07088	0.915208	0.901532	1
110	High	Master Protein	Q9UPN7	Serine/threonine-protein phosphatase 6 regulatory subunit 1 [OS=Homo sapiens]	0.006	4,336	1	1	1	1	1	881	96,7	4,55	2.88	1	51.9	50.4	43.6	62.6	42.3	45.6	50.7	45.8	43.7	48.3	1.07453	1.04348	0.902692	1.29607	0.875776	0.944099	1.04969	0.94824	0.904762	0.594515	0.631506	1.0069	1.03865	0.967564	0.969435	1	0.931561
111	Medium	Master Protein	Q9P2R3-4	Isoform 4 of Rabankyrin-5 [OS=Homo sapiens]	0.026	2,078	0	1	1	1	1	1211	132,7	6,49	2.01	1	52.1	57.8	45.9	41.3	46.2	42.1	47	36.2	56.2	47.3	1.10148	1.22199	0.970402	0.87315	0.976744	0.890063	0.993658	0.765328	1.18816	0.461833	0.613672	1.09796	0.913319	0.982382	1	0.831836	0.894737
112	Medium	Master Protein	Q96JJ3	Engulfment and cell motility protein 2 [OS=Homo sapiens]	0.049	1,539	1	1	1	1	1	720	82,6	5,90	1.72	1	52.5	53.8	56.5	50.8	50.7	46.4	57.9	32.6	39.3	45.5	1.15385	1.18242	1.24176	1.11648	1.11429	1.01978	1.27253	0.716484	0.863736	0.224294	0.477405	1.19267	1.08352	0.950916	1	0.908477	0.797297
113	High	Master Protein	Q9UBF2	Coatomer subunit gamma-2 [OS=Homo sapiens]	0.007	4,062	2	2	2	1	1	871	97,6	5,81	5.09	2	52.8	54.8	54	35.4	49.9	52.4	39.1	56.2	52.1	45.5	1.16044	1.2044	1.18681	0.778022	1.0967	1.15165	0.859341	1.23516	1.14505	0.413115	0.684419	1.18388	1.00879	1.07985	1	0.852104	0.912129
114	High	Master Protein	Q15714-1	TSC22 domain family protein 1 [OS=Homo sapiens]	0.001	6,212	1	1	1	1	1	1073	109,6	5,64	3.1	1	53.4	57.8	46.2	59	47	46.5	53.1	51.6	52	49.8	1.07229	1.16064	0.927711	1.18474	0.943775	0.933735	1.06627	1.03614	1.04418	0.948739	0.750543	1.05355	1.02075	1.04886	1	0.968869	0.995553
115	High	Master Protein	P10644	cAMP-dependent protein kinase type I-alpha regulatory subunit [OS=Homo sapiens]	0	10,143	7	2	2	2	1	381	43,0	5,35	9.08	2	53.7	50.4	54	63.8	46.6	42.5	43.4	46.7	49.2	54.8	0.979927	0.919708	0.985401	1.16423	0.850365	0.775547	0.791971	0.85219	0.89781	0.0370838	0.537921	0.961679	0.930049	0.847324	1	0.967109	0.881088
116	High	Master Protein	P16455	Methylated-DNA--protein-cysteine methyltransferase [OS=Homo sapiens]	0.004	5,379	6	1	1	1	1	207	21,6	8,10	2.45	1	53.7	49.8	48.6	41.3	45.2	45.9	47.9	48.2	46.4	43.4	1.23733	1.14747	1.11982	0.951613	1.04147	1.0576	1.10369	1.1106	1.06912	0.122294	0.0934262	1.1682	1.0169	1.09447	1	0.87048	0.936884
117	High	Master Protein	Q9HCJ3	Ribonucleoprotein PTB-binding 2 [OS=Homo sapiens]	0.007	4,027	2	1	1	1	1	691	74,3	7,47	3.06	1	54	40.9	53.4	127.5	55.9	58.7	55.3	55.7	57.2	60.3	0.895522	0.678275	0.885572	2.11443	0.927032	0.973466	0.917081	0.923715	0.94859	0.198553	0.352251	0.81979	1.33831	0.929795	0.612557	1	0.694754
118	Medium	Master Protein	Q7Z333-4	Isoform 4 of Probable helicase senataxin [OS=Homo sapiens]	0.022	2,235	0	1	1	1	1	2706	306,1	7,24	0	1	54	37.5	47.5	36.6	53.5	65.5	47.2	51	45.7	46.2	1.16883	0.811688	1.02814	0.792208	1.15801	1.41775	1.02165	1.1039	0.989177	0.762629	0.671239	1.00289	1.12266	1.03824	0.893316	1	0.924807
119	High	Master Protein	Q99504	eyes absent homolog 3 [OS=Homo sapiens]	0.005	4,963	2	1	1	1	1	573	62,6	5,21	3.69	1	54.2	64.6	64.6	69.7	62.9	61.9	74.3	66.8	64.5	60.9	0.889984	1.06076	1.06076	1.1445	1.03284	1.01642	1.22003	1.09688	1.05911	0.179775	0.390033	1.00383	1.06459	1.12534	0.892023	0.946012	1
120	High	Master Protein	Q9H8H3	methyltransferase-like protein 7A [OS=Homo sapiens]	0.001	6,248	6	1	1	1	1	244	28,3	8,38	4.78	1	54.5	59.7	53.8	26	49.1	45.8	54	58.8	51	55.7	0.978456	1.07181	0.965889	0.466786	0.881508	0.822262	0.969479	1.05566	0.915619	0.658417	0.131609	1.00539	0.723519	0.980251	1	0.719643	0.975
121	High	Master Protein	O43681	ATPase ASNA1 [OS=Homo sapiens]	0.001	6,128	7	3	3	3	1	348	38,8	4,91	8.45	3	54.5	80.2	66.4	89.8	65.8	69.5	57.1	64.8	65.8	66.7	0.817091	1.2024	0.995502	1.34633	0.986507	1.04198	0.856072	0.971514	0.986507	0.602806	0.191942	1.005	1.12494	0.938031	0.893381	1	0.833852
122	High	Master Protein	Q8WWY3	U4/U6 small nuclear ribonucleoprotein Prp31 [OS=Homo sapiens]	0.007	3,887	2	1	1	1	1	499	55,4	5,78	2.9	1	54.6	40.3	35.7	50.8	49.6	74.4	54.9	47	53.2	61.6	0.886364	0.654221	0.579545	0.824675	0.805195	1.20779	0.891234	0.762987	0.863636	0.25661	0.479193	0.70671	0.945887	0.839286	0.74714	1	0.8873
123	High	Master Protein	Q9BSD7	Cancer-related nucleoside-triphosphatase [OS=Homo sapiens]	0	8,453	11	2	2	2	1	190	20,7	9,54	5.71	2	55.1	53.6	59.7	60.2	60.9	60.4	58.1	46.4	57.6	62.2	0.885852	0.861736	0.959807	0.967846	0.9791	0.971061	0.934084	0.745981	0.926045	0.646178	0.166175	0.902465	0.972669	0.868703	0.927824	1	0.893113
124	High	Master Protein	Q969V3	Nicalin [OS=Homo sapiens]	0.008	3,616	5	2	2	2	1	563	62,9	6,89	3.46	2	56	77.2	64.4	83.8	64.9	80.4	69.4	73	74.9	69.9	0.801144	1.10443	0.921316	1.19886	0.928469	1.15021	0.992847	1.04435	1.07153	0.360931	0.550187	0.942299	1.09251	1.03624	0.862505	1	0.948494
125	High	Master Protein	Q8NE86	Calcium uniporter protein, mitochondrial [OS=Homo sapiens]	0	6,988	7	2	2	2	1	351	39,8	8,65	6.52	2	56.1	56.3	41.4	55.5	37.2	56.6	53.6	39.9	50.1	54.8	1.02372	1.02737	0.755474	1.01277	0.678832	1.03285	0.978102	0.728102	0.914234	0.624474	0.812853	0.935523	0.908151	0.873479	1	0.970741	0.93368
126	Medium	Master Protein	Q9Y248	Dna replication complex gins protein psf2 [OS=Homo sapiens]	0.018	2,479	4	1	1	1	1	185	21,4	5,44	0	1	56.7	53.7	64.5	77.9	59.8	56.3	41.1	61.5	53.1	67.2	0.84375	0.799107	0.959821	1.15923	0.889881	0.837798	0.611607	0.915179	0.790179	0.395978	0.22627	0.86756	0.962302	0.772321	0.901546	1	0.802577
127	High	Master Protein	Q9H3Q1	Cdc42 effector protein 4 [OS=Homo sapiens]	0	7,263	5	1	1	1	1	356	38,0	5,19	6.07	1	57	74.4	51.1	85	50.6	51.2	53.8	53.8	54.3	78.7	0.724269	0.945362	0.649301	1.08005	0.642948	0.650572	0.683609	0.683609	0.689962	0.381903	0.50582	0.772978	0.79119	0.685726	0.976981	1	0.866702
128	Medium	Master Protein	P0DI81-3	Isoform 3 of Trafficking protein particle complex subunit 2 [OS=Homo sapiens]	0.02	2,449	5	1	1	1	1	174	20,4	7,02	2.71	1	57	54.5	52.7	37.8	47.2	53.3	47.4	47	54.4	56.9	1.00176	0.957821	0.926186	0.664323	0.829525	0.936731	0.83304	0.826011	0.956063	0.130792	0.5309	0.961921	0.810193	0.871705	1	0.842266	0.906212
129	High	Master Protein	Q6VY07-2	Isoform 2 of Phosphofurin acidic cluster sorting protein 1 [OS=Homo sapiens]	0	11,987	2	1	2	1	1	1008	109,3	7,36	7.24	1	57.1	46.4	48.1	81.5	44.9	56	43.9	55.9	45.7	71.9	0.794159	0.645341	0.668985	1.13352	0.624478	0.77886	0.61057	0.777469	0.635605	0.704967	0.343603	0.702828	0.845619	0.674548	0.83114	1	0.797697
130	High	Master Protein	P29083	General transcription factor IIE subunit 1 [OS=Homo sapiens]	0	8,758	5	2	2	2	1	439	49,4	4,82	9.13	2	57.1	61	65.3	72	66	73.5	67.8	64.4	59.3	72.1	0.791956	0.846047	0.905687	0.998613	0.915395	1.01942	0.940361	0.893204	0.822469	0.474219	0.118973	0.847896	0.977809	0.885344	0.867139	1	0.905437
131	High	Master Protein	Q14657	EKC/KEOPS complex subunit LAGE3 [OS=Homo sapiens]	0	12,571	27	2	2	2	1	143	14,8	8,63	7.81	2	57.3	47.4	36.2	94.5	41.4	48.6	52.1	47.5	37.8	50.9	1.12574	0.931238	0.711198	1.85658	0.81336	0.954813	1.02358	0.933202	0.742633	0.882525	0.411903	0.922724	1.20825	0.899804	0.763686	1	0.744715
132	Medium	Master Protein	Q0PNE2	Elongator complex protein 6 [OS=Homo sapiens]	0.011	3,137	3	1	1	1	1	266	29,8	6,84	2.66	1	57.3	49	47.6	105.1	48.9	76.6	57.6	59.8	55.9	71.2	0.804775	0.688202	0.668539	1.47612	0.686798	1.07584	0.808989	0.839888	0.785112	0.115905	0.305371	0.720506	1.07959	0.81133	0.667389	1	0.751518
133	High	Master Protein	Q15796-1	Mothers against decapentaplegic homolog 2 [OS=Homo sapiens]	0	16,310	7	2	3	2	1	467	52,3	6,58	13.08	2	57.6	59.3	56.5	0	65.5	64.7	61.8	64.2	64.9	72.4	0.79558	0.819061	0.780387	0	0.904696	0.893646	0.853591	0.88674	0.896409	0.00935087	0.404331	0.798343	0.599448	0.878913	0.908329	0.682032	1
134	High	Master Protein	Q9NWH9-1	SAFB-like transcription modulator [OS=Homo sapiens]	0	10,863	3	2	2	2	1	1034	117,1	7,87	6.48	2	58	51.1	49.6	172.4	51.1	60.4	70.4	47.5	57.5	68.2	0.85044	0.749267	0.727273	2.52786	0.749267	0.88563	1.03226	0.696481	0.843109	0.477717	0.412059	0.77566	1.38759	0.857283	0.559	1	0.617823
135	Medium	Master Protein	Q8IXH7	Negative elongation factor C/D [OS=Homo sapiens]	0.028	2,026	1	1	1	1	1	590	66,2	5,10	2.69	1	58.2	62.6	57.2	90.9	53.6	60.5	58.2	59.8	58.9	62.6	0.929712	1	0.913738	1.45208	0.85623	0.966454	0.929712	0.955272	0.940895	0.8418	0.459883	0.947817	1.09159	0.94196	0.868293	1	0.862927
136	High	Master Protein	Q13330-1	Metastasis-associated protein MTA1 [OS=Homo sapiens]	0	13,929	5	4	4	1	1	715	80,7	9,26	10.26	4	59.2	59.9	50	61.4	56.2	60.9	44.7	52.1	54	51.8	1.14286	1.15637	0.965251	1.18533	1.08494	1.17568	0.862934	1.00579	1.04247	0.226213	0.0482791	1.08816	1.14865	0.970399	0.947339	1	0.844818
137	Medium	Master Protein	O95425	Supervillin [OS=Homo sapiens]	0.028	2,011	0	1	1	1	1	2214	247,6	6,98	0	1	59.2	47.7	55.3	68.5	67.1	93.5	87.8	59.7	79.3	70.6	0.838527	0.675637	0.783286	0.970255	0.950425	1.32436	1.24363	0.845609	1.12323	0.074505	0.951919	0.765817	1.08168	1.07082	0.707988	1	0.989961
138	High	Master Protein	Q8N9N8	probable RNA-binding protein EIF1AD [OS=Homo sapiens]	0.004	5,660	10	1	1	1	1	165	19,0	5,21	5.16	1	59.4	64.8	57.2	83.8	53.6	60	58.6	59.9	58	59.6	0.996644	1.08725	0.959732	1.40604	0.899329	1.00671	0.983221	1.00503	0.973154	0.521332	0.49127	1.01454	1.10403	0.987136	0.918946	1	0.894124
139	Medium	Master Protein	Q9Y4B6	DDB1- and CUL4-associated factor 1 [OS=Homo sapiens]	0.04	1,779	1	2	2	2	1	1507	168,9	5,06	2.18	2	59.7	57	56.1	39	64.1	58.9	53.6	63.5	62.5	54.3	1.09945	1.04972	1.03315	0.718232	1.18048	1.08471	0.987109	1.16943	1.15101	0.533124	0.517277	1.06077	0.994475	1.10252	0.962138	0.902004	1
140	High	Master Protein	O60231	Putative pre-mRNA-splicing factor ATP-dependent RNA helicase DHX16 [OS=Homo sapiens]	0	7,576	3	4	4	3	1	1041	119,2	6,80	6.83	4	60.1	70.1	60.5	53.1	66.3	64.4	53.5	57	72.1	60.3	0.996683	1.16252	1.00332	0.880597	1.0995	1.06799	0.887231	0.945274	1.19569	0.702446	0.957407	1.05417	1.01603	1.0094	1	0.963818	0.957525
141	High	Master Protein	Q86WC4	Osteopetrosis-associated transmembrane protein 1 [OS=Homo sapiens]	0.007	3,885	4	1	1	1	1	334	37,2	6,01	2.46	1	60.3	59.1	66.7	102.7	58.7	71	72.5	58.9	56.4	62	0.972581	0.953226	1.07581	1.65645	0.946774	1.14516	1.16935	0.95	0.909677	0.923323	0.349023	1.00054	1.24946	1.00968	0.800775	1	0.80809
142	High	Master Protein	Q9NQG1	Protein MANBAL [OS=Homo sapiens]	0.001	6,208	14	1	1	1	1	85	9,5	9,16	5.78	1	60.6	59.2	48.2	85	55.8	55.5	52.6	57	50.4	55.2	1.09783	1.07246	0.873188	1.53986	1.01087	1.00543	0.952899	1.03261	0.913043	0.575074	0.291821	1.01449	1.18539	0.966184	0.855833	1	0.815079
143	Medium	Master Protein	Q8WXG6-1	MAP kinase-activating death domain protein [OS=Homo sapiens]	0.016	2,585	1	1	1	1	1	1647	183,2	6,04	2.42	1	60.7	53.4	46.5	86.2	52.6	47.5	48.4	50.4	42.7	55	1.10364	0.970909	0.845455	1.56727	0.956364	0.863636	0.88	0.916364	0.776364	0.24735	0.293407	0.973333	1.12909	0.857576	0.86205	1	0.759528
144	High	Master Protein	Q16850-1	lanosterol 14-alpha demethylase [OS=Homo sapiens]	0.004	5,495	2	1	1	1	1	503	56,8	8,53	3.21	1	61	85.9	78.3	106.3	73.5	63.8	58.7	72.3	64.2	74.7	0.8166	1.14993	1.04819	1.42303	0.983936	0.854083	0.78581	0.967871	0.859438	0.297663	0.296572	1.00491	1.08701	0.87104	0.924466	1	0.801314
145	Medium	Master Protein	Q8IUD2-1	ELKS/Rab6-interacting/CAST family member 1 [OS=Homo sapiens]	0.014	2,682	1	1	1	1	1	1116	128,0	5,97	2.55	1	61	74.9	66.9	52	69.2	65.2	71.9	53.4	57.5	74.7	0.8166	1.00268	0.895582	0.696118	0.926372	0.872825	0.962517	0.714859	0.769746	0.389031	0.882902	0.904953	0.831772	0.815707	1	0.919132	0.901381
146	High	Master Protein	Q9HBL0	Tensin-1 [OS=Homo sapiens]	0.006	4,198	1	1	1	1	1	1735	185,6	7,75	3.9	1	61.2	51.7	44.5	60.2	60.7	69.1	63.5	59.6	61.7	66	0.927273	0.783333	0.674242	0.912121	0.919697	1.04697	0.962121	0.90303	0.934848	0.139712	0.60579	0.794949	0.959596	0.933333	0.828421	1	0.972632
147	High	Master Protein	P61020	Ras-related protein Rab-5B [OS=Homo sapiens]	0	25,191	24	5	7	1	1	215	23,7	8,13	23.94	5	61.7	66.3	62.4	93.3	66.5	54.6	62	61.2	63.6	58.7	1.05111	1.12947	1.06303	1.58944	1.13288	0.930153	1.05622	1.04259	1.08348	0.493814	0.467306	1.0812	1.21749	1.06076	0.88806	1	0.871269
148	High	Master Protein	Q86TG7-1	Retrotransposon-derived protein PEG10 [OS=Homo sapiens]	0.004	5,554	2	1	1	1	1	708	80,1	6,39	4.11	1	62.3	51.4	55.2	120.5	45.8	51.4	58.1	55.5	46.5	60.5	1.02975	0.849587	0.912397	1.99174	0.757025	0.849587	0.960331	0.917355	0.768595	0.570232	0.473267	0.930579	1.19945	0.882094	0.775838	1	0.735416
149	High	Master Protein	Q9Y3D3	28S ribosomal protein S16, mitochondrial [OS=Homo sapiens]	0.007	3,852	9	1	1	1	1	137	15,3	9,50	2.72	1	62.3	62	57.7	55.5	49.8	50.9	56.7	45.4	55.1	52	1.19808	1.19231	1.10962	1.06731	0.957692	0.978846	1.09038	0.873077	1.05962	0.0970808	0.936617	1.16667	1.00128	1.00769	1	0.858242	0.863736
150	High	Master Protein	Q32P41	tRNA (guanine(37)-N1)-methyltransferase [OS=Homo sapiens]	0.006	4,174	2	1	1	1	1	509	58,2	8,62	3.64	1	62.5	66	64.3	41.3	62.1	55.4	52	50.5	60.9	64.4	0.970497	1.02484	0.998447	0.641304	0.964286	0.860248	0.807453	0.784161	0.945652	0.0448817	0.835866	0.99793	0.821946	0.845756	1	0.823651	0.84751
151	High	Master Protein	O60502	protein O-GlcNAcase [OS=Homo sapiens]	0	9,746	2	2	3	1	1	916	102,8	4,91	9.69	2	62.6	69.2	55.6	96.8	62.1	70.9	70.4	68.5	75.4	59.6	1.05034	1.16107	0.932886	1.62416	1.04195	1.1896	1.18121	1.14933	1.2651	0.113153	0.651942	1.0481	1.28523	1.19855	0.815492	1	0.93255
152	Medium	Master Protein	Q9UJC3	Protein Hook homolog 1 [OS=Homo sapiens]	0.017	2,522	1	1	1	1	1	728	84,6	5,15	0	1	62.8	64.8	61.3	59	57.1	47.9	52.3	51.6	52.2	53.5	1.17383	1.21121	1.14579	1.1028	1.06729	0.895327	0.97757	0.964486	0.975701	0.000457925	0.485987	1.17695	1.02181	0.972586	1	0.868184	0.826363
153	High	Master Protein	Q15653-1	NF-kappa-B inhibitor beta [OS=Homo sapiens]	0.004	5,258	4	1	1	1	1	356	37,7	4,84	3.55	1	63.4	59.1	55.1	94.5	53.8	61.5	57.2	59.9	50.1	54.3	1.16759	1.0884	1.01473	1.74033	0.990792	1.1326	1.05341	1.10313	0.922652	0.410919	0.330147	1.09024	1.28791	1.0264	0.84652	1	0.796949
154	High	Master Protein	Q00534	Cyclin-dependent kinase 6 [OS=Homo sapiens]	0.005	5,770	7	3	3	2	1	326	36,9	6,46	4.82	3	63.5	68.3	65.3	55.5	70.7	49.1	60	67.4	58.9	59.3	1.07083	1.15177	1.10118	0.935919	1.19224	0.827993	1.0118	1.13659	0.993255	0.298276	0.625187	1.10793	0.985385	1.04722	1	0.889396	0.945205
155	High	Master Protein	Q08380	Galectin-3-binding protein [OS=Homo sapiens]	0.005	4,636	2	1	1	1	1	585	65,3	5,27	3.6	1	64.6	63	56.6	79.1	66	66.5	65.8	66.1	73.8	71	0.909859	0.887324	0.797183	1.11408	0.929577	0.93662	0.926761	0.930986	1.03944	0.115987	0.715323	0.864789	0.993427	0.965728	0.87051	1	0.972117
156	High	Master Protein	Q8N7H5	RNA polymerase II-associated factor 1 homolog [OS=Homo sapiens]	0	10,338	8	3	3	3	1	531	59,9	4,63	7.09	3	64.9	53.4	57.6	48.4	56.1	51.3	66.5	62.9	56	66.5	0.97594	0.803008	0.866165	0.72782	0.843609	0.771429	1	0.945865	0.842105	0.525479	0.0607903	0.881704	0.780952	0.929323	0.948759	0.840345	1
157	High	Master Protein	Q96HA1-1	Nuclear envelope pore membrane protein POM 121 [OS=Homo sapiens]	0	9,153	2	2	2	2	1	1249	127,6	10,56	7.48	2	64.9	56.5	53.9	85	59	73.5	58.9	70	68.8	66	0.983333	0.856061	0.816667	1.28788	0.893939	1.11364	0.892424	1.06061	1.04242	0.19748	0.471216	0.885354	1.09848	0.998485	0.805977	1	0.908966
158	Medium	Master Protein	Q9Y680-1	Peptidyl-prolyl cis-trans isomerase FKBP7 [OS=Homo sapiens]	0.036	1,823	3	1	1	1	1	259	30,0	6,54	2.13	1	64.9	65	69.2	151.2	73.5	73.5	74.8	66.6	56.4	75	0.865333	0.866667	0.922667	2.016	0.98	0.98	0.997333	0.888	0.752	0.941065	0.27432	0.884889	1.32533	0.879111	0.667673	1	0.663313
159	High	Master Protein	Q04941-1	proteolipid protein 2 [OS=Homo sapiens]	0.003	5,954	9	1	1	1	1	152	16,7	7,24	3.42	1	65.6	59.2	60.3	118.1	63.5	65.4	71.2	65.8	61.3	60.8	1.07895	0.973684	0.991776	1.94243	1.04441	1.07566	1.17105	1.08224	1.00822	0.274464	0.420939	1.0148	1.35417	1.08717	0.749393	1	0.802834
160	Medium	Master Protein	Q7Z3T8	Zinc finger FYVE domain-containing protein 16 [OS=Homo sapiens]	0.014	2,714	1	1	1	1	1	1539	168,8	4,82	2.07	1	66	46.5	48.4	60.2	55.8	77.3	68.8	67.4	62.6	52.8	1.25	0.880682	0.916667	1.14015	1.05682	1.46402	1.30303	1.27652	1.18561	0.12324	0.801393	1.01578	1.22033	1.25505	0.809356	0.972334	1
161	High	Master Protein	P55196-5	Isoform 5 of Afadin [OS=Homo sapiens]	0.008	3,731	1	1	1	1	1	1834	207,7	6,39	3.51	1	66.2	57.4	57.8	82.7	58.5	67.5	59.7	50.9	62	66.3	0.998492	0.865762	0.871795	1.24736	0.882353	1.0181	0.900452	0.767722	0.935143	0.544537	0.199157	0.912016	1.04927	0.867773	0.86919	1	0.827024
162	High	Master Protein	Q8N726	Tumor suppressor ARF [OS=Homo sapiens]	0	13,772	20	2	3	2	1	132	13,9	12,41	11.01	2	66.5	60.4	54.2	22.4	76.5	84.5	74.8	63.1	66.9	66.7	0.997001	0.905547	0.812594	0.335832	1.14693	1.26687	1.12144	0.946027	1.003	0.185587	0.736939	0.905047	0.916542	1.02349	0.884277	0.895508	1
163	High	Master Protein	P78316	Nucleolar protein 14 [OS=Homo sapiens]	0.006	4,159	2	2	2	2	1	857	97,6	7,58	2.39	2	66.5	51	55.1	88.6	60.4	66.9	50.7	60.2	56	77.9	0.853659	0.654685	0.707317	1.13736	0.775353	0.858793	0.650834	0.772786	0.71887	0.742264	0.14232	0.738554	0.923834	0.714163	0.799444	1	0.773043
164	Medium	Master Protein	Q8NEY8-3	Isoform 3 of Periphilin-1 [OS=Homo sapiens]	0.014	2,708	2	1	1	1	1	434	49,6	8,72	3.16	1	66.6	51.2	48.2	103.9	56.5	61.8	53.3	56.8	49.4	68.3	0.97511	0.749634	0.70571	1.52123	0.827233	0.904832	0.780381	0.831625	0.72328	0.73986	0.239741	0.810151	1.08443	0.778429	0.747075	1	0.717822
165	Medium	Master Protein	Q15648	Mediator of RNA polymerase II transcription subunit 1 [OS=Homo sapiens]	0.015	2,622	1	1	1	1	1	1581	168,4	8,73	1.89	1	66.6	46	49.7	62.6	59.4	72.6	68.8	52	61.1	56	1.18929	0.821429	0.8875	1.11786	1.06071	1.29643	1.22857	0.928571	1.09107	0.459239	0.536907	0.966071	1.15833	1.08274	0.834018	1	0.934738
166	High	Master Protein	Q5VV41-1	rho guanine nucleotide exchange factor 16 [OS=Homo sapiens]	0.006	4,158	2	1	1	1	1	709	80,1	7,36	3.59	1	66.9	73.8	73.4	151.2	78.5	77	65.6	84	80.3	81.7	0.818849	0.903305	0.898409	1.85067	0.960832	0.942472	0.802938	1.02815	0.982864	0.432984	0.365837	0.873521	1.25133	0.937984	0.698076	1	0.749592
167	Medium	Master Protein	Q53GQ0	Very-long-chain 3-oxoacyl-CoA reductase [OS=Homo sapiens]	0.011	2,872	4	1	1	1	1	312	34,3	9,32	3.55	1	67.5	85.3	73.5	105.1	89.5	78.5	72.5	83.8	76.3	83.6	0.807416	1.02033	0.879187	1.25718	1.07057	0.938995	0.867225	1.00239	0.912679	0.751612	0.183331	0.902313	1.08892	0.927432	0.828634	1	0.851703
168	High	Master Protein	Q9C0J8	pre-mRNA 3' end processing protein WDR33 [OS=Homo sapiens]	0.005	4,883	2	2	2	2	1	1336	145,8	9,17	2.89	2	68.6	57	53.8	121.6	66.6	76.8	68.8	58	68.3	66.8	1.02695	0.853293	0.805389	1.82036	0.997006	1.1497	1.02994	0.868263	1.02246	0.411232	0.248247	0.89521	1.32236	0.973553	0.676981	1	0.736226
169	High	Master Protein	P40938	replication factor C subunit 3 [OS=Homo sapiens]	0	7,113	4	1	1	1	1	356	40,5	8,34	4.56	1	69.2	75.1	61.8	111	62.1	62.3	70.4	67.1	64.3	81.7	0.847001	0.919217	0.756426	1.35863	0.760098	0.762546	0.861689	0.821297	0.787026	0.751885	0.531254	0.840881	0.960424	0.823337	0.875531	1	0.857264
170	High	Master Protein	Q8WZA9	Immunity-related GTPase family Q protein [OS=Homo sapiens]	0.003	6,061	2	1	1	1	1	623	62,7	4,88	3.11	1	69.2	83.6	82	102.7	79.7	72.6	68.6	75.7	73	81.3	0.851169	1.02829	1.00861	1.26322	0.98032	0.892989	0.843788	0.931119	0.897909	0.308539	0.248702	0.96269	1.04551	0.890939	0.920784	1	0.852157
171	Medium	Master Protein	Q8WW59	SPRY domain-containing protein 4 [OS=Homo sapiens]	0.03	1,939	5	1	1	1	1	207	23,1	6,93	2.72	1	69.6	77.7	66.2	103.9	72.8	67.5	82.4	73.8	74.5	80.3	0.86675	0.967621	0.824408	1.2939	0.9066	0.840598	1.02615	0.919054	0.927771	0.261235	0.719727	0.88626	1.0137	0.957659	0.874283	1	0.944717
172	High	Master Protein	Q2M389	WASH complex subunit 4 [OS=Homo sapiens]	0.006	4,191	1	1	1	1	1	1173	136,3	7,44	3.6	1	69.9	69	57.9	89.8	65	80.9	65.8	60.7	61.7	65	1.07538	1.06154	0.890769	1.38154	1	1.24462	1.01231	0.933846	0.949231	0.528861	0.0997562	1.00923	1.20872	0.965128	0.83496	1	0.798473
173	Medium	Master Protein	Q13042	cell division cycle protein 16 homolog [OS=Homo sapiens]	0.02	2,312	2	1	1	1	1	620	71,6	5,85	2.74	1	69.9	73.4	48.5	67.3	61.9	61.2	71.9	68.5	57.5	60.5	1.15537	1.21322	0.801653	1.1124	1.02314	1.01157	1.18843	1.13223	0.950413	0.830743	0.62677	1.05675	1.04904	1.09036	0.969176	0.962102	1
174	High	Master Protein	P63092-4	Isoform 4 of Guanine nucleotide-binding protein G(s) subunit alpha isoforms short [OS=Homo sapiens]	0	11,704	5	2	3	1	1	395	45,7	5,82	6.57	2	70.1	76.9	74.7	55.5	85.9	99.3	78	82.7	84.2	79.3	0.883985	0.969735	0.941992	0.699874	1.08323	1.25221	0.983607	1.04288	1.06179	0.0476533	0.919985	0.931904	1.01177	1.02942	0.905267	0.98285	1
175	Medium	Master Protein	Q8NDH3	Probable aminopeptidase NPEPL1 [OS=Homo sapiens]	0.022	2,232	2	1	1	1	1	523	55,8	6,87	2.88	1	70.4	92.4	62.2	90.9	80.2	86.8	76	48.2	83.7	75.1	0.937417	1.23036	0.828229	1.21039	1.06791	1.15579	1.01198	0.641811	1.11451	0.705824	0.211711	0.998668	1.1447	0.92277	0.872431	1	0.806126
176	High	Master Protein	Q6ZSJ8	Uncharacterized protein C1orf122 [OS=Homo sapiens]	0.006	4,423	10	1	1	1	1	110	11,5	6,73	3.78	1	70.7	74.5	75.7	68.5	72.9	66.4	84.7	65.3	72.6	69.8	1.01289	1.06734	1.08453	0.981375	1.04441	0.951289	1.21347	0.93553	1.04011	0.927547	0.455221	1.05492	0.992359	1.06304	0.992363	0.933513	1
177	High	Master Protein	Q9UP95	Solute carrier family 12 member 4 [OS=Homo sapiens]	0.006	4,381	1	1	1	1	1	1085	120,6	6,44	3.55	1	70.9	69	67.6	186.6	71.4	76	79.3	77.2	74.4	111.7	0.634736	0.617726	0.605192	1.67055	0.639212	0.680394	0.709937	0.691137	0.66607	0.0103571	0.41337	0.619218	0.996717	0.689048	0.621257	1	0.691317
178	Medium	Master Protein	Q9NY93	Probable ATP-dependent RNA helicase DDX56 [OS=Homo sapiens]	0.029	1,991	2	1	1	1	1	547	61,6	9,26	2.57	1	71.1	56.9	54.2	89.8	58.2	65.4	69.7	58.2	63.8	65.7	1.08219	0.866058	0.824962	1.36682	0.885845	0.995434	1.06088	0.885845	0.971081	0.636667	0.514335	0.924404	1.0827	0.972603	0.853796	1	0.898313
179	High	Master Protein	Q06546	GA-binding protein alpha chain [OS=Homo sapiens]	0.004	5,673	3	1	1	1	1	454	51,3	4,97	4.71	1	71.4	92.5	66.8	139.3	81.6	93.7	83.1	80.1	71.5	86.7	0.823529	1.0669	0.770473	1.60669	0.941176	1.08074	0.958478	0.923875	0.824683	0.884859	0.211164	0.886967	1.20953	0.902345	0.733312	1	0.746027
180	High	Master Protein	Q9UPT5	Exocyst complex component 7 [OS=Homo sapiens]	0.005	5,081	2	1	1	1	1	735	83,3	6,79	3.62	1	71.8	87.8	83.5	131.1	84.1	83.8	87	85.5	102.5	87.4	0.82151	1.00458	0.955378	1.5	0.962243	0.95881	0.995423	0.978261	1.17277	0.215714	0.655601	0.927155	1.14035	1.04882	0.813043	1	0.919732
181	Medium	Master Protein	Q13131-2	Isoform 2 of 5'-AMP-activated protein kinase catalytic subunit alpha-1 [OS=Homo sapiens]	0.014	2,720	2	2	2	2	1	574	65,5	8,22	2.72	2	72	77.7	77.7	89.8	69.8	79	78	80.3	88.9	86.2	0.835267	0.901392	0.901392	1.04176	0.809745	0.916473	0.904872	0.931555	1.03132	0.159332	0.68923	0.87935	0.92266	0.955916	0.919903	0.96521	1
182	Medium	Master Protein	Q8IVT2	Mitotic interactor and substrate of PLK1 [OS=Homo sapiens]	0.042	1,707	1	1	1	1	1	679	75,3	6,83	2.7	1	72.3	68.3	57.9	61.4	69.5	86.3	100.3	85.1	77.7	81	0.892593	0.84321	0.714815	0.758025	0.858025	1.06543	1.23827	1.05062	0.959259	0.0529839	0.197154	0.816872	0.893827	1.08272	0.754466	0.825542	1
183	High	Master Protein	O60220	Mitochondrial import inner membrane translocase subunit Tim8 A [OS=Homo sapiens]	0	8,825	18	2	3	2	1	97	11,0	5,16	7.87	2	72.4	111.1	93.8	81.5	87.3	83.2	93.1	103	101.6	92.5	0.782703	1.20108	1.01405	0.881081	0.943784	0.899459	1.00649	1.11351	1.09838	0.589595	0.0126128	0.999279	0.908108	1.07279	0.931475	0.84649	1
184	Medium	Master Protein	P51580	Thiopurine S-methyltransferase [OS=Homo sapiens]	0.028	2,039	3	1	1	1	1	245	28,2	6,23	2.31	1	72.9	84.2	84.2	79.1	91.6	78.1	76.3	93.2	80.8	86.5	0.842775	0.97341	0.97341	0.914451	1.05896	0.90289	0.882081	1.07746	0.934104	0.658908	0.943785	0.929865	0.958767	0.964547	0.964043	0.994007	1
185	High	Master Protein	P41214	Eukaryotic translation initiation factor 2d [OS=Homo sapiens]	0	9,581	5	2	2	2	1	584	64,7	7,65	8.77	2	73	82.5	84.4	77.9	94	90.9	83.1	83.7	94	80.1	0.911361	1.02996	1.05368	0.972534	1.17353	1.13483	1.03745	1.04494	1.17353	0.235555	0.917826	0.998335	1.09363	1.08531	0.912861	1	0.99239
186	Medium	Master Protein	Q15014	Mortality factor 4-like protein 2 [OS=Homo sapiens]	0.013	2,827	4	1	1	1	1	288	32,3	9,72	3.5	1	73	39.3	43.5	44.9	50.9	74.2	59.7	53.8	44.3	57.4	1.27178	0.684669	0.75784	0.78223	0.88676	1.29268	1.04007	0.937282	0.771777	0.9566	0.705041	0.904762	0.987224	0.916376	0.916471	1	0.928235
187	High	Master Protein	P21964-1	Catechol O-methyltransferase [OS=Homo sapiens]	0.006	4,289	6	2	2	2	1	271	30,0	5,47	4.66	2	73.2	84.8	87.1	99.2	79.3	59.6	61	82.6	75.1	70.6	1.03683	1.20113	1.23371	1.4051	1.12323	0.844193	0.864023	1.16997	1.06374	0.314357	0.646655	1.15722	1.12417	1.03258	1	0.97144	0.892289
188	Medium	Master Protein	P56270-2	Isoform 2 of Myc-associated zinc finger protein [OS=Homo sapiens]	0.017	2,543	2	1	1	1	1	493	51,0	9,10	0	1	73.8	68	79	118.1	96.8	99.1	93.6	95.5	92.7	100.3	0.735793	0.677966	0.787637	1.17747	0.965105	0.988036	0.9332	0.952144	0.924227	0.00345291	0.189591	0.733799	1.04354	0.936524	0.703185	1	0.897452
189	High	Master Protein	Q13427	peptidyl-prolyl cis-trans isomerase g [OS=Homo sapiens]	0.007	3,845	2	3	3	3	1	754	88,6	10,29	0	3	73.9	65.1	72.6	103.9	91.4	95	77.8	82.8	78.7	94.3	0.783669	0.69035	0.769883	1.1018	0.969247	1.00742	0.825027	0.878049	0.834571	0.0425502	0.0133942	0.747967	1.02616	0.845882	0.728901	1	0.82432
190	High	Master Protein	Q9H583	HEAT repeat-containing protein 1 [OS=Homo sapiens]	0.01	3,274	1	1	1	1	1	2144	242,2	6,54	2.75	1	74.7	86.2	80.3	133.4	79.2	74.9	84.1	82.2	71.1	92.2	0.810195	0.934924	0.870933	1.44685	0.859002	0.812364	0.912148	0.89154	0.77115	0.820877	0.434725	0.872017	1.03941	0.858279	0.838957	1	0.825739
191	High	Master Protein	Q96G28-2	Isoform 2 of Cilia- and flagella-associated protein 36 [OS=Homo sapiens]	0.01	3,415	3	1	1	1	1	367	41,9	5,01	3.43	1	75	85.1	69.8	116.9	74.5	70.9	70.9	63.8	68.3	72	1.04167	1.18194	0.969444	1.62361	1.03472	0.984722	0.984722	0.886111	0.948611	0.144137	0.255701	1.06435	1.21435	0.939815	0.876477	1	0.773923
192	High	Master Protein	Q9BUT9-1	MAPK regulated corepressor interacting protein 2 [OS=Homo sapiens]	0.01	3,256	7	1	1	1	1	160	17,8	9,41	3.2	1	75	55.2	60.5	54.3	53.9	74	59.7	45.9	53.4	54.3	1.38122	1.01657	1.11418	1	0.992634	1.3628	1.09945	0.845304	0.983425	0.212816	0.374331	1.17066	1.11848	0.976059	1	0.955427	0.83377
193	Medium	Master Protein	Q99942	E3 ubiquitin-protein ligase RNF5 [OS=Homo sapiens]	0.027	2,063	8	1	1	1	1	180	19,9	6,65	3.25	1	75.3	67.7	71.4	137	69.5	77	77.8	64.2	68.2	75.7	0.994716	0.89432	0.943197	1.80978	0.918098	1.01717	1.02774	0.848085	0.900925	0.775728	0.323905	0.944077	1.24835	0.925583	0.756261	1	0.741446
194	Medium	Master Protein	Q92600-2	Isoform 2 of CCR4-NOT transcription complex subunit 9 [OS=Homo sapiens]	0.011	3,048	3	1	1	1	1	331	36,8	7,03	2.61	1	76	88.9	70.2	125.2	69.2	76.9	82.9	77.3	66.2	71	1.07042	1.25211	0.988732	1.76338	0.974648	1.0831	1.16761	1.08873	0.932394	0.714784	0.457051	1.10376	1.27371	1.06291	0.866568	1	0.834501
195	High	Master Protein	P50750-2	Isoform 2 of Cyclin-dependent kinase 9 [OS=Homo sapiens]	0	7,124	4	2	2	1	1	489	53,3	9,48	6.68	2	76.9	85	62.5	145.3	79.6	86.3	88.3	80.9	61	113.5	0.677533	0.748899	0.550661	1.28018	0.701322	0.760352	0.777974	0.712775	0.537445	0.862556	0.29465	0.659031	0.91395	0.676065	0.72108	1	0.739717
196	High	Master Protein	Q8WXX5	dnaJ homolog subfamily C member 9 [OS=Homo sapiens]	0.005	4,955	5	1	1	1	1	260	29,9	5,73	2.75	1	77.2	85.8	81.6	135.8	85.6	82.9	85.2	79.1	84.3	90.9	0.849285	0.943894	0.89769	1.49395	0.941694	0.911991	0.937294	0.870187	0.927393	0.691778	0.343747	0.896956	1.11588	0.911624	0.803812	1	0.816957
197	High	Master Protein	Q8IY67-2	Isoform 2 of Ribonucleoprotein PTB-binding 1 [OS=Homo sapiens]	0	7,457	2	1	1	1	1	739	77,8	8,84	4.58	1	77.6	70.9	74.2	47.2	66.9	69.2	78.3	59.3	72.4	69.4	1.11816	1.02161	1.06916	0.680115	0.963977	0.997118	1.12824	0.854467	1.04323	0.515303	0.376746	1.06964	0.880403	1.00865	1	0.82308	0.942973
198	Medium	Master Protein	Q5C9Z4	nucleolar MIF4G domain-containing protein 1 [OS=Homo sapiens]	0.011	2,997	1	1	1	1	1	860	96,2	8,10	2.84	1	77.6	58.8	61.1	102.7	68.8	88.3	80.8	63.8	67.9	72	1.07778	0.816667	0.848611	1.42639	0.955556	1.22639	1.12222	0.886111	0.943056	0.557771	0.227759	0.914352	1.20278	0.983796	0.7602	1	0.817937
199	High	Master Protein	P09493-5	Isoform 5 of Tropomyosin alpha-1 chain [OS=Homo sapiens]	0	33,526	33	11	14	1	1	245	28,4	4,77	36.58	11	77.8	58.7	59.7	79.1	65	75.7	101.3	69.8	74.6	69.8	1.11461	0.840974	0.855301	1.13324	0.931232	1.08453	1.45129	1	1.06877	0.227941	0.464206	0.936963	1.04967	1.17335	0.798535	0.894587	1
200	High	Master Protein	Q8IVS2	Malonyl-CoA-acyl carrier protein transacylase, mitochondrial [OS=Homo sapiens]	0.009	3,499	2	2	2	2	1	390	42,9	8,72	0	2	77.8	62.5	69.2	166.5	72.1	87.2	73.4	68.9	72.5	85.4	0.911007	0.73185	0.810304	1.94965	0.844262	1.02108	0.859485	0.806792	0.848946	0.722555	0.275381	0.817721	1.27166	0.838407	0.643033	1	0.6593
201	High	Master Protein	Q7Z4S6-4	Isoform 4 of Kinesin-like protein KIF21A [OS=Homo sapiens]	0.006	4,515	1	2	2	2	1	1675	187,2	6,42	5.3	2	77.9	74.4	71.5	100.4	64.8	76.9	64.6	69.8	82.8	77.7	1.00257	0.957529	0.920206	1.29215	0.833977	0.989704	0.831403	0.898327	1.06564	0.720089	0.519571	0.960103	1.03861	0.931789	0.924411	1	0.89715
202	Medium	Master Protein	Q9BUI4	DNA-directed RNA polymerase III subunit RPC3 [OS=Homo sapiens]	0.025	2,126	1	1	1	1	1	534	60,6	7,31	2.47	1	78.4	84.1	86.2	89.8	99	59.3	65.3	120.4	79.6	98	0.8	0.858163	0.879592	0.916327	1.0102	0.605102	0.666327	1.22857	0.812245	0.756624	0.792684	0.845918	0.843878	0.902381	0.937429	0.935168	1
203	High	Master Protein	Q02750	Dual specificity mitogen-activated protein kinase kinase 1 [OS=Homo sapiens]	0	16,291	10	4	5	2	1	393	43,4	6,62	12.27	4	78.5	96	88.9	93.3	82.4	82.4	68.3	84.2	78.8	82.7	0.949214	1.16082	1.07497	1.12817	0.996372	0.996372	0.825877	1.01814	0.952842	0.195919	0.205508	1.06167	1.04031	0.932285	1	0.979879	0.878132
204	High	Master Protein	Q52LJ0-2	Isoform 2 of Protein FAM98B [OS=Homo sapiens]	0	11,326	6	2	2	2	1	433	45,5	8,69	9.71	2	78.8	75.3	87.9	90.9	77.8	86.7	86.2	81.5	76.8	111.5	0.706726	0.675336	0.788341	0.815247	0.697758	0.777578	0.773094	0.730942	0.688789	0.865999	0.484367	0.723468	0.763528	0.730942	0.947533	1	0.957322
205	High	Master Protein	Q6P996-1	Pyridoxal-dependent decarboxylase domain-containing protein 1 [OS=Homo sapiens]	0	11,109	2	1	1	1	1	788	86,7	5,38	5.85	1	79.1	88.2	83.1	128.7	77.1	83.7	84.1	70	69.9	83.9	0.942789	1.05125	0.990465	1.53397	0.918951	0.997616	1.00238	0.834327	0.833135	0.178643	0.265606	0.994835	1.15018	0.889948	0.86494	1	0.773748
206	High	Master Protein	Q86Y56	Dynein assembly factor 5, axonemal [OS=Homo sapiens]	0	7,845	4	3	3	3	1	855	93,5	6,42	8.59	3	79.3	98.6	99.1	79.1	82.8	84.8	79.3	81.7	86.7	96.1	0.825182	1.02601	1.03122	0.823101	0.861602	0.882414	0.825182	0.850156	0.902185	0.228358	0.909227	0.960805	0.855706	0.859174	1	0.890614	0.894224
207	High	Master Protein	Q3ZAQ7	Vacuolar ATPase assembly integral membrane protein vma21 [OS=Homo sapiens]	0.006	4,407	12	1	1	1	1	101	11,3	7,24	3.67	1	79.3	81.5	74.1	63.8	73.1	71.9	80.3	68.6	81.5	80	0.99125	1.01875	0.92625	0.7975	0.91375	0.89875	1.00375	0.8575	1.01875	0.763801	0.226764	0.97875	0.87	0.96	1	0.888889	0.980843
208	High	Master Protein	Q9NVD7	alpha-parvin [OS=Homo sapiens]	0	7,564	4	1	1	1	1	372	42,2	5,95	4.25	1	79.7	122	98.5	70.9	96.9	90.7	92.6	93.3	114.1	102.7	0.776047	1.18793	0.959104	0.69036	0.943525	0.883155	0.901655	0.908471	1.111	0.99646	0.259829	0.974359	0.839013	0.97371	1	0.861093	0.999334
209	High	Master Protein	O75569-1	Interferon-inducible double-stranded RNA-dependent protein kinase activator A [OS=Homo sapiens]	0.01	3,219	3	1	1	1	1	313	34,4	8,41	2.79	1	80.4	73	87.5	172.4	91.7	95.1	90.6	89.5	82.7	87.7	0.916762	0.832383	0.997719	1.96579	1.04561	1.08438	1.03307	1.02052	0.942987	0.20755	0.291493	0.915621	1.36526	0.99886	0.670657	1	0.731626
210	Medium	Master Protein	Q96SU4	Oxysterol-binding protein-related protein 9 [OS=Homo sapiens]	0.026	2,091	1	1	1	1	1	736	83,1	6,18	2.75	1	80.6	85	82.6	83.8	84.6	74.9	79.3	86.7	89.2	80.2	1.00499	1.05985	1.02993	1.04489	1.05486	0.933915	0.988778	1.08105	1.11222	0.510398	0.408574	1.03159	1.01122	1.06068	0.972571	0.95337	1
211	High	Master Protein	Q06787	synaptic functional regulator FMR1 [OS=Homo sapiens]	0	17,369	6	3	3	1	1	632	71,1	7,42	12.16	3	80.7	47.7	60.7	42.5	63.8	99.3	76.8	63.5	63.6	60.7	1.32949	0.785832	1	0.700165	1.05107	1.63591	1.26524	1.04613	1.04778	0.664835	0.975218	1.03844	1.12905	1.11971	0.919747	1	0.991732
212	Medium	Master Protein	Q9P2W9	Syntaxin-18 [OS=Homo sapiens]	0.025	2,177	2	1	1	1	1	335	38,7	5,49	2.5	1	80.7	80	77.1	112.2	80.2	78.3	84.5	86.5	83.3	71.3	1.13184	1.12202	1.08135	1.57363	1.12482	1.09818	1.18513	1.21318	1.1683	0.0189649	0.646348	1.11173	1.26554	1.18887	0.878463	1	0.939416
213	High	Master Protein	Q9NVU7	Protein SDA1 homolog [OS=Homo sapiens]	0.004	5,237	3	2	2	2	1	687	79,8	9,25	6.29	2	80.9	0	0	0	0	0	0	0	0	67.4	1.2003	0	0	0	0	0	0	0	0	0.373901	#DIV/0!	0.400099	0	0	1	0	0
214	High	Master Protein	Q86SX6	Glutaredoxin-related protein 5, mitochondrial [OS=Homo sapiens]	0	8,772	16	2	2	2	1	157	16,6	6,79	6.9	2	81.3	76.2	72.9	79.1	80.3	71.2	79.9	86.9	78.8	73.2	1.11066	1.04098	0.995902	1.0806	1.09699	0.972678	1.09153	1.18716	1.0765	0.223663	0.260559	1.04918	1.05009	1.1184	0.938111	0.938925	1
215	Medium	Master Protein	Q92990	Glomulin [OS=Homo sapiens]	0.029	2,003	1	1	1	1	1	594	68,2	5,33	2.39	1	82.2	93.7	92.1	102.7	80	96.6	65	81.8	91.4	87.4	0.940503	1.07208	1.05378	1.17506	0.915332	1.10526	0.743707	0.935927	1.04577	0.308044	0.253189	1.02212	1.06522	0.908467	0.959542	1	0.852846
216	Medium	Master Protein	Q3KQV9	UDP-N-acetylhexosamine pyrophosphorylase-like protein 1 [OS=Homo sapiens]	0.023	2,210	2	1	1	1	1	507	57,0	6,32	2.5	1	82.4	83.6	90.3	150	77.2	83.2	82.1	77.2	81.6	95	0.867368	0.88	0.950526	1.57895	0.812632	0.875789	0.864211	0.812632	0.858947	0.15243	0.37789	0.899298	1.08912	0.845263	0.825709	1	0.776095
217	High	Master Protein	Q96EB1-2	Isoform 2 of Elongator complex protein 4 [OS=Homo sapiens]	0.008	3,745	2	1	1	1	1	535	58,7	8,60	2.63	1	83.6	81.2	81.7	81.5	88.2	94.4	97.9	79.2	87.6	81.1	1.03083	1.00123	1.0074	1.00493	1.08755	1.164	1.20715	0.976572	1.08015	0.328548	0.97716	1.01315	1.08549	1.08796	0.931243	0.997733	1
218	High	Master Protein	Q9NWS0-1	PIH1 domain-containing protein 1 [OS=Homo sapiens]	0.007	3,859	5	1	1	1	1	290	32,3	5,14	4.14	1	83.7	88	83	94.5	93.9	97.1	76.8	94.2	87.6	110.9	0.754734	0.793508	0.748422	0.852119	0.846709	0.875564	0.692516	0.849414	0.789901	0.818539	0.157608	0.765555	0.85813	0.777277	0.892119	1	0.905779
219	High	Master Protein	Q9BYD6	39S ribosomal protein L1, mitochondrial [OS=Homo sapiens]	0	8,608	6	2	2	2	1	325	36,9	8,78	5.75	2	83.9	87.1	80.3	132.3	69.7	80.9	73.4	86.5	76.1	84.1	0.997622	1.03567	0.954816	1.57313	0.828775	0.96195	0.872771	1.02854	0.904875	0.315702	0.471497	0.996036	1.12128	0.935394	0.8883	1	0.834217
220	High	Master Protein	Q13895	Bystin [OS=Homo sapiens]	0	10,507	5	2	2	2	1	437	49,6	8,12	6.55	2	84.8	77.8	60.6	61.4	72.3	83.1	80.8	68	67.5	69.9	1.21316	1.11302	0.866953	0.878398	1.03433	1.18884	1.15594	0.972818	0.965665	0.797895	0.983614	1.06438	1.03386	1.03147	1	0.971326	0.969086
221	Medium	Master Protein	Q9P016	Thymocyte nuclear protein 1 [OS=Homo sapiens]	0.026	2,074	3	1	1	1	1	225	25,7	9,25	0	1	85	60.9	58.4	93.3	72.5	84.1	72.7	72.3	76.6	77.6	1.09536	0.784794	0.752577	1.20232	0.934278	1.08376	0.936856	0.931701	0.987113	0.538833	0.20114	0.877577	1.07345	0.95189	0.817527	1	0.886755
222	Medium	Master Protein	P29466-1	caspase-1 [OS=Homo sapiens]	0.017	2,527	2	1	1	1	1	404	45,1	5,91	2.21	1	86.1	109.9	98	72	109.4	91.6	100.7	103.7	95.2	95	0.906316	1.15684	1.03158	0.757895	1.15158	0.964211	1.06	1.09158	1.00211	0.810974	0.46854	1.03158	0.957895	1.05123	0.981308	0.911215	1
223	High	Master Protein	Q13572-1	Inositol-tetrakisphosphate 1-kinase [OS=Homo sapiens]	0.01	3,346	3	1	1	1	1	414	45,6	6,16	3.92	1	87.1	85.5	89.8	115.7	95.7	101	94.6	88.1	102.2	102.9	0.846453	0.830904	0.872692	1.12439	0.930029	0.981535	0.919339	0.856171	0.993197	0.153358	0.274076	0.850016	1.01199	0.922902	0.839949	1	0.911972
224	High	Master Protein	P42025	Beta-centractin [OS=Homo sapiens]	0	11,826	7	3	4	1	1	376	42,3	6,40	10.16	3	87.4	92.5	92.2	129.9	89.6	83.4	91.8	89.7	82.1	88.2	0.99093	1.04875	1.04535	1.47279	1.01587	0.945578	1.04082	1.01701	0.930839	0.448808	0.428137	1.02834	1.14475	0.996221	0.898316	1	0.870254
225	High	Master Protein	P48634-1	Protein PRRC2A [OS=Homo sapiens]	0	8,336	1	2	2	1	1	2157	228,7	9,45	6.92	2	88	62.6	65.4	99.2	75	86.9	84.1	67.2	74.3	79	1.11392	0.792405	0.827848	1.2557	0.949367	1.1	1.06456	0.850633	0.940506	0.751061	0.237787	0.911392	1.10169	0.951899	0.827269	1	0.864037
226	High	Master Protein	Q96IZ0	PRKC apoptosis WT1 regulator protein [OS=Homo sapiens]	0	14,601	12	3	3	3	1	340	36,5	5,41	10.18	3	88.6	86.3	76.1	0	72.1	67.4	88.2	66.7	71.8	74.9	1.18291	1.1522	1.01602	0	0.962617	0.899866	1.17757	0.890521	0.958611	0.343076	0.295552	1.11704	0.620828	1.0089	1	0.555777	0.903187
227	Medium	Master Protein	Q9BW19	Kinesin-like protein KIFC1 [OS=Homo sapiens]	0.045	1,665	1	1	1	1	1	673	73,7	8,98	1.66	1	88.6	100.2	83.2	180.7	82.4	90.1	92.9	84.6	74.9	95.3	0.929696	1.05142	0.873033	1.89612	0.864638	0.945435	0.974816	0.887723	0.785939	0.417011	0.352799	0.951382	1.2354	0.882826	0.770102	1	0.714609
228	Medium	Master Protein	O60293	Zinc finger C3H1 domain-containing protein [OS=Homo sapiens]	0.018	2,504	0	1	1	1	1	1989	226,2	8,13	0	1	88.8	62	71	105.1	83	106	94.3	78.7	90.2	99.5	0.892462	0.623116	0.713568	1.05628	0.834171	1.06533	0.947739	0.790955	0.906533	0.206177	0.309301	0.743049	0.98526	0.881742	0.754165	1	0.894934
229	Medium	Master Protein	Q5VW36	focadhesin [OS=Homo sapiens]	0.011	3,039	1	2	3	1	1	1801	199,9	6,62	6.43	2	89.5	85.7	89.6	127.5	76.2	82.3	78.5	83.8	82.5	83.3	1.07443	1.02881	1.07563	1.53061	0.914766	0.987995	0.942377	1.006	0.990396	0.0311852	0.44583	1.05962	1.14446	0.979592	0.925874	1	0.855944
230	Medium	Master Protein	Q96KQ7	Histone-lysine N-methyltransferase EHMT2 [OS=Homo sapiens]	0.022	2,229	1	2	2	2	1	1210	132,3	5,45	4.74	2	89.5	67.6	71.1	56.7	88.9	105.5	100.2	83.1	86.1	82.6	1.08354	0.818402	0.860775	0.686441	1.07627	1.27724	1.21308	1.00605	1.04237	0.185442	0.709855	0.920904	1.01332	1.08717	0.847068	0.932071	1
231	Medium	Master Protein	O75530-2	Isoform 2 of Polycomb protein EED [OS=Homo sapiens]	0.025	2,150	2	1	1	1	1	466	53,0	7,36	2.66	1	90.1	93.5	89	96.8	78.7	86.7	89.2	82.1	79.3	90.7	0.993385	1.03087	0.981257	1.06725	0.867696	0.955899	0.983462	0.905182	0.874311	0.0865424	0.55493	1.00184	0.963616	0.920985	1	0.961849	0.919296
232	High	Master Protein	Q9NVA2-2	Isoform 2 of Septin-11 [OS=Homo sapiens]	0	18,946	13	6	7	2	1	439	50,8	7,01	18.37	6	90.5	131	95	165.3	89.6	93.5	106.3	106.3	84.4	117.3	0.771526	1.11679	0.809889	1.40921	0.763853	0.797101	0.906223	0.906223	0.719523	0.6822	0.541006	0.899403	0.990054	0.84399	0.908439	1	0.852468
233	High	Master Protein	Q9UI08-2	Isoform 1 of Ena/VASP-like protein [OS=Homo sapiens]	0	8,499	6	2	2	2	1	418	44,8	8,84	8.46	2	90.7	82	75.2	101.6	69.6	71.9	81.3	65.2	67.9	78.3	1.15837	1.04725	0.960409	1.29757	0.888889	0.918263	1.03831	0.832695	0.867178	0.170954	0.450215	1.05534	1.03491	0.912729	1	0.980637	0.864865
234	High	Master Protein	Q8WUM0	Nuclear pore complex protein Nup133 [OS=Homo sapiens]	0	10,120	3	3	3	3	1	1156	128,9	5,10	9.26	3	91	77	88.7	108.6	91.8	78.9	85.4	102	87.5	94.4	0.963983	0.815678	0.939619	1.15042	0.972458	0.835805	0.904661	1.08051	0.926907	0.421725	0.891117	0.906427	0.986229	0.970692	0.919083	1	0.984246
235	High	Master Protein	Q3KQU3	MAP7 domain-containing protein 1 [OS=Homo sapiens]	0	7,522	2	2	2	2	1	841	92,8	10,11	6.79	2	91.1	84.6	87.7	93.3	83.4	101.2	93.3	87.7	81.5	94.6	0.963002	0.894292	0.927061	0.986258	0.881607	1.06977	0.986258	0.927061	0.861522	0.94224	0.452528	0.928118	0.979211	0.924947	0.947823	1	0.944584
236	High	Master Protein	O00139-4	Isoform 4 of Kinesin-like protein KIF2A [OS=Homo sapiens]	0	9,987	4	2	2	2	1	744	84,0	6,37	6.36	2	91.6	96.5	87.5	166.5	104.4	125.3	114.6	95.4	105.2	99	0.925253	0.974747	0.883838	1.68182	1.05455	1.26566	1.15758	0.963636	1.06263	0.0973491	0.229692	0.927946	1.33401	1.06128	0.695608	1	0.795558
237	Medium	Master Protein	P51553	isocitrate dehydrogenase [NAD] subunit gamma, mitochondrial [OS=Homo sapiens]	0.017	2,522	3	1	1	1	1	393	42,8	8,50	2.87	1	91.6	94.6	100.5	114.5	89.4	88.3	91	107	107.1	106.6	0.859287	0.88743	0.942777	1.07411	0.838649	0.82833	0.853659	1.00375	1.00469	0.36121	0.691946	0.896498	0.913696	0.954034	0.939692	0.957719	1
238	High	Master Protein	P01889	HLA class I histocompatibility antigen, B-7 alpha chain [OS=Homo sapiens]	0	31,122	23	7	7	1	1	362	40,4	5,85	21.1	7	92.5	107.7	89.8	144.1	96.1	105.4	86.7	96.5	110.3	103.3	0.89545	1.04259	0.869313	1.39497	0.9303	1.02033	0.839303	0.934172	1.06776	0.901221	0.344433	0.935786	1.1152	0.94708	0.83912	1	0.849248
239	Medium	Master Protein	Q8NEY1	neuron navigator 1 [OS=Homo sapiens]	0.045	1,628	1	1	1	1	1	1877	202,3	8,07	0	1	92.8	69.7	71.2	203.1	76.7	96.7	74.8	73.8	81	78.3	1.18519	0.890166	0.909323	2.59387	0.979566	1.23499	0.9553	0.942529	1.03448	0.86934	0.280682	0.994891	1.60281	0.977437	0.620717	1	0.609827
240	High	Master Protein	Q96G74-1	OTU domain-containing protein 5 [OS=Homo sapiens]	0	7,812	3	1	1	1	1	571	60,6	6,54	5.76	1	92.9	100.6	94.9	153.5	101.6	100.8	95.4	101.7	87.8	107.3	0.865797	0.937558	0.884436	1.43057	0.946878	0.939422	0.889096	0.94781	0.818267	0.813609	0.256472	0.89593	1.10562	0.885057	0.81034	1	0.800506
241	High	Master Protein	P18827	syndecan-1 [OS=Homo sapiens]	0.003	5,818	9	2	2	2	1	310	32,4	4,63	6.04	2	93.7	113.7	98.5	147.6	105.9	100.5	118.4	114.3	102.7	133.6	0.701347	0.851048	0.737275	1.10479	0.792665	0.752246	0.886228	0.855539	0.768713	0.267743	0.71146	0.763224	0.883234	0.836826	0.864124	1	0.947458
242	Medium	Master Protein	P49674	Casein kinase I isoform epsilon [OS=Homo sapiens]	0.02	2,363	2	1	1	1	1	416	47,3	9,66	2.51	1	93.7	64.5	92.3	118.1	91.1	101.1	93.6	85.9	87.3	110.6	0.847197	0.583183	0.834539	1.06781	0.823689	0.914105	0.846293	0.776673	0.789331	0.608793	0.152854	0.754973	0.935202	0.804099	0.807283	1	0.859813
243	High	Master Protein	Q9NRR5-1	Ubiquilin-4 [OS=Homo sapiens]	0	16,739	5	2	3	1	1	601	63,8	5,22	11.62	2	93.8	105.3	101.8	107.5	111.2	72.9	92.6	99.4	94.4	104.1	0.901057	1.01153	0.977906	1.03266	1.0682	0.700288	0.889529	0.954851	0.90682	0.289813	0.895295	0.963497	0.933718	0.917067	1	0.969093	0.951811
244	High	Master Protein	O60669	monocarboxylate transporter 2 [OS=Homo sapiens]	0.004	5,479	2	1	1	1	1	478	52,2	9,31	3.77	1	93.8	100.3	89.1	147.6	81.9	87.9	99.8	75.9	71.3	85.4	1.09836	1.17447	1.04333	1.72834	0.959016	1.02927	1.16862	0.888759	0.834895	0.269069	0.360705	1.10539	1.23888	0.964091	0.89225	1	0.778198
245	Medium	Master Protein	Q6ZSZ5	Rho guanine nucleotide exchange factor 18 [OS=Homo sapiens]	0.013	2,785	1	1	1	1	1	1173	130,7	7,08	0	1	94.2	85.4	83.6	111	83	84.6	74.3	71.6	80.1	89.9	1.04783	0.949944	0.929922	1.23471	0.923248	0.941046	0.826474	0.79644	0.89099	0.0396923	0.136146	0.975899	1.033	0.837968	0.944724	1	0.811199
246	High	Master Protein	O14618	copper chaperone for superoxide dismutase [OS=Homo sapiens]	0	7,182	5	1	1	1	1	274	29,0	5,58	4.4	1	94.4	120.7	118.7	165.3	99.1	91.9	92.4	125.5	98.6	115.3	0.818734	1.04683	1.02949	1.43365	0.859497	0.797051	0.801388	1.08846	0.85516	0.685104	0.629995	0.965019	1.03007	0.915004	0.936851	1	0.888296
247	High	Master Protein	Q9Y448	Small kinetochore-associated protein [OS=Homo sapiens]	0	6,835	7	2	2	2	1	316	35,4	6,30	5.89	2	95.1	81.9	83	150	85.9	102.7	95.6	94.7	78.3	97.8	0.972393	0.837423	0.848671	1.53374	0.878323	1.0501	0.977505	0.968303	0.800613	0.704528	0.30808	0.886162	1.15406	0.915474	0.767868	1	0.793266
248	High	Master Protein	Q9UNL2-2	Isoform 2 of Translocon-associated protein subunit gamma [OS=Homo sapiens]	0	7,656	7	1	1	1	1	198	22,6	9,63	4.35	1	95.3	111.2	125.4	81.5	124.4	104.6	110.2	133.6	122.8	96.5	0.987565	1.15233	1.29948	0.84456	1.28912	1.08394	1.14197	1.38446	1.27254	0.352882	0.256001	1.14646	1.07254	1.26632	0.905346	0.846972	1
249	High	Master Protein	Q9NQG5	regulation of nuclear pre-mRNA domain-containing protein 1B [OS=Homo sapiens]	0.003	5,857	5	1	1	1	1	326	36,9	5,97	3.68	1	95.9	125.4	116.7	158.2	115.3	123.4	121.6	131.9	112.4	143.6	0.667827	0.873259	0.812674	1.10167	0.802925	0.859331	0.846797	0.918524	0.78273	0.422034	0.5103	0.784587	0.921309	0.84935	0.8516	1	0.921895
250	High	Master Protein	O43615	Mitochondrial import inner membrane translocase subunit TIM44 [OS=Homo sapiens]	0.004	5,402	6	2	2	2	1	452	51,3	8,32	5.32	2	96	114.6	108.8	113.4	109.1	93.4	108.2	107.4	105.9	107.5	0.893023	1.06605	1.01209	1.05488	1.01488	0.868837	1.00651	0.99907	0.985116	0.905478	0.775406	0.990388	0.979535	0.996899	0.993468	0.982582	1
251	Medium	Master Protein	Q9BTM9-2	Isoform 2 of Ubiquitin-related modifier 1 [OS=Homo sapiens]	0.014	2,710	9	1	1	1	1	146	15,8	5,26	2.78	1	97.1	99.7	89.2	102.7	94.3	92	101.2	90	84.2	102.1	0.951028	0.976494	0.873653	1.00588	0.923604	0.901077	0.991185	0.881489	0.824682	0.58179	0.48894	0.933725	0.943519	0.899119	0.989619	1	0.952941
252	High	Master Protein	P56937-1	3-keto-steroid reductase [OS=Homo sapiens]	0.006	4,394	3	1	1	1	1	341	38,2	8,10	3.46	1	97.2	92.7	89.4	122.8	91.8	81.5	85.4	96	83.2	94.2	1.03185	0.984076	0.949045	1.30361	0.974522	0.86518	0.906582	1.01911	0.883227	0.342347	0.465364	0.988323	1.04777	0.936306	0.943262	1	0.893617
253	Medium	Master Protein	P53350	Serine/threonine-protein kinase PLK1 [OS=Homo sapiens]	0.02	2,431	2	1	1	1	1	603	68,2	8,91	2.46	1	98	104.7	95.5	161.8	103.6	91.9	93.1	105.2	90.3	97.7	1.00307	1.07165	0.977482	1.65609	1.06039	0.940635	0.952917	1.07677	0.924258	0.580855	0.358518	1.0174	1.21904	0.984647	0.834593	1	0.807725
254	High	Master Protein	Q9H2U1	ATP-dependent RNA helicase DHX36 [OS=Homo sapiens]	0	13,704	3	3	3	3	1	1008	114,7	7,68	10.54	3	98.3	67.1	77.4	62.6	90.1	122	103.8	78.6	81.7	90.8	1.0826	0.738987	0.852423	0.689427	0.992291	1.34361	1.14317	0.865639	0.89978	0.589822	0.860859	0.891336	1.00844	0.96953	0.883873	1	0.961412
255	High	Master Protein	Q15165-1	Isoform 1 of Serum paraoxonase/arylesterase 2 [OS=Homo sapiens]	0	9,446	7	2	2	2	1	354	39,4	5,50	8.61	2	98.3	114.2	110.1	139.3	110.8	101.2	100	108.6	115.1	129.1	0.761425	0.884586	0.852827	1.07901	0.858249	0.783888	0.774593	0.841208	0.891557	0.957513	0.494343	0.832946	0.907049	0.835786	0.918303	1	0.921435
256	Medium	Master Protein	Q9Y6D6	Brefeldin A-inhibited guanine nucleotide-exchange protein 1 [OS=Homo sapiens]	0.01	3,174	1	2	2	2	1	1849	208,6	5,85	3.01	2	98.7	99.6	91.2	83.8	77	81	88.3	76.2	89.1	79	1.24937	1.26076	1.15443	1.06076	0.974684	1.02532	1.11772	0.964557	1.12785	0.072967	0.44217	1.22152	1.02025	1.07004	1	0.835233	0.875993
257	High	Master Protein	Q9Y697	Cysteine desulfurase, mitochondrial [OS=Homo sapiens]	0.001	6,360	3	1	1	1	1	457	50,2	8,31	4.19	1	99	121.7	109.3	87.4	90.6	101	88.5	91.8	90.5	95.3	1.03882	1.27702	1.1469	0.917104	0.950682	1.05981	0.928646	0.963274	0.949633	0.0409232	0.552111	1.15425	0.975866	0.947184	1	0.845455	0.820606
258	High	Master Protein	Q8WUX2	Glutathione-specific gamma-glutamylcyclotransferase 2 [OS=Homo sapiens]	0.005	5,011	9	1	1	1	1	184	20,9	5,43	4.88	1	99.1	117.1	98.9	126.4	90.3	98.1	84.4	100.1	94	117.5	0.843404	0.996596	0.841702	1.07574	0.768511	0.834894	0.718298	0.851915	0.8	0.182277	0.366056	0.893901	0.89305	0.790071	1	0.999048	0.883846
259	Medium	Master Protein	Q99755	Phosphatidylinositol 4-phosphate 5-kinase type-1 alpha [OS=Homo sapiens]	0.025	2,194	2	1	1	1	1	562	62,6	8,21	2.12	1	99.1	102.2	96.2	116.9	107.2	130	85.7	93.1	103.4	107.5	0.92186	0.950698	0.894884	1.08744	0.997209	1.2093	0.797209	0.866047	0.96186	0.399753	0.0457017	0.922481	1.09798	0.875039	0.840158	1	0.79695
260	Medium	Master Protein	P49768-1	Presenilin-1 [OS=Homo sapiens]	0.011	2,967	2	1	1	1	1	467	52,6	5,31	2.95	1	99.9	98.1	96.3	128.7	102.5	113.2	109.5	102.5	113.1	93	1.07419	1.05484	1.03548	1.38387	1.10215	1.2172	1.17742	1.10215	1.21613	0.0352123	0.477453	1.05484	1.23441	1.16523	0.85453	1	0.943961
261	High	Master Protein	P54652	Heat shock-related 70 kDa protein 2 [OS=Homo sapiens]	0	79,914	19	15	26	1	1	639	70,0	5,74	73.37	15	100.2	96.7	89.3	148.8	84.7	85	97.7	97.5	78.5	82.3	1.2175	1.17497	1.08505	1.80802	1.02916	1.03281	1.18712	1.18469	0.953827	0.590418	0.538838	1.15917	1.29	1.10855	0.898587	1	0.859341
262	High	Master Protein	P63010-2	Isoform 2 of AP-2 complex subunit beta [OS=Homo sapiens]	0	21,060	3	3	4	1	1	951	105,6	5,34	15.37	3	100.2	112.5	105.9	159.4	112.5	120.4	92.8	102.9	109.1	106.3	0.942615	1.05833	0.996237	1.49953	1.05833	1.13264	0.873001	0.968015	1.02634	0.481391	0.128468	0.999059	1.23017	0.955786	0.812134	1	0.776956
263	Medium	Master Protein	P41240	tyrosine-protein kinase CSK [OS=Homo sapiens]	0.028	2,022	1	1	1	1	1	450	50,7	7,06	2.61	1	101.1	83.2	103.4	176	112.7	95.1	114.6	108.9	101.1	97.7	1.0348	0.851586	1.05834	1.80143	1.15353	0.973388	1.17298	1.11464	1.0348	0.175814	0.471991	0.981576	1.30945	1.10747	0.749609	1	0.845753
264	High	Master Protein	Q9NRP2	COX assembly mitochondrial protein 2 homolog [OS=Homo sapiens]	0.005	4,655	22	2	2	2	1	79	9,5	7,87	6.35	2	101.5	121.6	94.7	106.3	101.6	104.3	88.2	109.8	99.8	110.7	0.916893	1.09846	0.855465	0.960253	0.917796	0.942186	0.796748	0.99187	0.901536	0.54927	0.494194	0.956941	0.940078	0.896718	1	0.982379	0.937067
265	Medium	Master Protein	P35222	Catenin beta-1 [OS=Homo sapiens]	0.012	2,916	2	2	2	1	1	781	85,4	5,86	4.39	2	101.5	99.8	88.3	210.2	91.3	110.7	110.2	107.6	88.7	116	0.875	0.860345	0.761207	1.81207	0.787069	0.95431	0.95	0.927586	0.764655	0.517332	0.400028	0.832184	1.18448	0.880747	0.702572	1	0.743571
266	High	Master Protein	P62304	small nuclear ribonucleoprotein E [OS=Homo sapiens]	0.005	5,015	25	2	2	2	1	92	10,8	9,44	5.48	2	101.7	99.7	85.4	115.7	102.4	96.8	100.5	108.3	104.6	98.7	1.0304	1.01013	0.865248	1.17224	1.03749	0.98075	1.01824	1.09726	1.05978	0.188839	0.938009	0.968592	1.06349	1.05843	0.910765	1	0.995237
267	High	Master Protein	Q9NVX2	Notchless protein homolog 1 [OS=Homo sapiens]	0	10,478	6	3	3	3	1	485	53,3	7,34	8.53	3	102	105.5	91.4	114.5	109.3	101.4	94.3	110.9	93.1	97.6	1.04508	1.08094	0.936475	1.17316	1.11988	1.03893	0.966189	1.13627	0.953893	0.978991	0.263111	1.02083	1.11066	1.01878	0.919127	1	0.917282
268	Medium	Master Protein	P31749	RAC-alpha serine/threonine-protein kinase [OS=Homo sapiens]	0.012	2,899	2	1	1	1	1	480	55,7	6,07	2.17	1	102	113.4	99.3	232.6	106.8	108.4	100.8	109.5	105.9	105.9	0.963173	1.07082	0.937677	2.19641	1.0085	1.02361	0.951841	1.03399	1	0.925215	0.352637	0.990557	1.40951	0.995279	0.702769	1	0.706119
269	Medium	Master Protein	Q9Y3B2	Exosome complex component csl4 [OS=Homo sapiens]	0.02	2,450	7	1	1	1	1	195	21,4	8,24	2.27	1	102	100.3	98	154.7	107.2	108.2	112.7	100.1	109.5	106.3	0.959548	0.943556	0.921919	1.45532	1.00847	1.01787	1.06021	0.941675	1.0301	0.137312	0.378877	0.941675	1.16055	1.01066	0.811402	1	0.870846
270	High	Master Protein	O14732-1	inositol monophosphatase 2 [OS=Homo sapiens]	0.007	4,114	3	1	1	1	1	288	31,3	6,61	3.12	1	102.1	127.1	117.1	115.7	115	97.8	87.2	102.5	106.3	105	0.972381	1.21048	1.11524	1.1019	1.09524	0.931429	0.830476	0.97619	1.01238	0.146391	0.260213	1.09937	1.04286	0.939683	1	0.948599	0.85475
271	High	Master Protein	P06753-6	Isoform 6 of Tropomyosin alpha-3 chain [OS=Homo sapiens]	0	84,928	55	21	27	1	1	248	28,9	4,75	76.24	21	102.7	94.3	87.8	108.6	86.3	89.8	104.8	92	87.6	101.1	1.01583	0.93274	0.868447	1.07418	0.85361	0.888229	1.0366	0.90999	0.866469	0.985129	0.991314	0.939004	0.938675	0.937685	1	0.999649	0.998596
272	High	Master Protein	Q96FC9-1	ATP-dependent DNA helicase DDX11 [OS=Homo sapiens]	0	7,729	2	1	1	1	1	970	108,2	7,31	3.92	1	103	113.1	103.6	112.2	105.5	109	109.4	110.6	102.7	104.3	0.987536	1.08437	0.993289	1.07574	1.01151	1.04506	1.0489	1.0604	0.98466	0.818949	0.691859	1.02173	1.0441	1.03132	0.978574	1	0.987756
273	Medium	Master Protein	Q9Y4P3	Transducin beta-like protein 2 [OS=Homo sapiens]	0.011	3,029	2	1	1	1	1	447	49,8	9,44	3.87	1	103.6	87.1	105.7	128.7	120.3	132.7	121.7	114.5	127.1	132.1	0.784254	0.659349	0.800151	0.974262	0.910674	1.00454	0.921272	0.866768	0.96215	0.0322269	0.300687	0.747918	0.963159	0.91673	0.776526	1	0.951795
274	Medium	Master Protein	Q9BZF1-1	Oxysterol-binding protein-related protein 8 [OS=Homo sapiens]	0.026	2,085	1	1	1	1	1	889	101,1	6,96	1.87	1	104.5	106.5	105.9	102.7	109.1	114.1	96.7	105.1	117.2	109.4	0.95521	0.973492	0.968007	0.938757	0.997258	1.04296	0.883912	0.960695	1.0713	0.912447	0.75231	0.96557	0.992992	0.971968	0.972384	1	0.978828
275	Medium	Master Protein	O14497	AT-rich interactive domain-containing protein 1A [OS=Homo sapiens]	0.013	2,775	0	1	1	1	1	2285	241,9	6,70	3.13	1	104.6	91.7	86.2	103.9	115.6	117.5	108.4	107.2	104.2	95.6	1.09414	0.959205	0.901674	1.08682	1.20921	1.22908	1.13389	1.12134	1.08996	0.0903545	0.265425	0.985007	1.17503	1.11506	0.838279	1	0.948961
276	High	Master Protein	Q9BT09	Protein canopy homolog 3 [OS=Homo sapiens]	0.007	3,921	7	2	2	2	1	278	30,7	5,49	5.06	2	104.9	104.3	110.8	214.9	102.4	101.4	113.2	106.9	104.3	129.8	0.808166	0.803544	0.853621	1.65562	0.788906	0.781202	0.872111	0.823575	0.803544	0.684901	0.451972	0.821777	1.07524	0.833077	0.76427	1	0.774779
277	High	Master Protein	Q9NWU5	39S ribosomal protein L22, mitochondrial [OS=Homo sapiens]	0.005	5,099	15	3	3	3	1	206	23,6	9,94	5.5	3	106.4	113.7	101.5	167.7	116	114	117.8	116.4	103.8	129.7	0.820355	0.876638	0.782575	1.29298	0.894372	0.878951	0.90825	0.897456	0.800308	0.391118	0.334031	0.826523	1.0221	0.868671	0.80865	1	0.849887
278	High	Master Protein	Q9ULF5	Zinc transporter ZIP10 [OS=Homo sapiens]	0.001	6,315	2	2	2	2	1	831	94,1	6,76	3.31	2	107.9	125.9	115	127.5	110.4	122.9	127.3	120.7	114	112	0.963393	1.12411	1.02679	1.13839	0.985714	1.09732	1.13661	1.07768	1.01786	0.535087	0.953096	1.0381	1.07381	1.07738	0.963536	0.996685	1
279	High	Master Protein	Q15121-2	Isoform 2 of Astrocytic phosphoprotein PEA-15 [OS=Homo sapiens]	0.006	4,128	7	1	1	1	1	151	17,3	4,89	3.5	1	107.9	144.6	124.2	128.7	158.7	120.2	131.9	167.2	127.2	143.1	0.754018	1.01048	0.867925	0.899371	1.10901	0.839972	0.921733	1.16841	0.888889	0.372878	0.73533	0.877475	0.949453	0.993012	0.88365	0.956134	1
280	Medium	Master Protein	O75688	Protein phosphatase 1B [OS=Homo sapiens]	0.011	2,884	3	1	1	1	1	479	52,6	5,05	4.01	1	107.9	139.5	125.2	224.4	118.9	119.6	122.7	121.6	116.6	133.4	0.808846	1.04573	0.938531	1.68216	0.891304	0.896552	0.91979	0.911544	0.874063	0.697307	0.387577	0.931034	1.15667	0.901799	0.804925	1	0.77965
281	Medium	Master Protein	Q86YP4-3	Isoform 3 of Transcriptional repressor p66-alpha [OS=Homo sapiens]	0.021	2,265	1	1	1	1	1	634	68,1	9,94	1.74	1	107.9	109.5	106.8	132.3	108.1	133.8	113.3	98.9	111.8	94	1.14787	1.16489	1.13617	1.40745	1.15	1.4234	1.20532	1.05213	1.18936	0.989218	0.152956	1.14965	1.32695	1.14894	0.866382	1	0.865847
282	High	Master Protein	Q9UKV8	Protein argonaute-2 [OS=Homo sapiens]	0.004	5,388	2	1	1	1	1	859	97,1	9,19	2.06	1	108.5	93.4	110.3	131.1	112.2	118.8	107.7	115	124.9	104.5	1.03828	0.89378	1.0555	1.25455	1.07368	1.13684	1.03062	1.10048	1.19522	0.182164	0.551883	0.995853	1.15502	1.10877	0.862193	1	0.959956
283	High	Master Protein	Q96D15	Reticulocalbin-3 [OS=Homo sapiens]	0.003	6,039	4	1	1	1	1	328	37,5	4,89	3.34	1	108.8	111	111	86.2	106.7	108.1	115.3	93.8	103.4	96.3	1.1298	1.15265	1.15265	0.895119	1.108	1.12253	1.1973	0.974039	1.07373	0.385113	0.70494	1.14503	1.04188	1.08169	1	0.909915	0.94468
284	Medium	Master Protein	Q7Z2E3-1	Aprataxin [OS=Homo sapiens]	0.047	1,580	3	1	1	1	1	356	40,7	9,17	2.34	1	109.2	95	87.6	134.6	92.1	116.5	106.6	96	96.4	94.2	1.15924	1.00849	0.929936	1.42887	0.977707	1.23673	1.13163	1.01911	1.02335	0.75642	0.3136	1.03255	1.21444	1.05803	0.850233	1	0.871212
285	Medium	Master Protein	Q9Y6X9-1	MORC family CW-type zinc finger protein 2 [OS=Homo sapiens]	0.02	2,353	2	2	2	2	1	1032	117,8	8,38	0	2	109.4	97.3	101.3	107.5	108.9	98.9	84.9	100.5	90.6	101.6	1.07677	0.957677	0.997047	1.05807	1.07185	0.973425	0.83563	0.989173	0.891732	0.13885	0.0767914	1.0105	1.03445	0.905512	0.976847	1	0.875357
286	High	Master Protein	Q9BTW9-4	Isoform 4 of Tubulin-specific chaperone D [OS=Homo sapiens]	0	7,218	2	2	2	2	1	1248	138,6	6,37	6.71	2	109.7	117.6	118.6	134.6	134.3	122.3	111.2	117.7	116.5	141.7	0.774171	0.829922	0.83698	0.949894	0.947777	0.863091	0.784757	0.830628	0.822159	0.963799	0.0277782	0.813691	0.920254	0.812515	0.884202	1	0.882924
287	High	Master Protein	O14908-1	PDZ domain-containing protein GIPC1 [OS=Homo sapiens]	0	9,852	10	3	3	3	1	333	36,0	6,28	9.23	3	110.1	108.1	101.4	128.7	101.6	111.1	99.7	92.3	102.1	109.3	1.00732	0.989021	0.927722	1.17749	0.929552	1.01647	0.912168	0.844465	0.934126	0.0978971	0.136128	0.974687	1.04117	0.89692	0.936145	1	0.861453
288	High	Master Protein	P84157-1	Matrix-remodeling-associated protein 7 [OS=Homo sapiens]	0.003	6,060	5	2	2	2	1	204	21,5	4,26	5.61	2	110.4	132.6	141.9	176	118.9	120.8	136.9	125.5	133.1	116.2	0.950086	1.14114	1.22117	1.51463	1.02324	1.03959	1.17814	1.08003	1.14544	0.739865	0.741231	1.10413	1.19248	1.13454	0.925908	1	0.951407
289	High	Master Protein	Q8TF09	Dynein light chain roadblock-type 2 [OS=Homo sapiens]	0.004	5,342	13	1	1	1	1	96	10,8	7,50	2.76	1	110.4	133.8	132.7	113.4	115.9	110.6	114.2	128.1	121.2	123	0.897561	1.0878	1.07886	0.921951	0.942276	0.899187	0.928455	1.04146	0.985366	0.631481	0.140947	1.02141	0.921138	0.985095	1	0.901831	0.964447
290	Medium	Master Protein	Q86W92-1	Liprin-beta-1 [OS=Homo sapiens]	0.018	2,477	1	1	1	1	1	1011	114,0	5,55	2.62	1	111.3	146.5	120.8	146.4	135.4	132.2	135.9	135	128.5	145.4	0.765475	1.00757	0.830812	1.00688	0.931224	0.909216	0.934663	0.928473	0.883769	0.554758	0.376095	0.86795	0.949106	0.915635	0.914493	1	0.964734
291	Medium	Master Protein	P15289-1	arylsulfatase A [OS=Homo sapiens]	0.014	2,684	2	1	1	1	1	507	53,6	6,07	2.26	1	111.5	107.2	115.2	152.3	116.5	124.1	118.8	96.5	97.6	117	0.952991	0.916239	0.984615	1.30171	0.995726	1.06068	1.01538	0.824786	0.834188	0.410056	0.11123	0.951282	1.11937	0.891453	0.849835	1	0.796386
292	High	Master Protein	Q9UNZ2-5	Isoform 3 of NSFL1 cofactor p47 [OS=Homo sapiens]	0	58,947	27	8	10	1	1	372	40,8	5,15	41.92	8	112.8	131.4	142.1	125.2	127.1	141.5	129	110.9	125.6	142.2	0.793249	0.924051	0.999297	0.88045	0.893812	0.995077	0.907173	0.779887	0.883263	0.534126	0.280796	0.905532	0.923113	0.856774	0.980955	1	0.928136
293	High	Master Protein	Q8NBQ5	Estradiol 17-beta-dehydrogenase 11 [OS=Homo sapiens]	0.006	4,212	6	1	1	1	1	300	32,9	9,07	4.13	1	112.8	119.7	126.1	231.5	127.2	114.3	121.6	140	132	161.7	0.697588	0.74026	0.779839	1.43166	0.786642	0.706865	0.75201	0.865801	0.816327	0.15027	0.519097	0.739229	0.975057	0.811379	0.75814	1	0.832135
294	High	Master Protein	Q9P0K7-2	Isoform 2 of Ankycorbin [OS=Homo sapiens]	0.005	5,120	2	2	2	1	1	983	110,4	6,11	5.18	2	113.1	138.6	136.4	145.3	139.6	147.6	135.7	142.6	156.6	155.3	0.728268	0.892466	0.8783	0.935608	0.898905	0.950419	0.873793	0.918223	1.00837	0.201448	0.90926	0.833011	0.928311	0.933462	0.892389	0.994481	1
295	High	Master Protein	P27708	CAD protein [OS=Homo sapiens]	0	16,880	3	5	5	2	1	2225	242,8	6,46	17.02	5	113.7	88.6	98.5	116.9	99.6	85.3	86	96.6	95.9	96.1	1.18314	0.921956	1.02497	1.21644	1.03642	0.887617	0.894901	1.0052	0.997919	0.408696	0.47055	1.04336	1.04683	0.966008	0.996687	1	0.922797
296	Medium	Master Protein	Q9UPN6-2	Isoform 2 of Protein SCAF8 [OS=Homo sapiens]	0.02	2,299	1	1	1	1	1	1337	147,3	8,38	2.21	1	114	102.7	89.3	99.2	96.5	109.1	116.6	117.8	100.5	110.6	1.03074	0.928571	0.807414	0.896926	0.872514	0.986438	1.05425	1.0651	0.90868	0.347552	0.212241	0.922242	0.918626	1.00934	0.913706	0.910122	1
297	Medium	Master Protein	Q9H0R6-1	Glutamyl-tRNA(Gln) amidotransferase subunit A, mitochondrial [OS=Homo sapiens]	0.04	1,766	2	1	1	1	1	528	57,4	5,68	0	1	114	125.4	105.2	150	121.4	126.1	117.6	114.1	113.1	151.8	0.750988	0.826087	0.693017	0.988142	0.799736	0.830698	0.774704	0.751647	0.745059	0.991673	0.121447	0.756697	0.872859	0.757137	0.866918	1	0.867421
298	High	Master Protein	P53677	AP-3 complex subunit mu-2 [OS=Homo sapiens]	0.01	3,285	2	1	1	1	1	418	46,9	7,56	3.74	1	114.1	112.3	103.4	131.1	101.5	112.4	112.7	113.5	101.4	118.7	0.961247	0.946083	0.871104	1.10447	0.855097	0.946925	0.949452	0.956192	0.854254	0.893015	0.573923	0.926144	0.968829	0.919966	0.955942	1	0.949565
299	High	Master Protein	O60216	Double-strand-break repair protein rad21 homolog [OS=Homo sapiens]	0.004	5,266	2	1	1	1	1	631	71,6	4,65	3.6	1	114.7	91.7	100.7	129.9	113.2	122.6	104.3	110.8	107.6	120.3	0.95345	0.762261	0.837074	1.0798	0.940981	1.01912	0.866999	0.921031	0.894431	0.495916	0.0506221	0.850928	1.0133	0.894154	0.839759	1	0.882417
300	High	Master Protein	Q9NQA3	WAS protein family homolog 6 [OS=Homo sapiens]	0.004	5,259	4	1	1	1	1	447	48,0	5,67	3.61	1	114.7	121.2	117.5	140.5	110	123.2	129	118	120	129.7	0.884348	0.934464	0.905937	1.08327	0.848111	0.949884	0.994603	0.909792	0.925212	0.306605	0.824908	0.90825	0.960421	0.943202	0.945678	1	0.982071
301	Medium	Master Protein	Q96D05-2	Isoform 2 of Uncharacterized protein C10orf35 [OS=Homo sapiens]	0.031	1,910	8	1	1	1	1	163	17,5	11,06	2.23	1	115.5	136.8	98.1	144.1	127.5	139.4	131.9	114.8	121.7	125.5	0.920319	1.09004	0.781673	1.14821	1.01594	1.11076	1.051	0.914741	0.969721	0.649754	0.112589	0.930677	1.09163	0.978486	0.852555	1	0.89635
302	High	Master Protein	P08069	Insulin-like growth factor 1 receptor [OS=Homo sapiens]	0.005	4,702	1	2	2	2	1	1367	154,7	5,80	4.79	2	115.8	113.4	100.3	126.4	100.2	114.6	108.7	99.4	91.8	118.7	0.975569	0.95535	0.844987	1.06487	0.844145	0.965459	0.915754	0.837405	0.773378	0.223831	0.201455	0.925302	0.958158	0.842179	0.965709	1	0.878957
303	High	Master Protein	Q92620	Pre-mRNA-splicing factor ATP-dependent RNA helicase PRP16 [OS=Homo sapiens]	0.01	3,187	1	1	1	1	1	1227	140,4	6,54	2.97	1	115.9	97.5	92.5	70.9	100.3	100.9	113.8	100.8	88.4	100.4	1.15438	0.971116	0.921315	0.706175	0.999004	1.00498	1.13347	1.00398	0.880478	0.929173	0.450209	1.0156	0.903386	1.00598	1	0.889506	0.99052
304	High	Master Protein	Q8IWZ8-1	SURP and G-patch domain-containing protein 1 [OS=Homo sapiens]	0.004	5,565	3	1	1	1	1	645	72,4	7,61	4.16	1	116.5	107.9	97.2	141.7	111.3	118.8	101.5	114.1	107	124	0.939516	0.870161	0.783871	1.14274	0.897581	0.958065	0.818548	0.920161	0.862903	0.962528	0.171041	0.864516	0.999462	0.867204	0.864981	1	0.867671
305	High	Master Protein	Q9Y5Q8-3	Isoform 3 of General transcription factor 3C polypeptide 5 [OS=Homo sapiens]	0.01	3,358	2	1	1	1	1	526	60,3	7,08	3.03	1	116.5	107.8	119.7	113.4	119.2	117.3	107.9	118.9	106.2	109.3	1.06587	0.986276	1.09515	1.03751	1.09058	1.07319	0.987191	1.08783	0.971638	0.529831	0.263236	1.0491	1.06709	1.01555	0.983138	1	0.9517
306	High	Master Protein	Q8WXA9-2	Isoform 2 of Splicing regulatory glutamine/lysine-rich protein 1 [OS=Homo sapiens]	0.01	3,427	2	1	1	1	1	624	71,6	10,20	2.53	1	117.4	82.9	99.7	70.9	111.5	124.6	108.1	107	106.4	102.9	1.14091	0.805637	0.968902	0.689018	1.08358	1.21088	1.05053	1.03984	1.03401	0.512117	0.779935	0.971817	0.994493	1.04146	0.933126	0.954899	1
307	High	Master Protein	Q86SF2	N-acetylgalactosaminyltransferase 7 [OS=Homo sapiens]	0.003	5,936	3	2	2	2	1	657	75,3	7,11	6.08	2	117.7	125.6	124.6	158.2	113.6	114.9	116.5	112.6	119.7	124.8	0.943109	1.00641	0.998397	1.26763	0.910256	0.920673	0.933494	0.902244	0.959135	0.119359	0.441368	0.982639	1.03285	0.931624	0.951384	1	0.901991
308	High	Master Protein	P30492	HLA class I histocompatibility antigen, B-54 alpha chain [OS=Homo sapiens]	0	34,542	32	9	9	1	1	362	40,4	6,30	27.09	9	118.6	123	136.7	153.5	130.1	148.1	128.5	134.2	123.2	147.3	0.80516	0.835031	0.928038	1.04209	0.883232	1.00543	0.872369	0.911066	0.836388	0.708506	0.120332	0.856076	0.976918	0.873274	0.876303	1	0.893908
309	High	Master Protein	Q9Y512	sorting and assembly machinery component 50 homolog [OS=Homo sapiens]	0.007	3,939	3	3	3	3	1	469	51,9	6,90	4.84	3	119.9	132.3	131.1	111	116.4	129.8	124.7	112.4	132.4	139.8	0.857654	0.946352	0.937768	0.793991	0.832618	0.928469	0.891989	0.804006	0.947067	0.548959	0.638219	0.913925	0.851693	0.881021	1	0.931907	0.963997
310	High	Master Protein	Q86VN1	Vacuolar protein-sorting-associated protein 36 [OS=Homo sapiens]	0.004	5,315	4	2	2	2	1	386	43,8	7,20	5.23	2	120.2	137.7	133.3	174.8	151.6	123.5	135.2	137.5	130.7	136.6	0.879941	1.00805	0.975842	1.27965	1.10981	0.9041	0.989751	1.00659	0.956808	0.509529	0.358836	0.954612	1.09785	0.984383	0.869527	1	0.896644
311	High	Master Protein	Q8TBC4-1	NEDD8-activating enzyme E1 catalytic subunit [OS=Homo sapiens]	0.01	3,417	2	1	1	1	1	463	51,8	5,45	2.79	1	120.5	163.1	159.5	294	143	130	135	153.1	142.1	159.1	0.757385	1.02514	1.00251	1.84789	0.898806	0.817096	0.848523	0.962288	0.893149	0.783308	0.437271	0.928347	1.18793	0.90132	0.781481	1	0.75873
312	High	Master Protein	Q9NYV4-1	Cyclin-dependent kinase 12 [OS=Homo sapiens]	0.005	5,018	1	2	2	1	1	1490	164,1	9,44	5.47	2	120.8	91.6	90.1	98	97.9	125.7	106.4	95.7	82	100.4	1.20319	0.912351	0.89741	0.976096	0.9751	1.25199	1.05976	0.953187	0.816733	0.642521	0.343241	1.00432	1.06773	0.943227	0.940609	1	0.883396
313	High	Master Protein	Q9NUG6	p53 and DNA damage-regulated protein 1 [OS=Homo sapiens]	0.006	4,193	10	1	1	1	1	133	15,5	6,06	3.32	1	121	127.3	113.6	88.6	109.4	109	106.8	116.4	103.4	119.7	1.01086	1.06349	0.949039	0.740184	0.913952	0.91061	0.892231	0.972431	0.863826	0.101419	0.454398	1.0078	0.854915	0.909496	1	0.848301	0.902459
314	High	Master Protein	P53365	Arfaptin-2 [OS=Homo sapiens]	0.004	5,524	5	1	1	1	1	341	37,8	6,04	3.97	1	121.1	133.8	126.4	179.5	140.7	138.2	133.6	143.7	121.7	137.1	0.883297	0.97593	0.921955	1.30926	1.02626	1.00802	0.974471	1.04814	0.887673	0.466983	0.252059	0.927061	1.11451	0.970095	0.831806	1	0.870419
315	High	Master Protein	Q8IXT5	RNA-binding protein 12B [OS=Homo sapiens]	0.007	3,809	2	1	1	1	1	1001	118,0	6,81	2.43	1	121.6	115.9	132	155.9	150.6	172	176.8	158	154.3	155	0.784516	0.747742	0.851613	1.00581	0.971613	1.10968	1.14065	1.01935	0.995484	0.00903627	0.728347	0.794624	1.02903	1.05183	0.755469	0.978328	1
316	Medium	Master Protein	A1X283	SH3 and PX domain-containing protein 2B [OS=Homo sapiens]	0.01	3,179	1	1	1	1	1	911	101,5	8,69	3.13	1	121.9	135.1	140.9	142.9	128.7	120.9	129.3	132	128.1	140.9	0.865153	0.958836	1	1.01419	0.913414	0.858055	0.917672	0.936835	0.909155	0.647391	0.882151	0.94133	0.928555	0.921221	1	0.986429	0.978638
317	High	Master Protein	Q96ST2	protein IWS1 homolog [OS=Homo sapiens]	0.01	3,184	1	1	1	1	1	819	91,9	4,69	3.22	1	122	124.1	104.7	101.6	112.2	120.9	110.4	112.7	111.2	99.5	1.22613	1.24724	1.05226	1.02111	1.12764	1.21508	1.10955	1.13266	1.11759	0.424013	0.982212	1.17521	1.12127	1.11993	1	0.954105	0.952965
318	High	Master Protein	O95562	Vesicle transport protein SFT2B [OS=Homo sapiens]	0.01	3,292	6	1	1	1	1	160	17,8	9,13	3.78	1	122.2	126.3	121.7	142.9	125.8	119.4	119.6	119.8	111	126.9	0.962963	0.995272	0.959023	1.12608	0.991332	0.940898	0.942474	0.94405	0.874704	0.111798	0.173145	0.972419	1.01944	0.92041	0.953878	1	0.90286
319	Medium	Master Protein	Q9Y676	28S ribosomal protein S18b, mitochondrial [OS=Homo sapiens]	0.026	2,089	2	1	1	1	1	258	29,4	9,38	2.43	1	122.9	99.7	94.3	129.9	86.3	118.5	112.8	74.1	96.4	93.4	1.31585	1.06745	1.00964	1.39079	0.923983	1.26874	1.20771	0.793362	1.03212	0.475506	0.375833	1.13098	1.1945	1.01106	0.946818	1	0.84643
320	High	Master Protein	Q9H8Y5	Ankyrin repeat and zinc finger domain-containing protein 1 [OS=Homo sapiens]	0.01	3,362	2	1	1	1	1	726	80,9	8,41	3.9	1	123	98.9	128.3	213.7	126.1	138.5	132.7	128.3	130.5	126.3	0.973872	0.783056	1.01584	1.692	0.998416	1.0966	1.05067	1.01584	1.03325	0.206309	0.350509	0.924254	1.26234	1.03325	0.732176	1	0.818524
321	High	Master Protein	P10909-2	Isoform 2 of Clusterin [OS=Homo sapiens]	0.007	3,951	5	2	2	2	1	501	57,8	6,68	6.07	2	123.5	135.7	133.8	142.9	121.3	125.6	151.3	93.6	143.8	133.6	0.924401	1.01572	1.0015	1.06961	0.907934	0.94012	1.13249	0.700599	1.07635	0.941981	0.985737	0.980539	0.972555	0.96981	1	0.991858	0.989059
322	High	Master Protein	Q9NXW2-2	Isoform 2 of DnaJ homolog subfamily B member 12 [OS=Homo sapiens]	0.008	3,735	5	2	2	1	1	377	42,2	8,53	2.72	2	123.8	105.7	116	105.1	125	161.6	137.2	123.6	115.6	134.2	0.922504	0.78763	0.864382	0.783159	0.931446	1.20417	1.02235	0.921013	0.861401	0.277397	0.787631	0.858172	0.972926	0.934923	0.882053	1	0.960939
323	High	Master Protein	Q13057-2	Isoform 2 of Bifunctional coenzyme A synthase [OS=Homo sapiens]	0.005	4,654	3	1	1	1	1	593	65,3	7,64	4.49	1	124.2	122.9	114.1	107.5	120.8	105.3	109.9	113.2	115.8	114.7	1.08282	1.07149	0.994769	0.937228	1.05318	0.918047	0.958152	0.986922	1.00959	0.108035	0.748091	1.04969	0.969486	0.984888	1	0.923588	0.938261
324	Medium	Master Protein	O15234	Protein CASC3 [OS=Homo sapiens]	0.026	2,076	1	1	1	1	1	703	76,2	6,48	3.04	1	124.4	140.6	146.7	157.1	165.1	155.3	153.6	206.2	136	176.6	0.704417	0.796149	0.830691	0.889581	0.934881	0.879388	0.869762	1.16761	0.770102	0.273661	0.788822	0.777086	0.901284	0.935825	0.830375	0.96309	1
325	High	Master Protein	Q5SW79-1	Centrosomal protein of 170 kDa [OS=Homo sapiens]	0	7,054	2	2	2	2	1	1584	175,2	7,11	6.36	2	125	114.9	100.1	217.3	130.2	134.2	134.7	117.7	113	132.4	0.944109	0.867825	0.756042	1.64124	0.983384	1.0136	1.01737	0.888973	0.853474	0.435652	0.254251	0.855992	1.21274	0.91994	0.705834	1	0.758563
326	High	Master Protein	P53367	Arfaptin-1 [OS=Homo sapiens]	0.007	4,041	6	2	2	2	1	373	41,7	6,70	2.84	2	125.1	111.2	131.9	164.1	137.4	92.9	212.4	107.9	162.4	140.1	0.892934	0.793719	0.94147	1.17131	0.980728	0.663098	1.51606	0.770164	1.15917	0.282814	0.466715	0.876041	0.938377	1.14847	0.762793	0.817071	1
327	Medium	Master Protein	Q5BJF2	sigma intracellular receptor 2 [OS=Homo sapiens]	0.011	3,110	6	1	1	1	1	176	20,8	9,38	3.93	1	125.6	131.5	131	197.2	132	138.1	118.1	121.7	143	136.3	0.921497	0.964784	0.961115	1.44681	0.968452	1.01321	0.866471	0.892883	1.04916	0.835958	0.273253	0.949132	1.14282	0.93617	0.830516	1	0.819174
328	Medium	Master Protein	Q9UHD2	Serine/threonine-protein kinase TBK1 [OS=Homo sapiens]	0.013	2,837	2	1	1	1	1	729	83,6	6,79	2.23	1	125.6	144.6	121.9	211.4	109.7	126.4	124.7	133.3	129.6	139.3	0.901651	1.03805	0.87509	1.51759	0.787509	0.907394	0.89519	0.956927	0.930366	0.850446	0.561629	0.938263	1.07083	0.927495	0.876201	1	0.866145
329	High	Master Protein	Q8NHH9	Atlastin-2 [OS=Homo sapiens]	0.004	5,672	2	1	1	1	1	583	66,2	5,48	4.36	1	125.9	122.4	116.7	170.1	100.5	108.9	121.4	110.1	104.7	96.4	1.30602	1.26971	1.21058	1.76452	1.04253	1.12967	1.25934	1.14212	1.0861	0.161811	0.555778	1.2621	1.31224	1.16252	0.961792	1	0.885903
330	High	Master Protein	Q8WUX9	Charged multivesicular body protein 7 [OS=Homo sapiens]	0.006	4,330	3	1	1	1	1	453	50,9	5,35	2.8	1	126.2	138.1	143.7	133.4	131.9	126.7	134.4	139.1	137.3	142.8	0.883754	0.967087	1.0063	0.934174	0.923669	0.887255	0.941176	0.97409	0.961485	0.869701	0.0626843	0.952381	0.915033	0.958917	0.993184	0.954236	1
331	High	Master Protein	O14562	Ubiquitin domain-containing protein UBFD1 [OS=Homo sapiens]	0.005	4,598	4	1	1	1	1	309	33,4	5,77	3.15	1	126.8	162	152.6	164.1	162	134.7	145.2	147.4	146	150.5	0.842525	1.07641	1.01395	1.09037	1.07641	0.895017	0.964784	0.979402	0.9701	0.933708	0.479141	0.97763	1.0206	0.971429	0.957899	1	0.951823
332	Medium	Master Protein	P40818	ubiquitin carboxyl-terminal hydrolase 8 [OS=Homo sapiens]	0.025	2,159	1	1	1	1	1	1118	127,4	8,51	2.48	1	126.9	105.8	115.6	147.6	112.5	134.7	124.4	112.6	114.5	116	1.09397	0.912069	0.996552	1.27241	0.969828	1.16121	1.07241	0.97069	0.987069	0.887999	0.255442	1.00086	1.13448	1.01006	0.882219	1	0.890324
333	High	Master Protein	Q96GM8	Target of EGR1 protein 1 [OS=Homo sapiens]	0.005	4,705	3	1	1	1	1	510	56,5	7,18	2.66	1	127.3	75.6	116.5	79.1	126.7	144	136.7	122.1	123.9	120.7	1.05468	0.626346	0.965203	0.655344	1.04971	1.19304	1.13256	1.0116	1.02651	0.267707	0.611607	0.882077	0.966031	1.05689	0.834596	0.914032	1
334	High	Master Protein	O43819	Protein SCO2 homolog, mitochondrial [OS=Homo sapiens]	0.006	4,539	4	1	1	1	1	266	29,8	8,85	4.61	1	127.6	113.4	106	214.9	120.8	118.9	123.9	105.8	111.2	128	0.996875	0.885938	0.828125	1.67891	0.94375	0.928906	0.967969	0.826562	0.86875	0.818598	0.303648	0.903646	1.18385	0.88776	0.763308	1	0.74989
335	High	Master Protein	Q16352	alpha-internexin [OS=Homo sapiens]	0	11,333	4	2	3	1	1	499	55,4	5,40	9.26	2	128.1	123.7	77.6	90.9	115.2	147.4	144.3	109.9	91.1	129.3	0.990719	0.95669	0.600155	0.703016	0.890951	1.13998	1.11601	0.849961	0.704563	0.82487	0.909533	0.849188	0.911317	0.890178	0.931825	1	0.976803
336	High	Master Protein	P49841-2	Isoform 2 of Glycogen synthase kinase-3 beta [OS=Homo sapiens]	0	9,224	6	2	2	2	1	433	48,0	8,78	7.42	2	128.5	117.9	114.2	126.4	119.7	118.3	116.8	124	120.3	114.3	1.12423	1.0315	0.999125	1.10586	1.04724	1.035	1.02187	1.08486	1.05249	0.973762	0.752107	1.05162	1.0627	1.05308	0.989572	1	0.990944
337	High	Master Protein	Q96BW9-1	Phosphatidate cytidylyltransferase, mitochondrial [OS=Homo sapiens]	0	9,008	6	2	2	2	1	452	51,0	7,94	6.43	2	128.8	143.3	131.9	188.9	123.6	113.8	122.7	123.5	120.6	123.9	1.03955	1.15658	1.06457	1.52462	0.997579	0.918483	0.990315	0.996772	0.973366	0.0508403	0.447742	1.0869	1.14689	0.986817	0.947689	1	0.860427
338	High	Master Protein	Q16795	NADH dehydrogenase [ubiquinone] 1 alpha subcomplex subunit 9, mitochondrial [OS=Homo sapiens]	0.004	5,519	6	3	3	3	1	377	42,5	9,80	6.76	3	128.8	146.2	131.6	112.2	122.4	131.1	135.9	107.2	140.2	124.8	1.03205	1.17147	1.05449	0.899038	0.980769	1.05048	1.08894	0.858974	1.1234	0.542405	0.642681	1.086	0.976763	1.02377	1	0.89941	0.942696
339	High	Master Protein	Q9BPW8	Protein NipSnap homolog 1 [OS=Homo sapiens]	0	17,204	10	4	5	1	1	284	33,3	9,31	15.52	4	129.1	111.6	116.6	92.1	125	126.3	113.2	94.2	119	117.8	1.09593	0.947368	0.989813	0.781834	1.06112	1.07216	0.960951	0.79966	1.01019	0.321882	0.695492	1.01104	0.971703	0.923599	1	0.961097	0.913518
340	Medium	Master Protein	P22033	Methylmalonyl-CoA mutase, mitochondrial [OS=Homo sapiens]	0.026	2,086	1	1	1	1	1	750	83,1	6,93	2.84	1	129.4	154.4	145.3	245.6	133.6	158.7	168.3	141.4	148.9	151.8	0.852437	1.01713	0.957181	1.61792	0.880105	1.04545	1.1087	0.931489	0.980896	0.415818	0.490583	0.942249	1.18116	1.00703	0.797732	1	0.852575
341	High	Master Protein	Q8TF01	Arginine/serine-rich protein PNISR [OS=Homo sapiens]	0	10,961	2	2	2	2	1	805	92,5	10,02	3.53	2	129.7	131.3	127.6	140.5	121.8	140.1	139.3	116.6	118	128.6	1.00855	1.021	0.992224	1.09253	0.947123	1.08942	1.0832	0.906687	0.917574	0.545216	0.377982	1.00726	1.04303	0.969155	0.965706	1	0.929175
342	Medium	Master Protein	P55011	Solute carrier family 12 member 2 [OS=Homo sapiens]	0.013	2,789	2	2	2	1	1	1212	131,4	6,40	5.1	2	130.5	143.3	140.9	217.3	143.6	133.4	134.1	152.4	131.1	147.9	0.882353	0.968898	0.952671	1.46924	0.970926	0.901961	0.906694	1.03043	0.88641	0.906505	0.40135	0.934641	1.11404	0.941176	0.838964	1	0.844831
343	Medium	Master Protein	Q9NWZ8	Gem-associated protein 8 [OS=Homo sapiens]	0.014	2,745	3	1	1	1	1	242	28,6	6,80	2.27	1	130.5	118.3	103.1	124	90.6	119.9	123.5	102.3	92.2	102.9	1.26822	1.14966	1.00194	1.20505	0.880466	1.16521	1.20019	0.994169	0.896016	0.405363	0.714234	1.13994	1.08358	1.03013	1	0.950554	0.903666
344	High	Master Protein	Q03701	CCAAT/enhancer-binding protein zeta [OS=Homo sapiens]	0.007	3,810	1	1	1	1	1	1054	120,9	5,94	3.89	1	130.6	123.8	123.9	184.2	138.7	126.8	132.2	141.1	129.4	144	0.906944	0.859722	0.860417	1.27917	0.963194	0.880556	0.918056	0.979861	0.898611	0.123808	0.429499	0.875694	1.04097	0.932176	0.841227	1	0.895486
345	High	Master Protein	Q9NT62	ubiquitin-like-conjugating enzyme ATG3 [OS=Homo sapiens]	0	7,162	4	1	1	1	1	314	35,8	4,74	3.65	1	130.8	142.9	124	98	123.2	110.8	119.6	128.1	109.6	133.8	0.977578	1.06801	0.926756	0.732436	0.920777	0.828102	0.893871	0.957399	0.819133	0.154787	0.403127	0.990782	0.827105	0.890135	1	0.8348	0.898416
346	High	Master Protein	Q9H0U6	39S ribosomal protein L18, mitochondrial [OS=Homo sapiens]	0.004	5,321	7	1	1	1	1	180	20,6	9,54	3.96	1	130.8	168.6	137.9	236.2	149.8	141.7	153	145.5	146.2	155	0.843871	1.08774	0.889677	1.52387	0.966452	0.914194	0.987097	0.93871	0.943226	0.845188	0.413344	0.94043	1.13484	0.956344	0.828691	1	0.842714
347	Medium	Master Protein	Q9UHQ4-2	Isoform 2 of B-cell receptor-associated protein 29 [OS=Homo sapiens]	0.013	2,762	2	1	1	1	1	348	40,8	9,72	2.52	1	131.2	137.5	125.5	69.7	128.9	112.9	113.3	114.5	123.5	120.5	1.0888	1.14108	1.04149	0.578423	1.06971	0.936929	0.940249	0.950207	1.0249	0.0390306	0.50135	1.09046	0.861687	0.971784	1	0.790208	0.891172
348	High	Master Protein	Q8WY22	BRI3-binding protein [OS=Homo sapiens]	0.001	6,791	7	1	1	1	1	251	27,8	9,44	4.93	1	131.8	139	141.1	179.5	116.9	104	123.9	133.8	113.3	121.8	1.0821	1.14122	1.15846	1.47373	0.95977	0.853859	1.01724	1.09852	0.930213	0.106032	0.704581	1.12726	1.09579	1.01533	1	0.972081	0.900704
349	High	Master Protein	P55210-3	Isoform Alpha' of Caspase-7 [OS=Homo sapiens]	0.003	5,902	4	1	1	1	1	336	37,8	6,37	4.59	1	131.8	142.4	141.9	218.5	156.7	152.9	168.3	140.5	153.7	147.4	0.894166	0.966079	0.962687	1.48236	1.06309	1.03731	1.14179	0.953189	1.04274	0.15149	0.390462	0.940977	1.19426	1.04591	0.787919	1	0.875781
350	High	Master Protein	Q9HBI1-2	Isoform 2 of Beta-parvin [OS=Homo sapiens]	0.001	6,434	4	1	1	1	1	397	45,2	6,25	4.82	1	132.1	189	160.9	199.6	161.6	161.7	133.4	153.5	156.6	193.7	0.681982	0.975736	0.830666	1.03046	0.83428	0.834796	0.688694	0.792463	0.808467	0.514454	0.143898	0.829461	0.899845	0.763208	0.921782	1	0.848155
351	Medium	Master Protein	O15213	WD repeat-containing protein 46 [OS=Homo sapiens]	0.03	1,921	1	1	1	1	1	610	68,0	9,67	0	1	132.2	107.8	105.4	187.8	125.4	147.3	134.5	127.3	124.2	137.3	0.962855	0.785142	0.767662	1.36781	0.913328	1.07283	0.979607	0.927167	0.904588	0.210717	0.251273	0.838553	1.11799	0.937121	0.750054	1	0.838219
352	High	Master Protein	Q12888-2	Isoform 2 of TP53-binding protein 1 [OS=Homo sapiens]	0.005	4,622	2	3	3	3	1	1977	214,0	4,70	4.03	3	132.8	116.3	111.9	176	122.4	150.1	139.2	137.5	133.9	120.7	1.10025	0.963546	0.927092	1.45816	1.01408	1.24358	1.15327	1.13919	1.10936	0.0650799	0.462249	0.996962	1.23861	1.13394	0.804905	1	0.915496
353	High	Master Protein	P42574	Caspase-3 [OS=Homo sapiens]	0.005	4,746	4	1	1	1	1	277	31,6	6,54	3.63	1	133	180.8	146.2	187.8	153.3	162.1	168.4	160.8	138.4	148.8	0.893817	1.21505	0.982527	1.2621	1.03024	1.08938	1.13172	1.08065	0.930108	0.887824	0.435835	1.03047	1.12724	1.04749	0.914149	1	0.929253
354	Medium	Master Protein	Q86TI2-2	Isoform 2 of Dipeptidyl peptidase 9 [OS=Homo sapiens]	0.011	3,095	2	1	1	1	1	892	101,6	6,64	2.08	1	133	152.2	129.1	160.6	148.6	129.2	130.4	121.4	138.4	145	0.917241	1.04966	0.890345	1.10759	1.02483	0.891034	0.89931	0.837241	0.954483	0.406346	0.196658	0.952414	1.00782	0.897011	0.945027	1	0.890055
355	Medium	Master Protein	Q9UI09	NADH dehydrogenase [ubiquinone] 1 alpha subcomplex subunit 12 [OS=Homo sapiens]	0.011	2,980	8	1	1	1	1	145	17,1	9,63	3.17	1	133	166.5	150.4	196	178.8	139	156.3	161.7	161.1	174.1	0.763929	0.956347	0.863871	1.12579	1.027	0.798392	0.89776	0.928777	0.92533	0.37783	0.532831	0.861382	0.983726	0.917289	0.875633	1	0.932464
356	Medium	Master Protein	Q9UH62	Armadillo repeat-containing X-linked protein 3 [OS=Homo sapiens]	0.015	2,649	3	1	1	1	1	379	42,5	8,37	3.84	1	133	152.7	151.6	233.8	144.6	142.3	138.5	169.2	144.2	149.2	0.891421	1.02346	1.01609	1.56702	0.969169	0.953753	0.928284	1.13405	0.966488	0.691179	0.507741	0.976988	1.16332	1.00961	0.839831	1	0.86787
357	High	Master Protein	Q7L4I2-1	Arginine/serine-rich coiled-coil protein 2 [OS=Homo sapiens]	0	8,272	6	2	2	2	1	434	50,5	11,33	3.59	2	133.1	117.4	112.4	127.5	123.1	150.2	143.9	133.1	115.8	129.1	1.03098	0.909373	0.870643	0.987607	0.953524	1.16344	1.11464	1.03098	0.896979	0.38756	0.831239	0.937	1.03486	1.0142	0.905439	1	0.98004
358	High	Master Protein	O94804	Serine/threonine-protein kinase 10 [OS=Homo sapiens]	0.009	3,560	2	2	2	1	1	968	112,1	6,95	4.68	2	133.6	140.6	123.1	140.5	133.6	164.8	157.9	141.1	136.3	150.7	0.88653	0.932979	0.816855	0.932316	0.88653	1.09356	1.04778	0.936297	0.904446	0.201291	0.921963	0.878788	0.970803	0.96284	0.905218	1	0.991798
359	Medium	Master Protein	P04049-2	Isoform 2 of RAF proto-oncogene serine/threonine-protein kinase [OS=Homo sapiens]	0.044	1,694	1	1	1	1	1	668	75,3	9,39	2.49	1	133.9	126.3	117.8	105.1	132.6	138	95.1	130.2	124.9	135.1	0.991118	0.934863	0.871947	0.777942	0.981495	1.02147	0.703923	0.963731	0.9245	0.478707	0.599744	0.932642	0.926968	0.864051	1	0.993915	0.926455
360	Medium	Master Protein	Q9Y244	Proteasome maturation protein [OS=Homo sapiens]	0.042	1,699	5	1	1	1	1	141	15,8	5,11	2.32	1	134.2	155.8	132.7	242.1	137.3	156	157.9	125	152.9	151.7	0.884641	1.02703	0.874753	1.59591	0.905076	1.02835	1.04087	0.823995	1.00791	0.747665	0.382297	0.928807	1.17644	0.957592	0.789503	1	0.813971
361	High	Master Protein	Q49A26-1	Putative oxidoreductase GLYR1 [OS=Homo sapiens]	0.004	5,497	4	2	2	2	1	553	60,5	9,17	5.48	2	135.2	101.4	105.3	135.8	133.5	146.9	148	138.3	127.7	133.2	1.01502	0.761261	0.790541	1.01952	1.00225	1.10285	1.11111	1.03829	0.958709	0.119725	0.923509	0.855606	1.04154	1.03604	0.82148	1	0.994714
362	High	Master Protein	Q9BWJ5	Splicing factor 3B subunit 5 [OS=Homo sapiens]	0.009	3,539	10	1	1	1	1	86	10,1	6,35	2.95	1	135.5	160.3	147.9	177.1	152.4	127.7	130.3	151.7	137.1	160.6	0.843711	0.998132	0.920922	1.10274	0.948941	0.795143	0.811333	0.944583	0.853674	0.438726	0.461151	0.920922	0.948941	0.869863	0.970472	1	0.916667
363	High	Master Protein	Q9H0C8	Integrin-linked kinase-associated serine/threonine phosphatase 2C [OS=Homo sapiens]	0.005	5,126	7	3	3	3	1	392	42,9	7,09	5.96	3	135.8	166.6	148.3	145.3	132.3	135.5	116.9	132.2	141.9	119.6	1.13545	1.39298	1.23997	1.21488	1.10619	1.13294	0.977425	1.10535	1.18645	0.159441	0.422939	1.25613	1.15134	1.08974	1	0.916574	0.867539
364	High	Master Protein	P11532-1	Dystrophin [OS=Homo sapiens]	0.001	6,067	0	1	1	1	1	3685	426,5	5,88	4.67	1	136.1	140.8	141.7	201.9	154.3	147.7	142.6	153.6	143.6	156.5	0.869649	0.899681	0.905431	1.2901	0.985942	0.94377	0.911182	0.98147	0.917572	0.145591	0.287506	0.891587	1.07327	0.936741	0.83072	1	0.872792
365	High	Master Protein	Q9H0P0-4	Cytosolic 5'-nucleotidase 3A [OS=Homo sapiens]	0.004	5,569	5	1	1	1	1	336	37,9	7,12	4.19	1	136.4	108.5	105.3	124	123.9	119.1	117.1	119.6	117	143.7	0.9492	0.755045	0.732777	0.862909	0.862213	0.82881	0.814892	0.832289	0.814196	0.911987	0.0722443	0.812341	0.851311	0.820459	0.954223	1	0.96376
366	High	Master Protein	O75348	V-type proton ATPase subunit G 1 [OS=Homo sapiens]	0.005	5,111	9	1	1	1	1	118	13,7	8,79	3.97	1	136.7	181.7	146.2	126.4	142.3	131.5	143.8	155.2	137.6	143.1	0.955276	1.26974	1.02166	0.883298	0.99441	0.918938	1.00489	1.08456	0.961565	0.558241	0.15654	1.08223	0.932215	1.017	1	0.861386	0.939733
367	High	Master Protein	Q9P013	spliceosome-associated protein CWC15 homolog [OS=Homo sapiens]	0	7,668	8	2	2	2	1	229	26,6	5,71	5.89	2	136.8	107.3	100.7	108.6	105.7	127.6	122.9	113.6	111	103.6	1.32046	1.03571	0.972008	1.04826	1.02027	1.23166	1.18629	1.09653	1.07143	0.942237	0.821727	1.1094	1.10006	1.11808	0.99223	0.983885	1
368	Medium	Master Protein	P61244	Protein max [OS=Homo sapiens]	0.013	2,817	6	1	1	1	1	160	18,3	6,30	2.17	1	138.3	139.4	120.3	173.6	123.6	134.5	159.4	129	129.6	158.6	0.872005	0.878941	0.758512	1.09458	0.779319	0.848045	1.00504	0.813367	0.81715	0.602012	0.814209	0.836486	0.907314	0.87852	0.921937	1	0.968265
369	Medium	Master Protein	Q6IAN0	Dehydrogenase/reductase SDR family member 7B [OS=Homo sapiens]	0.047	1,582	2	1	1	1	1	325	35,1	9,55	0	1	138.3	141.3	127.5	200.8	141.2	141.4	129.1	140.3	154.2	157.8	0.876426	0.895437	0.807985	1.2725	0.894804	0.896071	0.818124	0.8891	0.977186	0.547559	0.398712	0.859949	1.02112	0.894804	0.84216	1	0.876293
370	Medium	Master Protein	Q9NVH1-1	DnaJ homolog subfamily C member 11 [OS=Homo sapiens]	0.02	2,419	1	1	1	1	1	559	63,2	8,40	2.81	1	138.5	148.2	128.6	157.1	143.7	134.2	161.5	148.5	135.3	151.2	0.916005	0.980159	0.850529	1.03902	0.950397	0.887566	1.06812	0.982143	0.894841	0.349434	0.750209	0.915564	0.958995	0.981702	0.93263	0.97687	1
371	High	Master Protein	Q9BRS2	Serine/threonine-protein kinase RIO1 [OS=Homo sapiens]	0.007	3,878	2	1	1	1	1	568	65,5	6,19	2.09	1	139.1	134.3	138	131.1	128.6	167.8	133.7	133.1	128.9	124.8	1.11458	1.07612	1.10577	1.05048	1.03045	1.34455	1.07131	1.06651	1.03285	0.0668832	0.452847	1.09882	1.14183	1.05689	0.962339	1	0.925614
372	High	Master Protein	Q8IZ21-2	Isoform 2 of Phosphatase and actin regulator 4 [OS=Homo sapiens]	0.005	4,806	3	2	2	2	1	712	79,1	6,73	5.29	2	139.4	176.3	141.5	174.8	167.3	156	170.4	143.5	133.6	165	0.844848	1.06848	0.857576	1.05939	1.01394	0.945455	1.03273	0.869697	0.809697	0.851984	0.241466	0.923636	1.00626	0.90404	0.917888	1	0.898414
373	High	Master Protein	P60510	Serine/threonine-protein phosphatase 4 catalytic subunit [OS=Homo sapiens]	0.005	4,726	4	1	1	1	1	307	35,1	5,06	3.53	1	139.4	139.9	139	159.4	140	137.9	131.6	139.3	139	145.8	0.956104	0.959534	0.953361	1.09328	0.960219	0.945816	0.902606	0.955418	0.953361	0.330756	0.278623	0.956333	0.999771	0.937128	0.956552	1	0.937343
374	High	Master Protein	Q8TCT9-2	Isoform 2 of Minor histocompatibility antigen H13 [OS=Homo sapiens]	0	7,584	5	2	2	2	1	426	46,8	7,23	3.45	2	140.4	168.7	160	204.3	168.2	144.5	162.2	176.4	157	146.1	0.960986	1.15469	1.09514	1.39836	1.15127	0.989049	1.1102	1.20739	1.07461	0.434552	0.716946	1.07027	1.17956	1.13073	0.90735	1	0.958607
375	High	Master Protein	Q2NKX8	Dna excision repair protein ercc-6-like [OS=Homo sapiens]	0.006	4,303	1	1	1	1	1	1250	141,0	5,31	4.27	1	141.3	131.9	129.5	230.3	133.1	165.1	159.1	139.7	172.5	176.9	0.798756	0.745619	0.732052	1.30187	0.752402	0.933296	0.899378	0.789712	0.975127	0.0879961	0.561386	0.758809	0.995855	0.888072	0.761968	1	0.891769
376	High	Master Protein	Q9NU23	LYR motif-containing protein 2 [OS=Homo sapiens]	0.008	3,739	10	1	1	1	1	88	10,4	10,46	2.54	1	141.3	143.7	123.1	180.7	125.6	135.7	122.7	114.5	135.4	142.3	0.992973	1.00984	0.865074	1.26985	0.882642	0.953619	0.862263	0.804638	0.951511	0.25454	0.267968	0.955962	1.03537	0.872804	0.923303	1	0.842986
377	High	Master Protein	O43237	Cytoplasmic dynein 1 light intermediate chain 2 [OS=Homo sapiens]	0.004	5,668	2	1	1	1	1	492	54,1	6,38	3.84	1	141.4	142.4	130.9	139.3	140.9	141.4	146.7	145.2	138	151.2	0.935185	0.941799	0.865741	0.921296	0.931878	0.935185	0.970238	0.960317	0.912698	0.328233	0.372682	0.914242	0.929453	0.947751	0.964643	0.980693	1
378	High	Master Protein	Q9Y673	dolichyl-phosphate beta-glucosyltransferase [OS=Homo sapiens]	0.006	4,203	4	1	1	1	1	324	36,9	9,28	3.95	1	141.4	174	172.7	243.3	171.2	154.2	146.6	172.2	170.6	189.3	0.746962	0.919176	0.912309	1.28526	0.904385	0.81458	0.774432	0.909667	0.901215	0.975922	0.406751	0.859482	1.00141	0.861771	0.858273	1	0.860559
379	High	Master Protein	Q8N357	Solute carrier family 35 member F6 [OS=Homo sapiens]	0.003	5,813	3	1	1	1	1	371	40,2	6,93	3.91	1	142.3	145.3	150.8	236.2	159.6	156.7	146.4	155.3	156.8	141.7	1.00423	1.02541	1.06422	1.6669	1.12632	1.10586	1.03317	1.09598	1.10656	0.176742	0.298275	1.03129	1.29969	1.07857	0.793484	1	0.829864
380	High	Master Protein	Q9P2X0-2	Isoform 2 of Dolichol-phosphate mannosyltransferase subunit 3 [OS=Homo sapiens]	0.007	4,103	8	1	1	1	1	122	13,3	8,35	3.93	1	142.9	160.9	156.1	176	154.2	159	150.2	155.9	174.7	158.1	0.903858	1.01771	0.98735	1.11322	0.975332	1.00569	0.950032	0.986085	1.105	0.488905	0.79187	0.969639	1.03141	1.0137	0.940106	1	0.982829
381	Medium	Master Protein	Q9HA64	Ketosamine-3-kinase [OS=Homo sapiens]	0.02	2,418	3	1	1	1	1	309	34,4	7,33	2.82	1	142.9	141.9	144	140.5	133.8	136.1	135.2	137.1	145.8	131.1	1.09001	1.08238	1.0984	1.0717	1.02059	1.03814	1.03127	1.04577	1.11213	0.343043	0.53738	1.09026	1.04348	1.06306	1	0.95709	0.975047
382	High	Master Protein	P49770	Translation initiation factor eIF-2B subunit beta [OS=Homo sapiens]	0.003	6,013	3	1	1	1	1	351	39,0	6,16	4.17	1	143.8	152.9	158.3	190.1	134.6	136.2	136	126.2	154.7	138	1.04203	1.10797	1.1471	1.37754	0.975362	0.986957	0.985507	0.914493	1.12101	0.246757	0.505294	1.09903	1.11329	1.007	0.987199	1	0.904535
383	High	Master Protein	Q9Y2Z0-1	Protein SGT1 homolog [OS=Homo sapiens]	0	21,294	17	6	6	1	1	365	41,0	5,16	18.75	6	144.6	166.5	144.8	163	150.5	137.4	137.5	139.8	138.9	173.7	0.83247	0.958549	0.833621	0.9384	0.866436	0.791019	0.791595	0.804836	0.799655	0.143982	0.194085	0.87488	0.865285	0.798695	1	0.989033	0.912919
384	High	Master Protein	Q96HV5	Transmembrane protein 41A [OS=Homo sapiens]	0.006	4,338	4	1	1	1	1	264	29,6	9,03	2.88	1	144.7	146.8	125.1	165.3	149	141	150.5	111.8	144.8	149.7	0.9666	0.980628	0.835671	1.10421	0.995324	0.941884	1.00534	0.746827	0.967268	0.83098	0.315776	0.927633	1.01381	0.90648	0.915001	1	0.894136
385	High	Master Protein	Q9Y2Z0-2	Isoform 2 of Protein SGT1 homolog [OS=Homo sapiens]	0	17,594	20	6	6	1	1	333	37,8	5,21	15.33	6	145	183	164.9	229.1	159.7	162.3	148.7	157.1	147.2	174.4	0.831422	1.04931	0.945528	1.31365	0.915711	0.930619	0.852638	0.900803	0.844037	0.308081	0.226832	0.942087	1.05333	0.865826	0.894393	1	0.821992
386	High	Master Protein	Q9BRR6-1	ADP-dependent glucokinase [OS=Homo sapiens]	0	8,152	3	1	1	1	1	497	54,1	6,20	6.13	1	145	148.2	127.2	230.3	115.6	134.7	128.5	141	123.8	145	1	1.02207	0.877241	1.58828	0.797241	0.928966	0.886207	0.972414	0.853793	0.338008	0.462499	0.966437	1.10483	0.904138	0.87474	1	0.818352
387	High	Master Protein	Q9H4A3-7	Isoform 6 of Serine/threonine-protein kinase WNK1 [OS=Homo sapiens]	0.004	5,554	1	2	2	2	1	2833	299,5	6,48	5.07	2	145.9	120.7	133.2	114.5	131.4	145.2	162.5	122.4	130	135.5	1.07675	0.890775	0.983026	0.845018	0.969742	1.07159	1.19926	0.903321	0.95941	0.742406	0.628561	0.983518	0.962116	1.02066	0.963606	0.942637	1
388	Medium	Master Protein	Q96EM0	Trans-3-Hydroxy-L-proline dehydratase [OS=Homo sapiens]	0.018	2,508	3	1	1	1	1	354	38,1	6,68	2.38	1	146	153.1	139.8	146.4	129.3	141.8	143.9	135	134	119.9	1.21768	1.2769	1.16597	1.22102	1.0784	1.18265	1.20017	1.12594	1.1176	0.155909	0.810903	1.22018	1.16069	1.1479	1	0.951242	0.940761
389	High	Master Protein	Q8TCG1	Protein CIP2A [OS=Homo sapiens]	0.004	5,427	2	2	2	2	1	905	102,1	6,23	5.43	2	146.8	168.6	148	126.4	140.8	135.1	133.7	149.2	134.9	150.3	0.976713	1.12176	0.984697	0.840985	0.936793	0.898869	0.889554	0.992681	0.897538	0.153762	0.471518	1.02772	0.892216	0.926591	1	0.868148	0.901597
390	High	Master Protein	P55209-3	Isoform 3 of Nucleosome assembly protein 1-like 1 [OS=Homo sapiens]	0	12,070	13	4	4	3	1	323	37,3	4,67	12.22	4	146.9	137.2	134.5	144.1	124.7	133.6	135.5	144.7	118.9	129.5	1.13436	1.05946	1.03861	1.11274	0.962934	1.03166	1.04633	1.11737	0.918147	0.483982	0.912516	1.07748	1.03578	1.02728	1	0.9613	0.953416
391	Medium	Master Protein	Q92614-1	Unconventional myosin-XVIIIa [OS=Homo sapiens]	0.011	3,026	0	1	1	1	1	2054	233,0	6,30	3.11	1	147.1	133.4	134.6	154.7	137	143	151	138.4	129.9	161.2	0.912531	0.827543	0.834988	0.959677	0.849876	0.887097	0.936725	0.858561	0.805831	0.861619	0.557703	0.858354	0.898883	0.867039	0.954911	1	0.964573
392	High	Master Protein	P21127-1	Cyclin-dependent kinase 11B [OS=Homo sapiens]	0.001	6,394	2	2	2	2	1	795	92,7	5,57	3.93	2	147.4	184.4	135	206.7	173.6	159.3	159.6	164.5	170.9	157.6	0.935279	1.17005	0.856599	1.31155	1.10152	1.01079	1.01269	1.04378	1.08439	0.569643	0.360616	0.98731	1.14129	1.04695	0.865085	1	0.917346
393	High	Master Protein	Q8IWC1	MAP7 domain-containing protein 3 [OS=Homo sapiens]	0.005	5,024	4	3	3	2	1	876	98,4	9,32	4.31	3	147.8	128.5	127	185.4	140.8	151.3	128.5	141.7	141.2	142.6	1.03647	0.901122	0.890603	1.30014	0.987377	1.06101	0.901122	0.993689	0.990182	0.751797	0.194135	0.94273	1.11618	0.961664	0.844607	1	0.861571
394	Medium	Master Protein	Q9BZD4	kinetochore protein nuf2 [OS=Homo sapiens]	0.028	2,041	2	1	1	1	1	464	54,3	8,27	2.29	1	148.4	164.9	156.9	157.1	150.2	151.1	147.7	149.5	142.7	157.8	0.940431	1.04499	0.994297	0.995564	0.951838	0.957541	0.935995	0.947402	0.904309	0.122984	0.106563	0.99324	0.968314	0.929235	1	0.974904	0.935559
395	High	Master Protein	P51003	Poly(A) polymerase alpha [OS=Homo sapiens]	0.004	5,699	2	1	1	1	1	745	82,8	7,37	3.91	1	148.6	145.8	126.2	197.2	121.8	117	128	115.5	121.4	145.6	1.0206	1.00137	0.866758	1.3544	0.836538	0.803571	0.879121	0.793269	0.833791	0.0789457	0.41717	0.962912	0.998168	0.835394	0.964679	1	0.836927
396	High	Master Protein	Q9UNN5-1	fas-associated factor 1 [OS=Homo sapiens]	0.004	5,416	2	1	1	1	1	650	73,9	4,88	3.25	1	149.8	149.1	142.4	160.6	155.4	146.3	148.5	151.6	159.9	139.2	1.07615	1.07112	1.02299	1.15374	1.11638	1.05101	1.06681	1.08908	1.14871	0.206671	0.893754	1.05675	1.10704	1.10153	0.954575	1	0.995025
397	High	Master Protein	Q8NBF2-1	NHL repeat-containing protein 2 [OS=Homo sapiens]	0.006	4,396	2	2	2	2	1	726	79,4	5,55	3.56	2	149.9	159	159.2	107.5	141.2	137.5	143.1	133.3	147.3	128.5	1.16654	1.23735	1.23891	0.836576	1.09883	1.07004	1.11362	1.03735	1.1463	0.0455173	0.336241	1.21427	1.00182	1.09909	1	0.825037	0.905148
398	High	Master Protein	O95486-1	Protein transport protein Sec24A [OS=Homo sapiens]	0.004	5,689	1	1	1	1	1	1093	119,7	7,66	5.15	1	150.4	165.5	161.6	266.9	189.6	171.3	165.6	186.9	179.4	214.6	0.700839	0.771202	0.753029	1.24371	0.883504	0.798229	0.771668	0.870923	0.835974	0.0782608	0.346008	0.74169	0.975148	0.826188	0.760593	1	0.847244
399	Medium	Master Protein	Q99653	Calcineurin B homologous protein 1 [OS=Homo sapiens]	0.011	2,951	9	2	2	2	1	195	22,4	5,10	4.75	2	151.4	163.7	160.7	168.9	168.3	166.2	155.3	154.1	172.5	175.7	0.861696	0.931702	0.914627	0.961298	0.957883	0.945931	0.883893	0.877063	0.981787	0.785962	0.298257	0.902675	0.955037	0.914248	0.945173	1	0.95729
400	Medium	Master Protein	Q5TBB1	ribonuclease h2 subunit b [OS=Homo sapiens]	0.011	3,026	3	1	1	1	1	312	35,1	9,13	2.37	1	151.7	138.7	119.4	107.5	117.1	124	127.5	111.7	119.9	134.7	1.12621	1.0297	0.886414	0.79807	0.869339	0.920564	0.946548	0.82925	0.890126	0.180591	0.624526	1.01411	0.862658	0.888641	1	0.850659	0.876281
401	Medium	Master Protein	Q9UJY1	Heat shock protein beta-8 [OS=Homo sapiens]	0.02	2,283	6	1	1	1	1	196	21,6	5,12	3.3	1	151.7	152.6	143.8	266.9	158.4	169	148.5	176.3	156	185.5	0.81779	0.822642	0.775202	1.43881	0.853908	0.911051	0.800539	0.950404	0.84097	0.281407	0.346843	0.805211	1.06792	0.863971	0.753996	1	0.809019
402	High	Master Protein	Q9NZN8-1	CCR4-NOT transcription complex subunit 2 [OS=Homo sapiens]	0	9,633	5	2	2	2	1	540	59,7	7,66	8.83	2	152.3	131.9	136.4	193.7	127.2	150.5	153.5	147.9	152.9	155.7	0.978163	0.847142	0.876044	1.24406	0.816956	0.966602	0.98587	0.949904	0.982017	0.155926	0.785245	0.90045	1.00921	0.972597	0.892236	1	0.963725
403	High	Master Protein	Q14558-2	Isoform 2 of Phosphoribosyl pyrophosphate synthase-associated protein 1 [OS=Homo sapiens]	0	7,778	11	3	3	2	1	385	42,4	8,47	8.05	3	152.9	158.2	173.4	131.1	160.4	149.5	161.9	179.3	153.5	150.8	1.01393	1.04907	1.14987	0.869363	1.06366	0.991379	1.07361	1.18899	1.0179	0.745393	0.192638	1.07095	0.974801	1.0935	0.979381	0.891449	1
404	Medium	Master Protein	Q8WX92	Negative elongation factor B [OS=Homo sapiens]	0.04	1,771	1	1	1	1	1	580	65,7	6,13	0	1	152.9	141.3	157.9	161.8	124.8	136.8	126.7	145.3	167.7	166.6	0.917767	0.848139	0.947779	0.971188	0.7491	0.821128	0.760504	0.872149	1.0066	0.763498	0.752749	0.904562	0.847139	0.879752	1	0.936518	0.972572
405	High	Master Protein	P14209	CD99 antigen [OS=Homo sapiens]	0	15,629	13	2	3	2	1	185	18,8	4,75	14.15	2	153.3	149.2	136.6	141.7	146.4	152.4	152	153.5	153.8	145.6	1.05288	1.02473	0.938187	0.973214	1.00549	1.0467	1.04396	1.05426	1.05632	0.25372	0.117196	1.00527	1.00847	1.05151	0.95602	0.959068	1
406	Medium	Master Protein	P35251-1	Replication factor C subunit 1 [OS=Homo sapiens]	0.017	2,570	1	2	2	1	1	1148	128,2	9,36	3.63	2	153.8	167.8	155.4	154.7	140	151.1	154.5	136	125.3	142.7	1.07779	1.17589	1.089	1.08409	0.981079	1.05886	1.08269	0.953048	0.878066	0.100978	0.356739	1.11423	1.04135	0.971268	1	0.934591	0.871698
407	Medium	Master Protein	Q8WUK0	Phosphatidylglycerophosphatase and protein-tyrosine phosphatase 1 [OS=Homo sapiens]	0.018	2,485	4	1	1	1	1	201	22,8	9,77	2.35	1	153.8	155	150.7	225.6	152.8	155	164.7	158.7	147.5	158.9	0.967904	0.975456	0.948395	1.41976	0.961611	0.975456	1.0365	0.998741	0.928257	0.505463	0.441904	0.963919	1.11894	0.987833	0.861455	1	0.882827
408	High	Master Protein	O00203-1	AP-3 complex subunit beta-1 [OS=Homo sapiens]	0.006	4,369	1	2	3	2	1	1094	121,2	6,04	4.74	2	154.1	147.1	139.8	194.9	141	165.5	124.2	144.9	142.6	146.9	1.04901	1.00136	0.951668	1.32675	0.959837	1.12662	0.845473	0.986385	0.970728	0.275719	0.151611	1.00068	1.13774	0.934196	0.879537	1	0.821101
409	Medium	Master Protein	Q12846	Syntaxin-4 [OS=Homo sapiens]	0.011	3,043	4	2	2	2	1	297	34,2	6,28	5.42	2	154.1	163.1	151.3	183	145.2	144.5	134.7	144.4	145.4	153.3	1.00522	1.06393	0.986954	1.19374	0.947162	0.942596	0.878669	0.941944	0.948467	0.0409654	0.289431	1.0187	1.02783	0.923027	0.991115	1	0.898033
410	High	Master Protein	Q9Y639-2	Neuroplastin [OS=Homo sapiens]	0.001	6,147	6	2	2	2	1	398	44,4	7,99	3.32	2	154.5	157.5	154.5	231.5	154	162.3	163.3	154.4	158.5	190.8	0.809748	0.825472	0.809748	1.21331	0.807128	0.850629	0.85587	0.809224	0.830713	0.306332	0.388655	0.81499	0.957023	0.831936	0.851588	1	0.869295
411	High	Master Protein	Q9BW85	Coiled-coil domain-containing protein 94 [OS=Homo sapiens]	0.007	3,817	4	1	1	1	1	323	37,1	5,92	3.22	1	154.7	157.7	156.6	235	156.7	159.2	142.3	178.6	170.7	170.9	0.905208	0.922762	0.916325	1.37507	0.91691	0.931539	0.832651	1.04506	0.99883	0.533059	0.518567	0.914765	1.07451	0.958845	0.851334	1	0.892358
412	High	Master Protein	P42226	Signal transducer and activator of transcription 6 [OS=Homo sapiens]	0.001	6,795	3	3	3	3	1	847	94,1	6,23	8.82	3	155.1	134.4	137.6	152.3	152.5	140.4	136.5	144.7	151.4	144.8	1.07113	0.928177	0.950276	1.0518	1.05318	0.969613	0.94268	0.999309	1.04558	0.82446	0.514475	0.983195	1.02486	0.995856	0.959344	1	0.971698
413	High	Master Protein	Q712K3	Ubiquitin-conjugating enzyme E2 R2 [OS=Homo sapiens]	0.007	3,823	5	1	1	1	1	238	27,1	4,42	3.66	1	155.3	170.6	148.2	204.3	165.4	156.9	162.2	168.3	155.3	185.7	0.836295	0.918686	0.798061	1.10016	0.890684	0.844911	0.873452	0.9063	0.836295	0.634945	0.417749	0.851014	0.945252	0.872016	0.900304	1	0.922522
414	High	Master Protein	Q5H9R7-5	Isoform 5 of Serine/threonine-protein phosphatase 6 regulatory subunit 3 [OS=Homo sapiens]	0	9,375	3	2	2	2	1	879	98,4	4,64	7.43	2	157	152.2	166.2	204.3	171.1	139.1	157.2	145.6	146.7	149.7	1.04876	1.0167	1.11022	1.36473	1.14295	0.929192	1.0501	0.972612	0.97996	0.19326	0.321829	1.05856	1.14562	1.00089	0.924004	1	0.873664
415	High	Master Protein	P51397	Death-associated protein 1 [OS=Homo sapiens]	0.007	3,818	19	2	2	2	1	102	11,2	9,32	2.39	2	157.3	114	131.2	184.2	141	141.9	176.2	128.8	128.9	163.2	0.963848	0.698529	0.803922	1.12868	0.863971	0.869485	1.07966	0.789216	0.789828	0.631497	0.630267	0.8221	0.954044	0.886234	0.8617	1	0.928923
416	High	Master Protein	Q9H479	fructosamine-3-kinase [OS=Homo sapiens]	0.008	3,792	4	1	1	1	1	309	35,1	7,55	2.96	1	158.1	193.6	171.3	220.8	189.1	177.4	164.5	166.4	178.2	209	0.756459	0.926316	0.819617	1.05646	0.904785	0.848804	0.787081	0.796172	0.852632	0.700591	0.128886	0.834131	0.936683	0.811962	0.890516	1	0.866848
417	High	Master Protein	Q6YP21	Kynurenine--oxoglutarate transaminase 3 [OS=Homo sapiens]	0.007	3,834	3	1	1	1	1	454	51,4	8,19	2.64	1	158.2	188.9	175	297.6	169.8	167.3	167.6	163.6	189.9	199.3	0.793778	0.947817	0.878073	1.49323	0.851982	0.839438	0.840943	0.820873	0.952835	0.979293	0.435999	0.873223	1.06155	0.87155	0.822593	1	0.821018
418	High	Master Protein	Q15388	Mitochondrial import receptor subunit TOM20 homolog [OS=Homo sapiens]	0.007	4,014	9	1	1	1	1	145	16,3	8,60	3.35	1	158.4	156.7	173.6	203.1	154.1	159.7	156.6	160.2	166.3	172.2	0.919861	0.909988	1.00813	1.17944	0.89489	0.92741	0.909408	0.930314	0.965738	0.773889	0.513711	0.945993	1.00058	0.935153	0.945444	1	0.93461
419	High	Master Protein	Q9P206-2	Isoform 2 of Uncharacterized protein KIAA1522 [OS=Homo sapiens]	0.008	3,717	1	1	1	1	1	1094	113,0	10,02	3.82	1	158.4	141.5	130.5	167.7	138.2	150	158.4	142.8	134.4	150.7	1.05109	0.938952	0.865959	1.11281	0.917054	0.995355	1.05109	0.947578	0.891838	0.879572	0.57463	0.952002	1.00841	0.963504	0.944067	1	0.955473
420	Medium	Master Protein	Q13505-1	Metaxin-1 [OS=Homo sapiens]	0.04	1,756	1	1	1	1	1	466	51,4	9,79	2.71	1	159.3	231.9	200.4	201.9	255	160.7	196.1	362.2	191.7	219.3	0.726402	1.05746	0.913817	0.920657	1.16279	0.732786	0.894209	1.65162	0.874145	0.428	0.518432	0.899225	0.938744	1.13999	0.7888	0.823467	1
421	High	Master Protein	Q14643-1	Inositol 1,4,5-trisphosphate receptor type 1 [OS=Homo sapiens]	0.004	5,658	1	5	5	4	1	2758	313,7	6,04	4.47	5	160.2	160.7	164.9	249.2	159.5	171.4	160.2	165.7	191.9	167.3	0.957561	0.96055	0.985655	1.48954	0.953377	1.02451	0.957561	0.990436	1.14704	0.341609	0.523984	0.967922	1.15581	1.03168	0.837442	1	0.892605
422	High	Master Protein	Q92485-1	acid sphingomyelinase-like phosphodiesterase 3B [OS=Homo sapiens]	0.009	3,562	2	1	1	1	1	455	50,8	5,64	2.4	1	160.2	159.9	152.5	220.8	160.2	161.6	152.8	186.4	151.4	163	0.982822	0.980982	0.935583	1.3546	0.982822	0.991411	0.937423	1.14356	0.928834	0.6355	0.493281	0.966462	1.10961	1.00327	0.870992	1	0.904165
423	Medium	Master Protein	Q9UMR5-3	Isoform 3 of Lysosomal thioesterase PPT2 [OS=Homo sapiens]	0.02	2,349	3	1	1	1	1	308	34,8	6,46	3.07	1	160.6	154.4	153.4	197.2	125.8	111.4	124.7	140.7	112.6	131.7	1.21944	1.17236	1.16477	1.49734	0.955201	0.845862	0.946849	1.06834	0.854973	0.0234014	0.535235	1.18552	1.09947	0.95672	1	0.927412	0.807003
424	High	Master Protein	O43665-3	Isoform 3 of Regulator of G-protein signaling 10 [OS=Homo sapiens]	0.005	4,654	7	1	1	1	1	181	21,2	7,49	4.77	1	162.1	188.6	167.7	213.7	167.4	164.4	171.4	183.3	156	184	0.880978	1.025	0.911413	1.16141	0.909783	0.893478	0.931522	0.996196	0.847826	0.831311	0.550289	0.93913	0.988225	0.925181	0.950321	1	0.936205
425	High	Master Protein	Q92888-4	Isoform 4 of Rho guanine nucleotide exchange factor 1 [OS=Homo sapiens]	0	13,431	6	5	5	5	1	948	105,8	6,55	12.23	5	162.4	164.5	163.3	52	154.3	171.3	162.7	154.9	156.6	180.5	0.899723	0.911357	0.904709	0.288089	0.854848	0.94903	0.901385	0.858172	0.86759	0.0945998	0.437052	0.905263	0.697322	0.875716	1	0.770298	0.96736
426	Medium	Master Protein	Q9BQ15-1	SOSS complex subunit B1 [OS=Homo sapiens]	0.025	2,142	4	1	1	1	1	211	22,3	9,06	2.59	1	164	154.4	176.9	194.9	182.2	168.1	153	213.7	175.2	193.3	0.848422	0.798758	0.915158	1.00828	0.942576	0.869633	0.791516	1.10554	0.906363	0.457142	0.957388	0.854113	0.940162	0.934471	0.908474	1	0.993947
427	High	Master Protein	Q9UQN3-1	Charged multivesicular body protein 2b [OS=Homo sapiens]	0.003	5,948	8	2	2	2	1	213	23,9	8,76	6.16	2	164.9	179.9	148.6	231.5	153.6	173.9	158.1	155.3	143.8	166.7	0.989202	1.07918	0.891422	1.38872	0.921416	1.04319	0.94841	0.931614	0.862627	0.295767	0.226078	0.986603	1.11778	0.914217	0.882648	1	0.817889
428	High	Master Protein	P10114	Ras-related protein Rap-2a [OS=Homo sapiens]	0.006	4,263	5	1	1	1	1	183	20,6	4,82	3.08	1	165.3	158	174.5	224.4	172.3	155.5	183.1	203.9	175.4	198.3	0.833585	0.796773	0.87998	1.13162	0.868886	0.784165	0.923348	1.02824	0.884518	0.0919878	0.886805	0.836779	0.928223	0.945369	0.885135	0.981863	1
429	High	Master Protein	Q86TU7	Histone-lysine N-methyltransferase setd3 [OS=Homo sapiens]	0.004	5,580	3	1	1	1	1	594	67,2	5,96	3.55	1	166.2	176.6	171.3	211.4	183.5	168.1	154.8	207.7	170	218.5	0.760641	0.808238	0.783982	0.967506	0.839817	0.769336	0.708467	0.950572	0.778032	0.721117	0.641127	0.784287	0.858886	0.812357	0.913144	1	0.945826
430	High	Master Protein	Q9BVC5	Ashwin [OS=Homo sapiens]	0.005	4,671	4	1	2	1	1	232	25,8	9,74	0	1	166.5	135.8	143.5	138.2	154.9	179.5	167.8	147	140.6	142.6	1.1676	0.952314	1.00631	0.969144	1.08626	1.25877	1.17672	1.03086	0.985975	0.808299	0.71339	1.04208	1.10472	1.06452	0.943292	1	0.963606
431	High	Master Protein	P09417	dihydropteridine reductase [OS=Homo sapiens]	0.006	4,472	8	2	2	2	1	244	25,8	7,37	4.91	2	166.7	161.1	154.8	144.1	142.4	137.1	144.3	136.6	146.4	150.3	1.10912	1.07186	1.02994	0.958749	0.947438	0.912176	0.96008	0.908849	0.974052	0.0154424	0.752386	1.0703	0.939454	0.94766	1	0.877746	0.885412
432	High	Master Protein	Q8N5N7	39S ribosomal protein L50, mitochondrial [OS=Homo sapiens]	0	8,189	16	2	2	2	1	158	18,3	7,88	7.02	2	167.7	167.5	150.3	268.1	175.4	177.7	156.9	169.7	147.7	177.8	0.943195	0.94207	0.845332	1.50787	0.986502	0.999438	0.882452	0.954443	0.830709	0.686582	0.191439	0.910199	1.1646	0.889201	0.781552	1	0.763522
433	High	Master Protein	O60936-3	Isoform 3 of Nucleolar protein 3 [OS=Homo sapiens]	0	9,880	7	2	2	2	1	270	29,3	4,30	6.91	2	167.9	206.6	200.9	200.8	197.3	183.5	203.3	188	206.2	186	0.902688	1.11075	1.08011	1.07957	1.06075	0.986559	1.09301	1.01075	1.1086	0.609643	0.530643	1.03118	1.04229	1.07079	0.963013	0.973389	1
434	High	Master Protein	P55957-2	Isoform 2 of BH3-interacting domain death agonist [OS=Homo sapiens]	0	7,504	5	1	1	1	1	241	26,8	7,08	3.76	1	168.2	176.6	169.6	137	155.7	150.1	153.3	149.5	164.8	160	1.05125	1.10375	1.06	0.85625	0.973125	0.938125	0.958125	0.934375	1.03	0.0418399	0.314975	1.07167	0.9225	0.974167	1	0.860809	0.90902
435	Medium	Master Protein	Q9BUL5-1	PHD finger protein 23 [OS=Homo sapiens]	0.044	1,684	3	1	1	1	1	403	43,8	5,78	2.6	1	168.3	202.3	167.2	142.9	175.5	165.8	175.8	178.3	181.4	179.2	0.939174	1.12891	0.933036	0.797433	0.979353	0.925223	0.981027	0.994978	1.01228	0.950622	0.155921	1.00037	0.90067	0.996094	1	0.900335	0.995723
436	High	Master Protein	Q9UKS6	Protein kinase C and casein kinase substrate in neurons protein 3 [OS=Homo sapiens]	0	7,374	5	2	2	2	1	424	48,5	6,18	7.02	2	168.6	131.7	140.3	144.1	154	188.5	159.2	145.1	147.7	152.7	1.10413	0.862475	0.918795	0.94368	1.00851	1.23445	1.04257	0.950229	0.967256	0.766568	0.460396	0.961799	1.06221	0.986684	0.905467	1	0.928894
437	High	Master Protein	Q15007	Pre-mRNA-splicing regulator WTAP [OS=Homo sapiens]	0	15,373	9	2	2	2	1	396	44,2	5,19	9.31	2	169.4	23.3	139.9		155.1	167	154	171.8	150.1	152.6	1.11009	0.152687	0.916776	0	1.01638	1.09436	1.00917	1.12582	0.983617	0.349271	0.397818	0.726518	0.703582	1.03954	0.698886	0.676823	1
438	High	Master Protein	Q92733	proline-rich protein PRCC [OS=Homo sapiens]	0	10,855	6	2	2	2	1	491	52,4	5,10	7.99	2	169.5	151.2	156.2	184.2	172.2	167.1	183.9	148.9	154.7	162.3	1.04436	0.931608	0.962415	1.13494	1.061	1.02957	1.13309	0.917437	0.953173	0.785295	0.37238	0.979462	1.07517	1.00123	0.910984	1	0.931232
439	Medium	Master Protein	Q9BUK6	Protein misato homolog 1 [OS=Homo sapiens]	0.014	2,717	1	1	1	1	1	570	61,8	6,11	3.18	1	169.5	169.9	172.2	269.3	173.2	176.7	160.4	165.7	164.4	174.8	0.96968	0.971968	0.985126	1.54062	0.990847	1.01087	0.91762	0.947941	0.940503	0.0175307	0.244965	0.975591	1.18078	0.935355	0.826227	1	0.792151
440	High	Master Protein	Q96LD4	Tripartite motif-containing protein 47 [OS=Homo sapiens]	0	9,221	4	2	2	2	1	638	69,5	6,44	8.06	2	169.6	192.6	167.8	224.4	193.7	193.7	200.7	187	200	311	0.545338	0.619293	0.53955	0.721543	0.62283	0.62283	0.645338	0.601286	0.643087	0.103212	0.511474	0.56806	0.655734	0.629904	0.866296	1	0.960608
441	High	Master Protein	Q9UI26-2	Isoform 2 of Importin-11 [OS=Homo sapiens]	0	8,052	2	2	2	2	1	1015	116,9	5,41	8.2	2	170.4	163.1	155.5	176	149.4	159.5	143.6	153.4	148	165	1.03273	0.988485	0.942424	1.06667	0.905455	0.966667	0.870303	0.929697	0.89697	0.0465247	0.182406	0.987879	0.979596	0.89899	1	0.991616	0.91002
442	High	Master Protein	Q9UMS0	NFU1 iron-sulfur cluster scaffold homolog, mitochondrial [OS=Homo sapiens]	0.003	5,983	6	1	1	1	1	254	28,4	5,07	4.03	1	170.7	213.9	167.3	180.7	176.1	156.5	191	205.8	160.1	179.7	0.949917	1.19032	0.930996	1.00556	0.979967	0.870896	1.06288	1.14524	0.890929	0.938067	0.397964	1.02374	0.952142	1.03302	0.991022	0.921709	1
443	Medium	Master Protein	O94966-5	Isoform 5 of Ubiquitin carboxyl-terminal hydrolase 19 [OS=Homo sapiens]	0.025	2,121	1	2	2	2	1	1419	155,9	6,38	2.44	2	170.7	148.9	126.4	138.2	133.5	160.4	151.7	126.5	134.3	150.4	1.13497	0.990027	0.840426	0.918883	0.887633	1.06649	1.00864	0.84109	0.892952	0.492527	0.589328	0.988475	0.957668	0.914229	1	0.968834	0.924888
444	High	Master Protein	Q15006	ER membrane protein complex subunit 2 [OS=Homo sapiens]	0	12,459	8	2	2	2	1	297	34,8	6,57	8.11	2	170.8	192.7	192.9	264.5	180.8	181.8	182.1	196.7	199.5	182.1	0.937946	1.05821	1.05931	1.4525	0.992861	0.998353	1	1.08018	1.09555	0.467563	0.595644	1.01849	1.1479	1.05858	0.887259	1	0.922181
445	High	Master Protein	P54725	UV excision repair protein RAD23 homolog A [OS=Homo sapiens]	0	7,121	7	3	3	2	1	363	39,6	4,58	5.6	3	171.4	191.8	181.2	197.2	154.6	193.1	184.7	161.6	185.8	184.7	0.927991	1.03844	0.98105	1.06768	0.837033	1.04548	1	0.874932	1.00596	0.698485	0.799199	0.982494	0.983396	0.960296	0.999082	1	0.976509
446	High	Master Protein	P0CW18	Serine protease 56 [OS=Homo sapiens]	0	17,691	5	3	4	3	1	603	64,6	8,76	13.68	3	171.7	165.3	173.7	150	178.8	169	171.9	185.1	170.3	158.7	1.08192	1.04159	1.09452	0.94518	1.12665	1.0649	1.08318	1.16635	1.07309	0.357833	0.366603	1.07267	1.04558	1.10754	0.968519	0.944055	1
447	High	Master Protein	Q06587	E3 ubiquitin-protein ligase RING1 [OS=Homo sapiens]	0	7,651	6	2	2	2	1	406	42,4	5,62	5.9	2	171.9	197.5	182.9	258.6	187.7	215.3	177.6	203.2	177.8	187.3	0.917779	1.05446	0.976508	1.38067	1.00214	1.14949	0.948211	1.08489	0.949279	0.861365	0.198751	0.982915	1.17743	0.994127	0.834794	1	0.844317
448	High	Master Protein	O43181	NADH dehydrogenase [ubiquinone] iron-sulfur protein 4, mitochondrial [OS=Homo sapiens]	0.003	5,866	9	1	1	1	1	175	20,1	10,30	4.52	1	172	195.5	192.8	239.7	211.1	170.1	192.6	210.8	183.6	192.7	0.892579	1.01453	1.00052	1.2439	1.09549	0.882719	0.999481	1.09393	0.952776	0.460594	0.630421	0.969209	1.07404	1.0154	0.9024	1	0.945402
449	High	Master Protein	O43805	Sjoegren syndrome nuclear autoantigen 1 [OS=Homo sapiens]	0.001	6,222	9	1	1	1	1	119	13,6	5,38	4.07	1	172.2	202.1	168.9	177.1	149.4	144.5	174.5	149.2	145.1	152	1.13289	1.32961	1.11118	1.16513	0.982895	0.950658	1.14803	0.981579	0.954605	0.151205	0.95986	1.19123	1.03289	1.02807	1	0.867084	0.863034
450	High	Master Protein	Q8WUF5	RelA-associated inhibitor [OS=Homo sapiens]	0.005	4,838	2	1	1	1	1	828	89,0	6,81	3.03	1	172.2	156.8	154.9	206.7	166.8	168.6	162.3	175.1	164.1	175.2	0.982877	0.894977	0.884132	1.17979	0.952055	0.962329	0.92637	0.999429	0.936644	0.435871	0.376375	0.920662	1.03139	0.954148	0.89264	1	0.925106
451	Medium	Master Protein	Q9BXB4	Oxysterol-binding protein-related protein 11 [OS=Homo sapiens]	0.021	2,254	1	1	2	1	1	747	83,6	7,06	6.5	1	172.2	205.9	160.6	287	167	190.7	181.8	184.4	164.4	194	0.887629	1.06134	0.827835	1.47938	0.860825	0.98299	0.937113	0.950515	0.847423	0.865606	0.364699	0.925601	1.10773	0.911684	0.835582	1	0.823018
452	High	Master Protein	P20645	Cation-dependent mannose-6-phosphate receptor [OS=Homo sapiens]	0.003	6,006	5	1	1	1	1	277	31,0	5,83	6.56	1	173.7	213.8	178	279.9	208.3	176.3	188.7	246	196.3	217.3	0.799356	0.983893	0.819144	1.28808	0.958583	0.811321	0.868385	1.13208	0.903359	0.377345	0.768874	0.867464	1.01933	0.96794	0.851016	1	0.949586
453	Medium	Master Protein	O95249	Golgi SNAP receptor complex member 1 [OS=Homo sapiens]	0.027	2,067	5	2	2	2	1	250	28,6	9,42	2.58	2	173.7	166.8	169.5	203.1	162.1	173.7	170.1	153.9	162.6	152.1	1.14201	1.09665	1.1144	1.33531	1.06575	1.14201	1.11834	1.01183	1.06903	0.200409	0.2531	1.11769	1.18102	1.0664	0.946372	1	0.90295
454	High	Master Protein	Q9GZL7	ribosome biogenesis protein WDR12 [OS=Homo sapiens]	0	7,488	4	1	1	1	1	423	47,7	5,90	4.06	1	174.8	160.5	159.5	223.2	166.6	189.9	179.5	175.2	164.9	153	1.14248	1.04902	1.04248	1.45882	1.08889	1.24118	1.1732	1.1451	1.07778	0.276834	0.303581	1.078	1.26296	1.13203	0.853545	1	0.896326
455	High	Master Protein	Q96MW1	Coiled-coil domain-containing protein 43 [OS=Homo sapiens]	0.004	5,271	5	1	1	1	1	224	25,2	4,92	3.87	1	174.8	176.8	169.2	151.2	182.1	175.4	162	176.5	192.1	197.3	0.88596	0.896097	0.857577	0.766346	0.92296	0.889002	0.821085	0.894577	0.973644	0.734546	0.598725	0.879878	0.859436	0.896435	0.98153	0.958726	1
456	High	Master Protein	Q96EY1-1	DnaJ homolog subfamily A member 3, mitochondrial [OS=Homo sapiens]	0	7,769	3	1	2	1	1	480	52,5	9,26	6.73	1	175	213.1	189.2	159.4	222.6	224.8	211.2	218.3	234.5	234.1	0.747544	0.910295	0.808202	0.680906	0.950876	0.960273	0.902179	0.932507	1.00171	0.0917028	0.444944	0.822013	0.864018	0.945465	0.869428	0.913855	1
457	High	Master Protein	Q9UKL0	REST corepressor 1 [OS=Homo sapiens]	0	7,847	6	2	2	2	1	485	53,3	7,03	8.33	2	175.3	192.4	178.6	172.4	198.5	197.6	202.2	197.2	204.6	200.1	0.876062	0.961519	0.892554	0.861569	0.992004	0.987506	1.01049	0.985507	1.02249	0.0275192	0.251142	0.910045	0.947026	1.00616	0.90447	0.941225	1
458	High	Master Protein	P49959-3	Isoform 3 of Double-strand break repair protein MRE11 [OS=Homo sapiens]	0	11,717	6	5	5	5	1	711	81,0	6,15	12.75	5	175.9	146.8	156.8	80.3	166.3	168.9	171.2	166.3	152.3	152.6	1.15269	0.961992	1.02752	0.526212	1.08978	1.10682	1.12189	1.08978	0.998034	0.754343	0.450613	1.0474	0.907602	1.0699	0.978971	0.848305	1
459	High	Master Protein	Q9Y2R5	28S ribosomal protein S17, mitochondrial [OS=Homo sapiens]	0.008	3,600	8	1	1	1	1	130	14,5	9,85	2.33	1	176.2	197.2	176.2	261	181.9	187.8	182.3	191	205.6	210.1	0.838648	0.938601	0.838648	1.24227	0.865778	0.89386	0.867682	0.909091	0.978582	0.373496	0.547812	0.871966	1.00063	0.918452	0.871413	1	0.917869
460	Medium	Master Protein	Q16706	Alpha-mannosidase 2 [OS=Homo sapiens]	0.046	1,611	1	1	1	1	1	1144	131,1	7,58	2.44	1	176.5	504.1	163.4	224.4	167.5	171.7	184.1	161.2	163.4	213.9	0.825152	2.35671	0.763908	1.04909	0.783076	0.802712	0.860683	0.753623	0.763908	0.373591	0.405648	1.31526	0.878292	0.792738	1	0.667773	0.602725
461	High	Master Protein	Q9Y2R0	Cytochrome c oxidase assembly factor 3 homolog, mitochondrial [OS=Homo sapiens]	0.001	6,515	18	2	2	2	1	106	11,7	9,60	7.28	2	177.2	181.2	171.5	128.7	152.9	145.6	154.8	145.6	149.7	153.5	1.1544	1.18046	1.11726	0.838436	0.996091	0.948534	1.00847	0.948534	0.975244	0.00235457	0.374551	1.15071	0.927687	0.977416	1	0.80619	0.849406
462	High	Master Protein	Q13630	GDP-L-fucose synthase [OS=Homo sapiens]	0	11,815	8	2	2	2	1	321	35,9	6,60	7.93	2	177.7	247.2	205.6	250.4	206.1	183.1	191	204.3	216.6	203.9	0.871506	1.21236	1.00834	1.22805	1.01079	0.897989	0.936734	1.00196	1.06229	0.787416	0.684096	1.03073	1.04561	1.00033	0.985772	1	0.956692
463	High	Master Protein	O15160	DNA-directed RNA polymerases I and III subunit RPAC1 [OS=Homo sapiens]	0.01	3,287	3	1	1	1	1	346	39,2	5,50	3.08	1	178.3	192	195.3	248	170.1	167.2	169.9	188.5	183.5	178	1.00169	1.07865	1.09719	1.39326	0.955618	0.939326	0.954494	1.05899	1.0309	0.358073	0.621007	1.05918	1.09607	1.01479	0.966342	1	0.92585
464	High	Master Protein	P11117	Lysosomal acid phosphatase [OS=Homo sapiens]	0.004	5,586	4	2	2	2	1	423	48,3	6,74	5.1	2	178.4	208.2	202.1	213.7	185.3	181.2	196.6	209.4	192.7	198.8	0.897384	1.04728	1.0166	1.07495	0.932093	0.911469	0.988934	1.05332	0.969316	0.764509	0.617143	0.987089	0.972837	1.00386	0.983297	0.9691	1
465	High	Master Protein	P20339	Ras-related protein Rab-5A [OS=Homo sapiens]	0	30,968	35	7	9	3	1	215	23,6	8,15	27.24	7	178.6	189	171.7	168.9	176.3	157.2	189.8	190.3	187.5	177.9	1.00393	1.06239	0.965149	0.94941	0.991006	0.883642	1.06689	1.0697	1.05396	0.138124	0.0181062	1.01049	0.941353	1.06352	0.950141	0.88513	1
466	Medium	Master Protein	P52735	Guanine nucleotide exchange factor VAV2 [OS=Homo sapiens]	0.011	3,049	2	2	2	2	1	878	101,2	7,08	4.72	2	178.6	173.6	165.2	115.7	161.3	169.4	163.8	157.1	175.4	178.8	0.998881	0.970917	0.923937	0.647092	0.902125	0.947427	0.916107	0.878635	0.980984	0.348093	0.396874	0.964579	0.832215	0.925242	1	0.862775	0.959219
467	High	Master Protein	Q8N3U4-2	Isoform 2 of Cohesin subunit SA-2 [OS=Homo sapiens]	0	14,239	3	4	4	4	1	1268	145,7	5,52	10.45	4	179	163.2	173.4	150	169.7	150.7	165	180.7	154.5	168	1.06548	0.971429	1.03214	0.892857	1.01012	0.897024	0.982143	1.0756	0.919643	0.595296	0.375908	1.02302	0.933333	0.99246	1	0.912335	0.970132
468	High	Master Protein	Q9NQW6	Anillin [OS=Homo sapiens]	0.01	3,268	1	1	1	1	1	1124	124,1	8,07	2.86	1	179.6	152	137.4	281.1	129.8	169.2	164.7	140.3	141.8	144.5	1.24291	1.0519	0.950865	1.94533	0.89827	1.17093	1.13979	0.970934	0.981315	0.640646	0.388771	1.08189	1.33818	1.03068	0.808481	1	0.770212
469	Medium	Master Protein	P48681	Nestin [OS=Homo sapiens]	0.02	2,339	1	1	1	1	1	1621	177,3	4,36	1.87	1	179.6	194.8	179.7	276.3	186.9	163.7	199.4	186	180.8	194.3	0.924344	1.00257	0.924858	1.42203	0.961915	0.842512	1.02625	0.957283	0.93052	0.619108	0.591847	0.950592	1.07548	0.97135	0.883873	1	0.903174
470	High	Master Protein	P82673-1	28S ribosomal protein S35, mitochondrial [OS=Homo sapiens]	0.007	4,093	5	2	2	2	1	323	36,8	8,24	5.1	2	179.7	155	161.5	285.8	196.4	206.2	205.8	193.5	149.3	191	0.940838	0.811518	0.84555	1.49634	1.02827	1.07958	1.07749	1.01309	0.781675	0.402693	0.231944	0.865969	1.2014	0.957417	0.720802	1	0.79692
471	High	Master Protein	P82664	28S ribosomal protein S10, mitochondrial [OS=Homo sapiens]	0.01	3,394	6	1	1	1	1	201	23,0	8,00	3.76	1	179.9	183.7	192.5	258.6	218.5	205.8	181.3	223.3	180.2	221.7	0.811457	0.828597	0.86829	1.16644	0.985566	0.928281	0.817772	1.00722	0.81281	0.549882	0.199827	0.836115	1.02676	0.879266	0.814321	1	0.856348
472	High	Master Protein	Q9P0J0-2	Isoform 2 of NADH dehydrogenase [ubiquinone] 1 alpha subcomplex subunit 13 [OS=Homo sapiens]	0.008	3,571	5	1	1	1	1	222	24,9	9,70	3.23	1	180.9	149.5	151.1	205.5	178.1	154.3	152.8	161.8	175.9	191.1	0.946625	0.782313	0.790686	1.07535	0.931973	0.807431	0.799581	0.846677	0.92046	0.81822	0.385907	0.839874	0.938252	0.855573	0.895148	1	0.91188
473	High	Master Protein	Q9Y394	Dehydrogenase/reductase SDR family member 7 [OS=Homo sapiens]	0.001	6,236	3	1	1	1	1	339	38,3	8,32	4.45	1	181.1	195.2	178.9	216.1	217.4	207.4	193.8	174.7	198	197.1	0.918823	0.99036	0.907661	1.0964	1.10299	1.05226	0.983257	0.886352	1.00457	0.690747	0.0339061	0.938948	1.08388	0.958059	0.866282	1	0.883913
474	Medium	Master Protein	P49902	Cytosolic purine 5'-nucleotidase [OS=Homo sapiens]	0.014	2,687	2	1	1	1	1	561	64,9	6,14	3.06	1	181.4	225.1	205.5	214.9	219.4	206.1	200.2	225.1	208.3	218.2	0.831347	1.03162	0.941797	0.984876	1.0055	0.944546	0.917507	1.03162	0.954629	0.647988	0.798493	0.934922	0.978307	0.967919	0.955653	1	0.989382
475	High	Master Protein	O15403	Monocarboxylate transporter 7 [OS=Homo sapiens]	0.004	5,604	4	2	2	2	1	523	57,4	7,81	3.8	2	181.7	204	177.8	259.8	180.9	181	200.2	172.7	186.3	194.6	0.93371	1.0483	0.913669	1.33505	0.929599	0.930113	1.02878	0.887461	0.957348	0.905893	0.490234	0.965228	1.06492	0.957862	0.906386	1	0.899469
476	High	Master Protein	O95671-1	N-acetylserotonin O-methyltransferase-like protein [OS=Homo sapiens]	0.008	3,577	2	1	1	1	1	621	68,8	6,07	3.4	1	181.7	210.9	206.6	205.5	198.6	204.2	182.4	193.1	203	205.4	0.884615	1.02678	1.00584	1.00049	0.966894	0.994158	0.888023	0.940117	0.988315	0.560172	0.190756	0.972412	0.987179	0.938819	0.98504	1	0.951011
477	High	Master Protein	Q68EM7	Rho GTPase-activating protein 17 [OS=Homo sapiens]	0.005	4,595	2	3	3	3	1	881	95,4	7,62	4.6	3	182.6	162.3	170.4	159.4	161.3	177.4	162.7	154.8	174.9	163.7	1.11546	0.991448	1.04093	0.973732	0.985339	1.08369	0.993891	0.945632	1.06842	0.41009	0.827561	1.04928	1.01425	1.00265	1	0.966621	0.95556
478	High	Master Protein	Q9GZS1-1	DNA-directed RNA polymerase I subunit RPA49 [OS=Homo sapiens]	0.01	3,239	2	1	1	1	1	481	53,9	8,56	3.01	1	182.7	158.1	147.8	204.3	181.9	204	175.8	164.5	172.9	185.6	0.984375	0.851832	0.796336	1.10075	0.980065	1.09914	0.947198	0.886315	0.931573	0.49347	0.0345953	0.877514	1.05999	0.921695	0.827855	1	0.869536
479	High	Master Protein	Q9NP58	ATP-binding cassette sub-family B member 6, mitochondrial [OS=Homo sapiens]	0.003	5,900	2	2	2	2	1	842	93,8	8,48	6.32	2	183.5	215.6	199.3	252.7	183.7	180.6	191	173.1	205.7	184.6	0.994041	1.16793	1.07963	1.36891	0.995125	0.978332	1.03467	0.937703	1.1143	0.510675	0.568465	1.08053	1.11412	1.02889	0.969854	1	0.923501
480	High	Master Protein	Q96AT1	Uncharacterized protein KIAA1143 [OS=Homo sapiens]	0	9,054	16	2	2	2	1	154	17,5	6,11	6.65	2	183.7	197.9	185.1	206.7	161.6	176.8	164.7	147.8	153.3	175.8	1.04494	1.12571	1.0529	1.17577	0.919226	1.00569	0.93686	0.840728	0.872014	0.00747085	0.135166	1.07452	1.03356	0.883201	1	0.961885	0.821952
481	High	Master Protein	Q9BR76	Coronin-1B [OS=Homo sapiens]	0.006	4,314	2	1	1	1	1	489	54,2	5,88	3.52	1	183.9	218	197	294	212.5	190.3	217.9	204	226	223	0.824664	0.977578	0.883408	1.31839	0.952915	0.853363	0.97713	0.914798	1.01345	0.239446	0.639059	0.895217	1.04155	0.96846	0.859501	1	0.929822
482	Medium	Master Protein	Q05932-1	Folylpolyglutamate synthase, mitochondrial [OS=Homo sapiens]	0.011	3,045	2	1	1	1	1	587	64,6	7,94	2.35	1	184.3	202.1	202.1	357.8	218	204.7	191	203.5	201.7	296.2	0.622215	0.682309	0.682309	1.20797	0.735989	0.691087	0.644835	0.687036	0.680959	0.736049	0.279238	0.662278	0.878348	0.670943	0.754004	1	0.763869
483	High	Master Protein	Q13445	Transmembrane emp24 domain-containing protein 1 [OS=Homo sapiens]	0.007	3,880	4	1	1	1	1	227	25,2	4,48	2.9	1	184.5	188.9	184.4	223.2	182.6	192.4	200.8	174.9	186.1	188.6	0.978261	1.00159	0.977731	1.18346	0.968187	1.02015	1.06469	0.927359	0.986744	0.870014	0.445359	0.985861	1.05726	0.99293	0.932464	1	0.939151
484	High	Master Protein	Q53H82	Endoribonuclease LACTB2 [OS=Homo sapiens]	0.007	4,101	6	2	2	2	1	288	32,8	6,80	5.96	2	185.2	202.4	203.8	187.8	159.4	169.7	149.5	145.2	175.7	163.6	1.13203	1.23716	1.24572	1.14792	0.974328	1.03729	0.913814	0.887531	1.07396	0.0230739	0.28732	1.20497	1.05318	0.958435	1	0.874028	0.795401
485	Medium	Master Protein	Q9Y5T4	DnaJ homolog subfamily C member 15 [OS=Homo sapiens]	0.032	1,869	7	1	1	1	1	150	16,4	10,08	3.17	1	185.5	187.5	178.1	377.9	176.7	179.7	204.1	194.7	174	207.9	0.892256	0.901876	0.856662	1.8177	0.849928	0.864358	0.981722	0.936508	0.836941	0.481863	0.467737	0.883598	1.17733	0.91839	0.750511	1	0.780063
486	High	Master Protein	Q9BQ69	O-acetyl-ADP-ribose deacetylase MACROD1 [OS=Homo sapiens]	0.006	4,427	3	1	1	1	1	325	35,5	9,51	2.79	1	185.8	241.7	218.2	315.3	187.7	190.3	186	194.3	206.7	200.2	0.928072	1.20729	1.08991	1.57493	0.937562	0.950549	0.929071	0.970529	1.03247	0.320898	0.451663	1.07509	1.15435	0.977356	0.931343	1	0.846675
487	High	Master Protein	O00629	Importin subunit alpha-3 [OS=Homo sapiens]	0	14,911	6	4	5	1	1	521	57,9	4,96	16.76	4	186.1	175.3	191.4	209	193.5	187.3	190.3	184.7	182.3	178.4	1.04316	0.982623	1.07287	1.17152	1.08464	1.04989	1.0667	1.03531	1.02186	0.791093	0.19019	1.03288	1.10202	1.04129	0.937267	1	0.944897
488	Medium	Master Protein	Q9H993	protein-glutamate O-methyltransferase [OS=Homo sapiens]	0.017	2,559	3	2	2	2	1	441	51,1	5,76	4.28	2	186.1	0	0	0	193	0	0	0	0	223	0.834529	0	0	0	0.865471	0	0	0	0	0.373901	0.373901	0.278176	0.28849	0	0.964249	1	0
489	High	Master Protein	Q9Y371	Endophilin-B1 [OS=Homo sapiens]	0	7,514	7	3	3	2	1	365	40,8	6,04	8.76	3	186.7	220.6	197.1	173.6	216.7	198.6	209.4	222.9	225.5	200.3	0.932102	1.10135	0.984024	0.8667	1.08188	0.991513	1.04543	1.11283	1.12581	0.187191	0.163016	1.00582	0.98003	1.09469	0.91882	0.895257	1
490	High	Master Protein	P09132-1	Signal recognition particle 19 kDa protein [OS=Homo sapiens]	0.001	6,342	10	1	1	1	1	144	16,1	9,85	5.33	1	186.7	188.9	178.5	230.3	170.9	170.7	181.9	179.5	175.2	199.6	0.935371	0.946393	0.894289	1.15381	0.856212	0.85521	0.911323	0.899299	0.877756	0.192138	0.586665	0.925351	0.955077	0.896126	0.968876	1	0.938276
491	High	Master Protein	Q9NVS9	Pyridoxine-5'-phosphate oxidase [OS=Homo sapiens]	0.001	6,159	6	1	1	1	1	261	30,0	7,06	2.69	1	187	221.5	226.5	218.5	178	193.6	193.1	214.3	200.6	217.7	0.85898	1.01746	1.04042	1.00367	0.817639	0.889297	0.887	0.984382	0.921452	0.552121	0.677539	0.972286	0.903537	0.930945	1	0.929291	0.95748
492	High	Master Protein	Q14676	Mediator of DNA damage checkpoint protein 1 [OS=Homo sapiens]	0.008	3,628	1	2	2	2	1	2089	226,5	5,47	5.17	2	187.8	163.5	185.5	222	165.9	204.5	198	196.3	174.9	199.2	0.942771	0.820783	0.931225	1.11446	0.832831	1.02661	0.993976	0.985442	0.878012	0.371301	0.692177	0.89826	0.991299	0.952477	0.906144	1	0.960837
493	Medium	Master Protein	Q9UNP9-3	Isoform 3 of Peptidyl-prolyl cis-trans isomerase E [OS=Homo sapiens]	0.014	2,702	4	1	1	1	1	314	35,0	6,38	2.74	1	189.1	182.2	173.6	191.3	189.6	204.6	195.1	194.8	187.7	173.1	1.09243	1.05257	1.00289	1.10514	1.09532	1.18198	1.12709	1.12536	1.08434	0.0991134	0.646753	1.0493	1.12748	1.11227	0.930658	1	0.986507
494	Medium	Master Protein	Q3MHD2-2	Isoform 2 of Protein LSM12 homolog [OS=Homo sapiens]	0.015	2,654	4	1	1	1	1	198	22,0	6,90	2.78	1	190.1	154.8	165.5	119.3	166.5	225.7	179.6	151.6	192.3	161.9	1.17418	0.956146	1.02224	0.736875	1.02841	1.39407	1.10933	0.93638	1.18777	0.797564	0.90949	1.05085	1.05312	1.07783	0.974976	0.977077	1
495	High	Master Protein	Q9UHD9	Ubiquilin-2 [OS=Homo sapiens]	0	14,804	7	4	4	1	1	624	65,7	5,22	12.52	4	190.6	214.2	196.2	243.3	186.1	185.6	170.1	188.7	186.7	235.6	0.808998	0.909168	0.832767	1.03268	0.789898	0.787776	0.721986	0.800934	0.792445	0.11592	0.311962	0.850311	0.870119	0.771788	0.977236	1	0.886992
496	Medium	Master Protein	Q9UHQ9	NADH-cytochrome b5 reductase 1 [OS=Homo sapiens]	0.025	2,165	3	1	1	1	1	305	34,1	9,38	2.62	1	191	164.8	176.5	304.7	198.6	230.9	216	203.5	201.2	227.7	0.838823	0.723759	0.775143	1.33816	0.8722	1.01405	0.948617	0.89372	0.883619	0.0292571	0.299082	0.779242	1.07481	0.908652	0.725007	1	0.84541
497	High	Master Protein	Q8TBX8-1	Phosphatidylinositol 5-phosphate 4-kinase type-2 gamma [OS=Homo sapiens]	0.001	6,468	5	2	2	2	1	421	47,3	6,84	4.4	2	193	200.3	191.7	193.7	211.8	208.6	204.5	202	203.1	203.5	0.948403	0.984275	0.942015	0.951843	1.04079	1.02506	1.00491	0.992629	0.998034	0.0416521	0.802866	0.958231	1.0059	0.998526	0.952614	1	0.992672
498	Medium	Master Protein	Q5JUR7	Testis-expressed protein 30 [OS=Homo sapiens]	0.049	1,551	3	1	1	1	1	227	25,6	8,66	2.57	1	193.1	195.8	204.2	243.3	198.2	201.9	203.5	182.4	182.2	197.1	0.979706	0.993404	1.03602	1.2344	1.00558	1.02435	1.03247	0.925419	0.924404	0.34649	0.193804	1.00304	1.08811	0.960764	0.921822	1	0.882965
499	High	Master Protein	P53602	Diphosphomevalonate decarboxylase [OS=Homo sapiens]	0.004	5,604	6	3	3	3	1	400	43,4	7,23	5.57	3	193.2	0	0	0	170.3	0	195.6	0	187.7	188.3	1.02602	0	0	0	0.904408	0	1.03877	0	0.996814	0.523435	0.452953	0.342007	0.301469	0.678527	0.504044	0.4443	1
500	High	Master Protein	Q15125	3-beta-hydroxysteroid-delta(8),delta(7)-isomerase [OS=Homo sapiens]	0.006	4,426	5	1	1	1	1	230	26,3	7,90	4.36	1	193.2	220.5	211	325.9	175.6	178.9	207.7	158.6	202.5	162.3	1.19039	1.3586	1.30006	2.00801	1.08195	1.10228	1.27973	0.977203	1.24769	0.347181	0.513513	1.28301	1.39741	1.16821	0.918136	1	0.835979
501	Medium	Master Protein	Q6XZF7	Dynamin-binding protein [OS=Homo sapiens]	0.025	2,176	1	2	2	2	1	1577	177,2	5,39	4.52	2	193.2	183.1	187.3	258.6	189.4	220.5	216.8	191.5	188.3	190.4	1.01471	0.96166	0.983718	1.35819	0.994748	1.15809	1.13866	1.00578	0.988971	0.310365	0.336185	0.986695	1.17034	1.04447	0.843082	1	0.892446
502	High	Master Protein	Q9NQ88	Fructose-2,6-bisphosphatase TIGAR [OS=Homo sapiens]	0	9,337	9	2	2	2	1	270	30,0	7,69	7.15	2	193.4	218.8	196.8	184.2	199	183.2	207.9	213.8	204.7	192.5	1.00468	1.13662	1.02234	0.956883	1.03377	0.951688	1.08	1.11065	1.06338	0.52764	0.0255551	1.05455	0.980779	1.08468	0.972222	0.904215	1
503	Medium	Master Protein	Q9NUQ8	ATP-binding cassette sub-family F member 3 [OS=Homo sapiens]	0.042	1,722	1	1	1	1	1	709	79,7	6,34	2.38	1	193.5	223.9	198.5	141.7	175.9	181	191	179.3	194	188.7	1.02544	1.18654	1.05193	0.750927	0.932167	0.959194	1.01219	0.950185	1.02809	0.174317	0.170599	1.08797	0.880763	0.99682	1	0.809547	0.91622
504	High	Master Protein	P62330	ADP-ribosylation factor 6 [OS=Homo sapiens]	0.005	4,962	13	3	3	1	1	175	20,1	8,95	5.48	3	193.8	239.6	204.4	272.8	201.8	244.1	198.2	215.5	220.2	250	0.7752	0.9584	0.8176	1.0912	0.8072	0.9764	0.7928	0.862	0.8808	0.936675	0.262244	0.8504	0.958267	0.8452	0.887436	1	0.882009
505	High	Master Protein	Q6PJT7-1	Zinc finger CCCH domain-containing protein 14 [OS=Homo sapiens]	0	8,016	3	2	2	2	1	736	82,8	7,31	6.05	2	194.4	139	138.3	183	174.8	205.3	178.6	174.6	184.1	201.5	0.964764	0.689826	0.686352	0.908189	0.867494	1.01886	0.886352	0.866501	0.913648	0.309154	0.417409	0.780314	0.931514	0.888834	0.837684	1	0.954182
506	Medium	Master Protein	Q13136	Liprin-alpha-1 [OS=Homo sapiens]	0.014	2,634	2	3	3	2	1	1202	135,7	6,29	4	3	195.8	160.2	177.8	214.9	178.9	206.3	202	186.1	183.4	206.9	0.946351	0.774287	0.859352	1.03867	0.864669	0.9971	0.976317	0.899468	0.886419	0.346978	0.481836	0.859997	0.966812	0.920735	0.889518	1	0.952341
507	High	Master Protein	Q9BPX3	Condensin complex subunit 3 [OS=Homo sapiens]	0	7,214	3	4	4	4	1	1015	114,3	5,59	9.02	4	197	198.9	200.1	233.8	179.9	176.5	195.1	219.7	174.4	214.2	0.919701	0.928571	0.934174	1.0915	0.839869	0.823996	0.910831	1.02568	0.814192	0.871267	0.988994	0.927482	0.918456	0.9169	1	0.990268	0.988591
508	High	Master Protein	Q9H814	Phosphorylated adapter RNA export protein [OS=Homo sapiens]	0.01	3,457	3	1	1	1	1	394	44,4	5,40	3.53	1	199.3	184.7	183.5	214.9	191.1	207.5	218.8	184.2	192.1	218.9	0.910461	0.843764	0.838282	0.981727	0.873001	0.947921	0.999543	0.84148	0.87757	0.473348	0.652161	0.864169	0.934217	0.906198	0.92502	1	0.970008
509	High	Master Protein	O75306	NADH dehydrogenase [ubiquinone] iron-sulfur protein 2, mitochondrial [OS=Homo sapiens]	0	16,013	9	3	3	3	1	463	52,5	7,55	11.34	3	200.1	228.9	212.6	224.4	232.7	215.8	195.6	216.7	215.4	231.5	0.864363	0.988769	0.918359	0.96933	1.00518	0.932181	0.844924	0.936069	0.930454	0.689378	0.146998	0.92383	0.968898	0.903816	0.953485	1	0.932828
510	High	Master Protein	O75477	erlin-1 [OS=Homo sapiens]	0	9,602	8	3	3	1	1	346	38,9	7,87	8.13	3	200.1	221.5	203.2	205.5	237.2	211.9	223.2	227.1	236.8	217.3	0.920847	1.01933	0.935113	0.945697	1.09158	0.97515	1.02715	1.0451	1.08974	0.0563639	0.360022	0.958429	1.00414	1.054	0.909329	0.9527	1
511	Medium	Master Protein	Q6RFH5-1	WD repeat-containing protein 74 [OS=Homo sapiens]	0.025	2,189	2	1	1	1	1	385	42,4	8,32	2.96	1	200.1	177.2	180.2	270.4	195	234.2	214.3	198.6	181	222.8	0.898115	0.795332	0.808797	1.21364	0.875224	1.05117	0.961849	0.891382	0.812388	0.369369	0.212903	0.834081	1.04668	0.88854	0.796884	1	0.848914
512	High	Master Protein	O95363	phenylalanine--tRNA ligase, mitochondrial [OS=Homo sapiens]	0.01	3,185	3	1	1	1	1	451	52,3	7,46	3.74	1	201.4	181.4	190	250.4	194.6	189	194.1	190.3	179.5	196.7	1.02389	0.922217	0.965938	1.273	0.989324	0.960854	0.986782	0.967463	0.912557	0.703656	0.309279	0.970683	1.07439	0.955601	0.90347	1	0.889432
513	Medium	Master Protein	P14635	G2/mitotic-specific cyclin-B1 [OS=Homo sapiens]	0.017	2,530	2	1	1	1	1	433	48,3	7,47	3.25	1	201.9	203.8	185.3	235	187.4	200.4	188.3	213.7	190.4	209.7	0.962804	0.971865	0.883643	1.12065	0.893658	0.955651	0.897949	1.01907	0.907964	0.96515	0.569448	0.939437	0.989986	0.941663	0.94894	1	0.951188
514	High	Master Protein	P53990-5	Isoform 5 of IST1 homolog [OS=Homo sapiens]	0.001	6,569	6	2	2	2	1	379	41,5	5,57	5.57	2	202.3	217.3	174.8	199.6	173.8	157	173.2	166.8	161	180	1.12389	1.20722	0.971111	1.10889	0.965556	0.872222	0.962222	0.926667	0.894444	0.0737788	0.489117	1.10074	0.982222	0.927778	1	0.892328	0.842867
515	High	Master Protein	P53611	Geranylgeranyl transferase type-2 subunit beta [OS=Homo sapiens]	0.007	3,989	5	2	2	2	1	331	36,9	5,03	3.23	2	202.7	224	195.5	210.2	189.4	170.5	190.5	193.5	208.8	222.7	0.910193	1.00584	0.877863	0.943871	0.850471	0.765604	0.855411	0.868882	0.937584	0.39369	0.585894	0.931298	0.853315	0.887292	1	0.916265	0.952748
516	High	Master Protein	Q7Z478	ATP-dependent RNA helicase Dhx29 [OS=Homo sapiens]	0	15,635	2	3	3	3	1	1369	155,1	8,09	9.82	3	203.2	144.2	166.6	172.4	203.7	233.9	212.5	169.9	160.5	177.8	1.14286	0.811024	0.937008	0.969629	1.14567	1.31552	1.19516	0.955568	0.9027	0.702708	0.402321	0.96363	1.14361	1.01781	0.842623	1	0.89
517	High	Master Protein	Q08379	Golgin subfamily A member 2 [OS=Homo sapiens]	0	7,672	3	3	3	3	1	1002	113,0	5,02	8.61	3	204.4	173	194.2	218.5	215.5	212.2	226	201.1	198.1	188.6	1.08378	0.917285	1.02969	1.15854	1.14263	1.12513	1.1983	1.06628	1.05037	0.235108	0.481399	1.01025	1.1421	1.10498	0.884556	1	0.967502
518	Medium	Master Protein	Q9H2M9	Rab3 GTPase-activating protein non-catalytic subunit [OS=Homo sapiens]	0.042	1,709	1	1	1	1	1	1393	155,9	5,62	1.92	1	204.7	197.5	202.1	92.1	194.2	202.1	198.5	199	213.3	191.2	1.07061	1.03295	1.05701	0.481695	1.01569	1.05701	1.03818	1.04079	1.11559	0.703052	0.317497	1.05352	0.851464	1.06485	0.989358	0.799607	1
519	Medium	Master Protein	P47224	Guanine nucleotide exchange factor MSS4 [OS=Homo sapiens]	0.014	2,734	9	1	1	1	1	123	13,8	5,52	3.01	1	206.9	231.9	230	207.8	219.6	194.2	224	237.4	221.9	263.6	0.784901	0.879742	0.872534	0.788316	0.83308	0.736722	0.849772	0.900607	0.841806	0.633808	0.0796039	0.845726	0.786039	0.864062	0.978779	0.909703	1
520	Medium	Master Protein	Q9UJK0	Ribosome biogenesis protein TSR3 homolog [OS=Homo sapiens]	0.029	1,999	3	1	1	1	1	312	33,6	6,87	1.96	1	207.5	194.7	191.1	296.4	211.4	243.8	226.7	217	195.6	220.8	0.939764	0.881793	0.865489	1.34239	0.957428	1.10417	1.02672	0.98279	0.88587	0.216135	0.229428	0.895682	1.13466	0.965127	0.789383	1	0.850585
521	Medium	Master Protein	Q92692-1	Nectin-2 [OS=Homo sapiens]	0.025	2,118	1	1	1	1	1	538	57,7	4,82	2.4	1	208.5	232.9	216.6	172.4	218	211.7	232.6	217.5	235.5	206.5	1.00969	1.12785	1.04891	0.834867	1.05569	1.02518	1.12639	1.05327	1.14044	0.368704	0.143385	1.06215	0.971913	1.1067	0.959743	0.878209	1
522	High	Master Protein	Q9NW82	WD repeat-containing protein 70 [OS=Homo sapiens]	0	14,062	5	3	3	3	1	654	73,2	6,33	9.49	3	209.9	205.7	186.5	264.5	202.3	195.7	196.7	209.2	196.4	199	1.05477	1.03367	0.937186	1.32915	1.01658	0.983417	0.988442	1.05126	0.986935	0.99401	0.419428	1.00854	1.10972	1.00888	0.90883	1	0.909132
523	Medium	Master Protein	Q86W42	THO complex subunit 6 homolog [OS=Homo sapiens]	0.02	2,402	3	1	1	1	1	341	37,5	7,43	3.62	1	210.3	220.2	224.8	336.6	232.6	199.1	206.4	220.6	227.1	253.4	0.829913	0.868982	0.887135	1.32833	0.917916	0.785714	0.814522	0.87056	0.896212	0.959811	0.414427	0.86201	1.01066	0.860431	0.852922	1	0.85136
524	High	Master Protein	Q9NP79	Vacuolar protein sorting-associated protein VTA1 homolog [OS=Homo sapiens]	0	7,432	9	3	3	3	1	307	33,9	6,29	6.77	3	211.2	217.9	216.9	268.1	207.4	197.6	208.7	217.3	210.9	258.9	0.815759	0.841638	0.837775	1.03553	0.801081	0.763229	0.806103	0.83932	0.8146	0.412305	0.615619	0.831724	0.866615	0.820008	0.959739	1	0.946219
525	High	Master Protein	O60443	Non-syndromic hearing impairment protein 5 [OS=Homo sapiens]	0	7,991	4	2	2	2	1	496	54,5	5,17	3.67	2	211.4	248.2	232.3	316.5	225.4	218.9	231.3	234.3	253.2	220.2	0.960036	1.12716	1.05495	1.43733	1.02361	0.994096	1.05041	1.06403	1.14986	0.518193	0.686536	1.04738	1.15168	1.0881	0.909437	1	0.944795
526	High	Master Protein	P27816-5	Isoform 5 of Microtubule-associated protein 4 [OS=Homo sapiens]	0	45,413	20	15	15	1	1	809	85,2	7,71	42.04	15	211.5	199.4	210.1	256.3	229.2	213.8	235.9	213.3	229.9	236.2	0.895428	0.8442	0.8895	1.0851	0.970364	0.905165	0.99873	0.903048	0.973328	0.0671781	0.658835	0.876376	0.986876	0.958369	0.888031	1	0.971114
527	Medium	Master Protein	P02765	Alpha-2-HS-glycoprotein [OS=Homo sapiens]	0.045	1,669	2	1	1	1	1	367	39,3	5,72	2.38	1	212.4	293.8	237	288.1	263	413.2	348.7	217.7	291.3	325.4	0.652735	0.902889	0.728334	0.885372	0.808236	1.26982	1.0716	0.669023	0.895206	0.443434	0.585314	0.761319	0.98781	0.878611	0.770715	1	0.889453
528	High	Master Protein	P07951-1	Tropomyosin beta chain [OS=Homo sapiens]	0	66,571	52	19	23	1	1	284	32,8	4,70	63.69	19	212.5	203	206.6	171.2	239.3	221.1	286.7	234	232	253	0.839921	0.802372	0.816601	0.67668	0.94585	0.873913	1.1332	0.924901	0.916996	0.0741774	0.210766	0.819631	0.832148	0.9917	0.826491	0.839113	1
529	High	Master Protein	Q09028	Histone-binding protein RBBP4 [OS=Homo sapiens]	0	26,051	13	7	9	2	1	425	47,6	4,89	26.02	7	212.8	190.7	163.6	225.6	176.6	187.2	180.8	185	167.6	202.6	1.05035	0.941264	0.807502	1.11352	0.871668	0.923988	0.892399	0.913129	0.827246	0.499904	0.302361	0.933037	0.969727	0.877591	0.962165	1	0.904988
530	High	Master Protein	P50583	Bis(5'-nucleosyl)-tetraphosphatase [asymmetrical] [OS=Homo sapiens]	0	7,506	6	1	2	1	1	147	16,8	5,35	8.49	1	212.8	191.1	221.9	348.4	229.6	243.4	217.1	216	215.7	264.1	0.805755	0.72359	0.840212	1.3192	0.869368	0.921621	0.822037	0.817872	0.816736	0.449045	0.199901	0.789852	1.03673	0.818882	0.76187	1	0.789871
531	High	Master Protein	Q9UN37	Vacuolar protein sorting-associated protein 4A [OS=Homo sapiens]	0.009	3,500	3	2	2	2	1	437	48,9	7,80	2.06	2	212.8	175	173.9	163	168.2	174	174.8	162.5	173.5	180.5	1.17895	0.969529	0.963435	0.903047	0.931856	0.963989	0.968421	0.900277	0.961219	0.27323	0.729446	1.0373	0.932964	0.943306	1	0.899412	0.909382
532	High	Master Protein	P30464	HLA class I histocompatibility antigen, B-15 alpha chain [OS=Homo sapiens]	0	39,424	35	10	10	1	1	362	40,4	6,30	30.97	10	213.9	201	187.1	271.6	222.8	218	248.7	253	212.4	211.7	1.01039	0.949457	0.883798	1.28295	1.05243	1.02976	1.17478	1.19509	1.00331	0.0676793	0.980166	0.947882	1.12171	1.12439	0.843019	0.997619	1
533	High	Master Protein	O60739	eukaryotic translation initiation factor 1b [OS=Homo sapiens]	0	9,224	12	1	2	1	1	113	12,8	7,37	6.15	1	213.9	213.7	227.8	309.4	227.9	210.2	208.1	225.3	205.9	234.3	0.912932	0.912079	0.972258	1.32053	0.972685	0.89714	0.888178	0.961588	0.878788	0.52455	0.311445	0.932423	1.06345	0.909518	0.876789	1	0.855251
534	High	Master Protein	P78318	Immunoglobulin-binding protein 1 [OS=Homo sapiens]	0	9,896	7	2	2	2	1	339	39,2	5,38	6.77	2	214	264	233.4	225.6	248.4	235.5	225.7	262.9	272	266	0.804511	0.992481	0.877444	0.84812	0.933835	0.885338	0.848496	0.988346	1.02256	0.464614	0.336929	0.891479	0.889098	0.953133	0.935314	0.932816	1
535	High	Master Protein	Q5JVF3-4	Isoform 4 of PCI domain-containing protein 2 [OS=Homo sapiens]	0.006	4,216	3	2	2	2	1	453	52,1	8,47	4.23	2	214.9	241.6	208.8	292.9	199	201.7	239.2	235.3	196	186.9	1.14981	1.29267	1.11717	1.56715	1.06474	1.07919	1.27983	1.25896	1.04869	0.924056	0.83098	1.18655	1.23703	1.19583	0.959198	1	0.966696
536	High	Master Protein	P00374	dihydrofolate reductase [OS=Homo sapiens]	0	9,846	14	2	2	2	1	187	21,4	7,42	8.32	2	215.2	249.2	212.4	272.8	201.6	187.6	197.1	186	184.5	196.7	1.09405	1.2669	1.07982	1.38688	1.02491	0.953737	1.00203	0.945602	0.937977	0.0433606	0.303525	1.14692	1.12184	0.961871	1	0.978132	0.838652
537	Medium	Master Protein	Q5SNT2-1	Transmembrane protein 201 [OS=Homo sapiens]	0.026	2,071	1	1	1	1	1	666	72,2	9,22	3.5	1	215.4	226.8	212.9	244.5	238.1	251.3	237.8	227.6	265.1	310.2	0.694391	0.731141	0.686331	0.788201	0.767569	0.810123	0.766602	0.73372	0.85461	0.103972	0.928257	0.703954	0.788631	0.784977	0.892628	1	0.995367
538	High	Master Protein	Q6EMK4	vasorin [OS=Homo sapiens]	0.005	4,944	2	1	1	1	1	673	71,7	7,39	3.85	1	215.7	217.2	191.7	316.5	216.6	226.7	229.6	213.6	215.2	236.3	0.912823	0.919171	0.811257	1.3394	0.916631	0.959374	0.971646	0.903936	0.910707	0.31012	0.352507	0.881083	1.0718	0.928763	0.822058	1	0.866544
539	Medium	Master Protein	O94913	Pre-mRNA cleavage complex 2 protein Pcf11 [OS=Homo sapiens]	0.03	1,945	1	1	2	1	1	1555	172,9	8,48	3.67	1	215.7	174	169.6	132.3	170.9	180.3	196.1	160.2	169.1	176.1	1.22487	0.988075	0.963089	0.751278	0.970471	1.02385	1.11357	0.90971	0.96025	0.56887	0.486217	1.05868	0.9152	0.994511	1	0.864473	0.939389
540	High	Master Protein	Q14432	cGMP-inhibited 3',5'-cyclic phosphodiesterase A [OS=Homo sapiens]	0.001	6,344	1	1	1	1	1	1141	124,9	6,00	4.07	1	215.8	278.4	229.1	265.7	241.1	242.2	244.4	224.3	243.7	258.1	0.83611	1.07865	0.88764	1.02945	0.934134	0.938396	0.94692	0.869043	0.944208	0.86566	0.305053	0.934134	0.967325	0.920057	0.965688	1	0.951135
541	High	Master Protein	P62714	serine/threonine-protein phosphatase 2A catalytic subunit beta isoform [OS=Homo sapiens]	0	25,788	20	7	8	1	1	309	35,6	5,43	22.06	7	216.4	241.7	222.2	259.8	211.7	211.1	225.3	232.1	233.5	215.1	1.00604	1.12366	1.03301	1.20781	0.984193	0.981404	1.04742	1.07903	1.08554	0.683757	0.873701	1.05424	1.0578	1.07066	0.984658	0.987987	1
542	High	Master Protein	Q9UBR2	Cathepsin Z [OS=Homo sapiens]	0.005	4,997	6	2	2	2	1	303	33,8	7,11	5.58	2	216.6	273.7	259.8	310.6	264.3	228.2	236.4	290.1	236.2	248.7	0.870929	1.10052	1.04463	1.24889	1.06273	0.917571	0.950543	1.16647	0.949739	0.873951	0.675142	1.00536	1.0764	1.02225	0.934006	1	0.949695
543	High	Master Protein	P23258	tubulin gamma-1 chain [OS=Homo sapiens]	0	9,141	6	2	2	2	1	451	51,1	6,14	8.58	2	216.8	224.1	209.5	255.1	209.5	185.1	203.8	217.8	222.1	225.5	0.961419	0.993792	0.929047	1.13126	0.929047	0.820843	0.903769	0.965854	0.984922	0.763999	0.929524	0.961419	0.960384	0.951515	1	0.998924	0.989699
544	High	Master Protein	Q9BUR5-1	MICOS complex subunit MIC26 [OS=Homo sapiens]	0.005	4,643	6	1	1	1	1	198	22,3	9,13	3.62	1	217.9	256.6	217.3	269.3	248.6	229.2	226.2	257.4	260.3	254	0.857874	1.01024	0.855512	1.06024	0.97874	0.902362	0.890551	1.01339	1.0248	0.364129	0.949771	0.907874	0.980446	0.976247	0.92598	1	0.995717
545	High	Master Protein	Q9UNQ2	Probable dimethyladenosine transferase [OS=Homo sapiens]	0.01	3,315	3	1	1	1	1	313	35,2	9,99	2.73	1	218.5	184.4	199.6	261	201.8	212.4	209.2	208.2	201.2	215.6	1.01345	0.855288	0.925788	1.21058	0.935993	0.985158	0.970315	0.965677	0.93321	0.625926	0.36311	0.931509	1.04391	0.956401	0.892328	1	0.916173
546	High	Master Protein	Q53H12	Acylglycerol kinase, mitochondrial [OS=Homo sapiens]	0.001	6,754	5	2	2	2	1	422	47,1	8,09	5.6	2	220	234.5	206.9	224.4	218.2	202.6	195.2	205.7	209.9	192.1	1.14524	1.22072	1.07704	1.16814	1.13587	1.05466	1.01614	1.0708	1.09266	0.137139	0.216492	1.14767	1.11956	1.05986	1	0.975507	0.923496
547	High	Master Protein	Q969G6	Riboflavin kinase [OS=Homo sapiens]	0.01	3,231	6	1	1	1	1	155	17,6	8,13	3.09	1	220	295.8	284.2	494.8	290.1	258.1	251.2	318.5	285.7	275.7	0.797969	1.07291	1.03083	1.7947	1.05223	0.936162	0.911135	1.15524	1.03627	0.578116	0.46038	0.967235	1.26103	1.03422	0.767018	1	0.820134
548	High	Master Protein	O75506	Heat shock factor-binding protein 1 [OS=Homo sapiens]	0.007	3,933	14	1	1	1	1	76	8,5	4,36	3.04	1	220.1	268	273.9	264.5	236.6	203.5	206.4	267.4	217.7	235.6	0.934211	1.13752	1.16256	1.12267	1.00424	0.863752	0.876061	1.13497	0.924024	0.405928	0.87346	1.0781	0.996887	0.978353	1	0.924672	0.90748
549	High	Master Protein	Q13595-1	Transformer-2 protein homolog alpha [OS=Homo sapiens]	0	9,373	5	1	2	1	1	282	32,7	11,27	6.39	1	220.9	217.5	232	258.6	219.6	239.8	231.1	245	242.2	249.3	0.886081	0.872443	0.930606	1.0373	0.880866	0.961893	0.926996	0.982752	0.97152	0.0588942	0.993768	0.896377	0.960021	0.960423	0.933315	0.999582	1
550	High	Master Protein	Q9UNE7-1	E3 ubiquitin-protein ligase CHIP [OS=Homo sapiens]	0	12,199	15	4	4	3	1	303	34,8	5,87	12.32	4	221.6	247.9	233.8	329.5	219.7	238.6	230.1	221.9	233.6	252.1	0.879016	0.98334	0.92741	1.30702	0.87148	0.94645	0.912733	0.880206	0.926616	0.518922	0.373929	0.929922	1.04165	0.906519	0.892739	1	0.870272
551	High	Master Protein	Q53GS9	U4/U6.U5 tri-snRNP-associated protein 2 [OS=Homo sapiens]	0	7,004	6	3	3	3	1	565	65,3	8,91	8.59	3	223.1	167.5	175.7	216.1	189.4	246	228.6	188.8	175	199.2	1.11998	0.840863	0.882028	1.08484	0.950803	1.23494	1.14759	0.947791	0.878514	0.731424	0.438565	0.947624	1.09019	0.991299	0.869225	1	0.909286
552	High	Master Protein	O60256-1	Phosphoribosyl pyrophosphate synthase-associated protein 2 [OS=Homo sapiens]	0.005	5,134	5	2	2	1	1	369	40,9	7,44	6.1	2	223.1	276	245	287	268.9	222.8	218.8	276.5	235.2	277.6	0.803674	0.994236	0.882565	1.03386	0.96866	0.802594	0.788184	0.996037	0.847262	0.853517	0.565597	0.893492	0.935038	0.877161	0.955567	1	0.938102
553	High	Master Protein	Q9UIA9	exportin-7 [OS=Homo sapiens]	0	12,234	3	3	3	3	1	1087	123,8	6,32	8.8	3	223.2	243.9	211.1	296.4	210.5	207	223.9	235.6	228.2	227.7	0.980237	1.07115	0.927097	1.30171	0.924462	0.909091	0.983311	1.03469	1.0022	0.77102	0.781451	0.992827	1.04509	1.00673	0.949993	1	0.9633
554	High	Master Protein	Q7L9L4-2	Isoform 2 of MOB kinase activator 1B [OS=Homo sapiens]	0.004	5,641	10	2	2	2	1	221	25,5	6,15	3.86	2	224	277.5	274.6	321.2	259.3	265.2	244.1	276.7	264.6	284.7	0.786793	0.97471	0.964524	1.12821	0.910783	0.931507	0.857394	0.9719	0.929399	0.883202	0.410624	0.908676	0.990165	0.919564	0.917701	1	0.928698
555	High	Master Protein	Q5JRA6-1	Transport and Golgi organization protein 1 homolog [OS=Homo sapiens]	0.004	5,400	1	2	2	2	1	1907	213,6	4,84	4.54	2	225.2	206.5	221.2	291.7	214.2	255.7	248	232.5	223.3	246.7	0.91285	0.837049	0.896636	1.18241	0.868261	1.03648	1.00527	0.94244	0.905148	0.13826	0.458736	0.882178	1.02905	0.950953	0.857274	1	0.924107
556	Medium	Master Protein	P31350-2	Isoform 2 of Ribonucleoside-diphosphate reductase subunit M2 [OS=Homo sapiens]	0.03	1,953	2	1	1	1	1	449	51,1	6,57	2.11	1	225.5	268.5	224.5	301.1	214.9	201	219.8	260.5	243.1	234.9	0.959983	1.14304	0.955726	1.28182	0.914857	0.855683	0.935717	1.10898	1.03491	0.934563	0.952214	1.01958	1.01745	1.02654	0.993226	0.991153	1
557	Medium	Master Protein	P17252	Protein kinase C alpha type [OS=Homo sapiens]	0.03	1,913	2	2	2	1	1	672	76,7	7,05	0	2	225.6	259.8	235.6	359	239.8	260.5	247.7	251.2	236.1	283	0.797173	0.918021	0.832509	1.26855	0.84735	0.920495	0.875265	0.887633	0.834276	0.696564	0.326108	0.849234	1.01213	0.865724	0.839055	1	0.855347
558	Medium	Master Protein	P19525	interferon-induced, double-stranded RNA-activated protein kinase [OS=Homo sapiens]	0.021	2,269	2	1	1	1	1	551	62,1	8,40	2.44	1	226.3	142.5	190	190.1	210.2	241	222.7	208.2	199.7	192.8	1.17376	0.739108	0.985477	0.985996	1.09025	1.25	1.15508	1.07988	1.03579	0.395598	0.837047	0.966113	1.10875	1.09025	0.871355	1	0.983315
559	High	Master Protein	Q9NX58	Cell growth-regulating nucleolar protein [OS=Homo sapiens]	0	12,334	14	5	5	5	1	379	43,6	9,54	14.1	5	227.4	197.2	207.2	164.1	220.8	247.1	217.3	234.7	206.7	227.9	0.997806	0.865292	0.909171	0.720053	0.968846	1.08425	0.953488	1.02984	0.906977	0.498568	0.747631	0.92409	0.924382	0.963434	0.959162	0.959466	1
560	High	Master Protein	Q92974	Rho guanine nucleotide exchange factor 2 [OS=Homo sapiens]	0	10,739	4	4	4	4	1	986	111,5	7,27	12.46	4	228.4	218.5	224.1	425.1	227.7	246.4	231.9	220.4	217.1	258.9	0.882194	0.843955	0.865585	1.64195	0.87949	0.951719	0.895713	0.851294	0.838548	0.925013	0.291375	0.863911	1.15772	0.861851	0.746219	1	0.74444
561	High	Master Protein	Q9H0G5	Nuclear speckle splicing regulatory protein 1 [OS=Homo sapiens]	0.004	5,724	4	3	3	3	1	558	66,4	8,84	5.39	3	229.3	176.7	184.6	309.4	221.8	253.1	229.5	187.1	212.4	246.9	0.928716	0.715674	0.747671	1.25314	0.898339	1.02511	0.929526	0.757797	0.860267	0.566047	0.142785	0.797354	1.05886	0.849197	0.753028	1	0.801989
562	High	Master Protein	Q96S55-1	ATPase WRNIP1 [OS=Homo sapiens]	0.005	4,852	2	2	2	2	1	665	72,1	6,10	5.41	2	229.6	217.2	233.2	263.3	233.7	211.5	203.6	222.8	230.4	227.6	1.00879	0.954306	1.0246	1.15685	1.0268	0.929262	0.894552	0.97891	1.0123	0.453838	0.367837	0.995899	1.03764	0.961921	0.959774	1	0.927029
563	Medium	Master Protein	Q15031	Probable Leucine--tRNA ligase, mitochondrial [OS=Homo sapiens]	0.012	2,854	1	1	1	1	1	903	101,9	8,22	3.34	1	230.2				233.5					240.1	0.958767	0	0	0	0.972511	0	0	0	0	0.373901	0.373901	0.319589	0.32417	0	0.985867	1	0
564	High	Master Protein	Q08209-1	Serine/threonine-protein phosphatase 2B catalytic subunit alpha isoform [OS=Homo sapiens]	0	11,262	5	2	3	2	1	521	58,7	5,86	8.75	2	230.8	230.8	246	283.4	243.2	239.1	232.7	242	227.3	269.2	0.857355	0.857355	0.913819	1.05275	0.903418	0.888187	0.864413	0.89896	0.844354	0.792584	0.223938	0.876176	0.948118	0.869242	0.924122	1	0.916808
565	High	Master Protein	O94925-1	Glutaminase kidney isoform, mitochondrial [OS=Homo sapiens]	0.005	4,708	3	2	2	2	1	669	73,4	7,77	5.43	2	231.1	292.9	256	255.1	272.6	235.6	258.9	285.5	248.5	286.3	0.807195	1.02305	0.894167	0.891023	0.952148	0.822913	0.904296	0.997206	0.867971	0.848202	0.555316	0.908138	0.888695	0.923158	0.983731	0.962669	1
566	High	Master Protein	Q96DB5	regulator of microtubule dynamics protein 1 [OS=Homo sapiens]	0.01	3,443	5	2	2	2	1	314	35,8	8,50	2.4	2	233	259.8	256.6	283.4	273.4	266.2	265	285.3	263.1	280.6	0.830364	0.925873	0.914469	1.00998	0.974341	0.948681	0.944405	1.01675	0.937634	0.12548	0.731067	0.890235	0.977667	0.966263	0.910571	1	0.988335
567	High	Master Protein	Q12965	unconventional myosin-Ie [OS=Homo sapiens]	0	10,227	3	4	4	4	1	1108	127,0	8,92	11.44	4	233.3	228.7	230.1	346	267.1	263.5	254.5	253.2	260.6	253.7	0.91959	0.901458	0.906977	1.36382	1.05282	1.03863	1.00315	0.998029	1.0272	0.000668333	0.252427	0.909342	1.15175	1.00946	0.789528	1	0.876454
568	High	Master Protein	P08754	Guanine nucleotide-binding protein G(k) subunit alpha [OS=Homo sapiens]	0	30,604	21	7	8	3	1	354	40,5	5,69	27.3	7	235.3	282.4	242.9	336.6	268.9	245.7	246.9	297	258.2	316.2	0.744149	0.893106	0.768185	1.06452	0.850411	0.77704	0.780835	0.939279	0.816572	0.547054	0.627661	0.801813	0.897322	0.845562	0.893562	1	0.942317
569	High	Master Protein	Q3LXA3	Triokinase/FMN cyclase [OS=Homo sapiens]	0	14,104	8	4	4	4	1	575	58,9	7,49	11.96	4	235.8	273.9	256.1	361.4	259.2	245.6	242.5	249.6	268.6	281	0.839146	0.974733	0.911388	1.28612	0.92242	0.874021	0.862989	0.888256	0.955872	0.905761	0.399921	0.908422	1.02752	0.902372	0.884091	1	0.878204
570	Medium	Master Protein	O75787	Renin receptor [OS=Homo sapiens]	0.017	2,591	3	1	1	1	1	350	39,0	6,10	3.17	1	235.8	235.7	229.2	168.9	237.5	226.8	223.9	215.2	222	201.9	1.1679	1.16741	1.13522	0.836553	1.17632	1.12333	1.10896	1.06587	1.09955	0.0182697	0.687251	1.15684	1.0454	1.09146	1	0.903668	0.943485
571	High	Master Protein	Q16537	Serine/threonine-protein phosphatase 2A 56 kDa regulatory subunit epsilon isoform [OS=Homo sapiens]	0.004	5,645	4	2	2	2	1	467	54,7	6,95	6.09	2	236	234.6	255.7	210.2	238.9	245.9	267	215.8	257.3	247.8	0.952381	0.946731	1.03188	0.848265	0.964084	0.992333	1.07748	0.870864	1.03834	0.801407	0.475823	0.976998	0.934894	0.995561	0.981354	0.939062	1
572	High	Master Protein	Q6UW68	Transmembrane protein 205 [OS=Homo sapiens]	0	7,269	16	2	2	2	1	189	21,2	8,62	7.13	2	236.7	219.2	228.2	297.6	242	232.3	227.5	243.5	244.1	244.7	0.967307	0.895791	0.93257	1.21618	0.988966	0.949326	0.92971	0.995096	0.997548	0.236228	0.419418	0.931889	1.05149	0.974118	0.886255	1	0.926415
573	High	Master Protein	Q5T8D3-1	Acyl-CoA-binding domain-containing protein 5 [OS=Homo sapiens]	0	8,145	5	3	3	3	1	534	60,1	5,33	6.38	3	237.3	251.1	257.4	363.7	249.5	246	233.2	229.9	248.3	285.5	0.831173	0.87951	0.901576	1.27391	0.873905	0.861646	0.816813	0.805254	0.869702	0.234756	0.275911	0.870753	1.00315	0.83059	0.868017	1	0.82798
574	Medium	Master Protein	Q00403	Transcription initiation factor IIB [OS=Homo sapiens]	0.028	2,018	7	3	3	3	1	316	34,8	8,35	1.91	3	237.6	233.4	217.1	230.3	234	227.5	212.2	230.7	210	240.8	0.986711	0.969269	0.901578	0.956395	0.971761	0.944767	0.881229	0.958056	0.872093	0.265215	0.130412	0.952519	0.957641	0.903793	0.994652	1	0.94377
575	High	Master Protein	Q9H7B2	Ribosome production factor 2 homolog [OS=Homo sapiens]	0	6,826	6	2	2	2	1	306	35,6	9,99	5.89	2	239	148.6	171.7	171.2	194.8	282.3	252.5	187.9	202.6	213	1.12207	0.697653	0.806103	0.803756	0.914554	1.32535	1.18545	0.88216	0.951174	0.450879	0.966076	0.875274	1.01455	1.00626	0.862718	1	0.991825
576	High	Master Protein	Q5VT52	Regulation of nuclear pre-mRNA domain-containing protein 2 [OS=Homo sapiens]	0.008	3,759	1	1	1	1	1	1461	155,9	7,42	3.11	1	239	258.5	249.8	285.8	264.4	245.5	252.2	256.7	243.5	284	0.841549	0.910211	0.879577	1.00634	0.930986	0.864437	0.888028	0.903873	0.857394	0.816023	0.304657	0.877113	0.93392	0.883099	0.939173	1	0.945583
577	High	Master Protein	Q92917	G patch domain and KOW motifs-containing protein [OS=Homo sapiens]	0	9,339	6	3	3	3	1	476	52,2	6,15	9.23	3	240	241.6	232.8	303.5	224.7	235	241	228	223.7	245.9	0.976007	0.982513	0.946726	1.23424	0.913786	0.955673	0.980073	0.927206	0.909719	0.284799	0.405039	0.968415	1.03457	0.939	0.936059	1	0.907626
578	Medium	Master Protein	Q8N0X7	Spartin [OS=Homo sapiens]	0.012	2,897	2	2	2	2	1	666	72,8	5,91	4.27	2	240	221.4	193.9	226.7	194.4	189.7	183.9	182.5	182.6	186.5	1.28686	1.18713	1.03968	1.21555	1.04236	1.01716	0.986059	0.978552	0.979088	0.0572989	0.151433	1.17122	1.09169	0.981233	1	0.932092	0.837784
579	High	Master Protein	Q9NUJ1	Mycophenolic acid acyl-glucuronide esterase, mitochondrial [OS=Homo sapiens]	0	11,810	9	2	2	2	1	306	33,9	8,57	7.5	2	240.2	234.8	234	203.1	230.4	230.1	239.2	238.9	220.7	228	1.05351	1.02982	1.02632	0.890789	1.01053	1.00921	1.04912	1.04781	0.967982	0.624406	0.343254	1.03655	0.970175	1.02164	1	0.935966	0.985614
580	High	Master Protein	P04899-4	Isoform sGi2 of Guanine nucleotide-binding protein G(i) subunit alpha-2 [OS=Homo sapiens]	0	23,068	17	6	7	2	1	366	41,5	5,99	20.67	6	240.6	274.3	256.2	327.1	285.5	274.8	269.9	311.6	278.3	322.2	0.746741	0.851335	0.795158	1.01521	0.886096	0.852886	0.837678	0.967101	0.863749	0.138869	0.675526	0.797745	0.918063	0.88951	0.868943	1	0.968898
581	Medium	Master Protein	P51784	Ubiquitin carboxyl-terminal hydrolase 11 [OS=Homo sapiens]	0.028	2,058	1	1	1	1	1	963	109,7	5,45	2.3	1	241.8	223.5	194.8	207.8	209.1	248.9	245.1	197.7	204.2	217	1.11429	1.02995	0.897696	0.957604	0.963594	1.147	1.12949	0.91106	0.941014	0.839266	0.770248	1.01398	1.02273	0.993856	0.991439	1	0.971763
582	High	Master Protein	L0R6Q1	SLC35A4 upstream open reading frame protein [OS=Homo sapiens]	0.008	3,778	14	2	2	2	1	103	11,1	8,10	4.9	2	243.9	297.2	270.5	294	256.3	250.9	245.6	242.9	252.7	257	0.949027	1.15642	1.05253	1.14397	0.997276	0.976265	0.955642	0.945136	0.983268	0.208402	0.222716	1.05266	1.03917	0.961349	1	0.987186	0.913258
583	High	Master Protein	P29218-3	Isoform 3 of Inositol monophosphatase 1 [OS=Homo sapiens]	0.008	3,582	3	1	1	1	1	336	36,7	7,91	3.13	1	244	316.5	278.3	341.3	274.6	254.6	265.5	296	271.4	317	0.769716	0.998423	0.877918	1.07666	0.866246	0.803155	0.837539	0.933754	0.856151	0.935766	0.675731	0.882019	0.915352	0.875815	0.963584	1	0.956806
584	High	Master Protein	Q8NCA5	protein FAM98A [OS=Homo sapiens]	0	15,568	7	2	2	2	1	519	55,4	9,03	10.77	2	244.9	271	239.9	297.6	247.7	274.5	242.6	249.1	279.4	284.6	0.860506	0.952214	0.842937	1.04568	0.870344	0.964512	0.852424	0.875264	0.981729	0.749123	0.426158	0.885219	0.960178	0.903139	0.921932	1	0.940595
585	Medium	Master Protein	P85037-1	Forkhead box protein K1 [OS=Homo sapiens]	0.044	1,686	1	1	1	1	1	733	75,4	9,32	2.07	1	246.1	220.7	228.7	204.3	223.3	255.6	228.6	219.8	215.7	233.6	1.05351	0.944777	0.979024	0.874572	0.955908	1.09418	0.978596	0.940925	0.923373	0.281152	0.701406	0.992437	0.974886	0.947631	1	0.982315	0.954853
586	High	Master Protein	P49406	39S ribosomal protein L19, mitochondrial [OS=Homo sapiens]	0.005	4,758	8	3	3	3	1	292	33,5	9,50	6.55	3	246.8	269.5	258	363.7	277.3	270.9	263.8	271.9	262.3	302.9	0.81479	0.889733	0.851766	1.20073	0.915484	0.894355	0.870914	0.897656	0.865962	0.334134	0.275348	0.852096	1.00352	0.878178	0.849106	1	0.875096
587	High	Master Protein	P30876	DNA-directed RNA polymerase II subunit RPB2 [OS=Homo sapiens]	0	11,324	2	2	2	2	1	1174	133,8	6,87	8.35	2	248.6	247.6	229.1	305.9	288	271.9	284.6	288.6	254.9	278.6	0.892319	0.888729	0.822326	1.09799	1.03374	0.975951	1.02154	1.03589	0.914932	0.0504008	0.434173	0.867791	1.03589	0.990787	0.837722	1	0.956456
588	High	Master Protein	Q8TEX9-2	Isoform 2 of Importin-4 [OS=Homo sapiens]	0	8,873	3	2	2	2	1	1083	118,8	4,94	8.36	2	248.9	266.7	266.7	356.6	240.6	266.3	251.8	257.4	271	277	0.898556	0.962816	0.962816	1.28736	0.868592	0.961372	0.909025	0.929242	0.978339	0.936291	0.479373	0.941396	1.03911	0.938869	0.905964	1	0.903532
589	High	Master Protein	Q14738-1	Serine/threonine-protein phosphatase 2A 56 kDa regulatory subunit delta isoform [OS=Homo sapiens]	0.004	5,712	3	2	2	2	1	602	69,9	8,13	5.79	2	249.1	265.4	261.9	300	238.1	192	255	248.6	245.6	224.3	1.11057	1.18324	1.16763	1.33749	1.06152	0.855996	1.13687	1.10834	1.09496	0.185481	0.849268	1.15381	1.08501	1.11339	1	0.940366	0.964967
590	High	Master Protein	P06396	Gelsolin [OS=Homo sapiens]	0	10,448	5	3	3	3	1	782	85,6	6,28	7.55	3	249.4	276.4	265.2	229.1	281.3	263.6	283.7	294.7	295.5	266.6	0.935484	1.03676	0.994749	0.85934	1.05514	0.988747	1.06414	1.1054	1.1084	0.0337513	0.102653	0.988997	0.967742	1.09265	0.905138	0.885685	1
591	High	Master Protein	Q9C0C9	(E3-independent) E2 ubiquitin-conjugating enzyme [OS=Homo sapiens]	0	7,280	2	2	2	2	1	1292	141,2	5,12	6.94	2	250.5	303.1	301.4	338.9	290.6	273.1	316.6	299.5	300.3	324.1	0.77291	0.935205	0.92996	1.04566	0.896637	0.842641	0.976859	0.924098	0.926566	0.32216	0.83305	0.879358	0.928314	0.942507	0.932999	0.984941	1
592	High	Master Protein	Q96G23	Ceramide synthase 2 [OS=Homo sapiens]	0.001	6,518	4	1	1	1	1	380	44,8	8,98	5.03	1	250.7	331.8	322.7	226.7	330.2	279.6	303.5	298.7	315.2	301.2	0.832337	1.10159	1.07138	0.752656	1.09628	0.928287	1.00764	0.9917	1.04648	0.883797	0.423474	1.00177	0.925741	1.01527	0.986702	0.911816	1
593	High	Master Protein	Q13557-11	Isoform Delta 11 of Calcium/calmodulin-dependent protein kinase type II subunit delta [OS=Homo sapiens]	0	7,992	5	3	3	2	1	524	59,1	7,56	7.28	3	251.9	281.3	283.3	325.9	257.5	263.3	263.8	276.6	276.8	287.2	0.877089	0.979457	0.986421	1.13475	0.896588	0.916783	0.918524	0.963092	0.963788	0.984126	0.682236	0.947656	0.982707	0.948468	0.964332	1	0.965159
594	Medium	Master Protein	Q05209-1	Tyrosine-protein phosphatase non-receptor type 12 [OS=Homo sapiens]	0.028	2,034	1	1	1	1	1	780	88,1	5,62	2.82	1	252.3	220.3	223.9	318.8	250.5	268.4	283.2	264.8	256.9	253.6	0.994874	0.868691	0.882886	1.2571	0.987776	1.05836	1.11672	1.04416	1.01301	0.0473868	0.643543	0.915484	1.10108	1.05797	0.831443	1	0.960845
595	Medium	Master Protein	Q96ST3	Paired amphipathic helix protein Sin3a [OS=Homo sapiens]	0.014	2,690	1	1	1	1	1	1273	145,1	7,25	2.9	1	252.5	218.9	244.8	248	244.2	256.2	256.8	257.2	224.4	267.6	0.943572	0.818012	0.914798	0.926756	0.912556	0.957399	0.959641	0.961136	0.838565	0.645038	0.785061	0.892128	0.932237	0.919781	0.956975	1	0.986638
596	Medium	Master Protein	Q8IV38	Ankyrin repeat and MYND domain-containing protein 2 [OS=Homo sapiens]	0.011	2,974	2	1	1	1	1	441	49,3	6,25	2.43	1	252.6	305.9	281.6	321.2	260.8	251.2	274.9	278	263.9	300.6	0.840319	1.01763	0.936793	1.06853	0.867598	0.835662	0.914504	0.924817	0.877911	0.652557	0.818593	0.931581	0.92393	0.905744	1	0.991787	0.972265
597	High	Master Protein	Q07812-2	Isoform Beta of Apoptosis regulator BAX [OS=Homo sapiens]	0	10,737	14	2	2	2	1	218	24,2	7,90	8.37	2	252.8	287.4	272.8	346	287.9	284.7	318.4	295.9	293.2	320.6	0.788522	0.896444	0.850905	1.07923	0.898004	0.888022	0.993138	0.922957	0.914535	0.0699266	0.871504	0.84529	0.955084	0.943543	0.885042	1	0.987916
598	High	Master Protein	Q9H0B6	Kinesin light chain 2 [OS=Homo sapiens]	0	9,509	6	3	3	2	1	622	68,9	7,15	9.68	3	253.1	278.5	271.8	363.7	250.4	235.2	243.6	234.2	248.3	271.2	0.93326	1.02692	1.00221	1.34108	0.923304	0.867257	0.89823	0.863569	0.91556	0.0408851	0.370573	0.987463	1.04388	0.892453	0.945955	1	0.854939
599	High	Master Protein	Q02880	DNA topoisomerase 2-beta [OS=Homo sapiens]	0	7,995	2	4	4	1	1	1626	183,2	8,00	5.78	4	254.7	210	227.7	314.1	243.2	261.3	253.1	250.5	237.6	261.9	0.972509	0.801833	0.869416	1.19931	0.928599	0.997709	0.966399	0.956472	0.907216	0.305408	0.302179	0.881252	1.04187	0.943363	0.845834	1	0.905448
600	High	Master Protein	Q9Y6A4	Cilia- and flagella-associated protein 20 [OS=Homo sapiens]	0.005	4,626	9	2	2	2	1	193	22,8	9,76	4.91	2	254.7	232.4	245.3	231.5	242.3	261.4	244.6	243.1	234.3	257.2	0.99028	0.903577	0.953733	0.900078	0.942068	1.01633	0.951011	0.945179	0.910964	0.656121	0.66123	0.949196	0.952825	0.935718	0.996192	1	0.982046
601	High	Master Protein	P49914	5-formyltetrahydrofolate cyclo-ligase [OS=Homo sapiens]	0	7,958	16	3	3	3	1	203	23,2	7,88	8.47	3	254.8	271.6	265.2	288.1	248.7	224.8	254.8	291.3	245.9	258.1	0.987214	1.05231	1.02751	1.11623	0.96358	0.87098	0.987214	1.12863	0.952731	0.99321	0.683523	1.02234	0.983598	1.02286	0.999495	0.961616	1
602	High	Master Protein	O75150	E3 ubiquitin-protein ligase BRE1B [OS=Homo sapiens]	0.004	5,280	1	1	1	1	1	1001	113,6	6,23	3.99	1	255.9	271.6	256.2	300	237.2	247.9	264.8	274	260.3	291.6	0.877572	0.931413	0.878601	1.02881	0.813443	0.850137	0.908093	0.939643	0.892661	0.478096	0.825353	0.895862	0.897462	0.913466	0.980728	0.98248	1
603	High	Master Protein	Q9UKG1	DCC-interacting protein 13-alpha [OS=Homo sapiens]	0	15,079	6	3	3	2	1	709	79,6	5,41	12.12	3	256.5	287.5	185.5	446.4	284.6	271.1	204.5	288	202.6	306.1	0.837961	0.939236	0.606011	1.45835	0.929762	0.885658	0.668082	0.940869	0.661875	0.794957	0.179432	0.794403	1.09126	0.756942	0.727971	1	0.693643
604	Medium	Master Protein	O15118	Niemann-Pick C1 protein [OS=Homo sapiens]	0.045	1,665	1	1	1	1	1	1278	142,1	5,36	2.46	1	256.5	265.1	292.9	251.5	308.4	245.4	244.1	315.5	283	297.5	0.862185	0.891092	0.984538	0.845378	1.03664	0.824874	0.820504	1.0605	0.951261	0.70917	0.688021	0.912605	0.902297	0.94409	0.966651	0.955732	1
605	High	Master Protein	P23919	thymidylate kinase [OS=Homo sapiens]	0.01	3,237	4	1	1	1	1	212	23,8	8,27	2.82	1	256.6	272.5	247.6	242.1	226.1	196	207.3	214.1	232.9	213.9	1.19963	1.27396	1.15755	1.13184	1.05704	0.916316	0.969144	1.00094	1.08883	0.0181151	0.842131	1.21038	1.03506	1.01964	1	0.855156	0.84241
606	Medium	Master Protein	Q8N6M0	OTU domain-containing protein 6B [OS=Homo sapiens]	0.017	2,554	3	1	1	1	1	293	33,8	6,05	2.81	1	258.9	233.8	243.1	261	238.7	263.2	264.5	250.8	241.8	240.7	1.07561	0.971334	1.00997	1.08434	0.991691	1.09348	1.09888	1.04196	1.00457	0.511326	0.859401	1.01897	1.0565	1.04847	0.964478	1	0.992397
607	High	Master Protein	O95274	Ly6/PLAUR domain-containing protein 3 [OS=Homo sapiens]	0	10,303	10	3	3	3	1	346	35,9	7,75	10.98	3	259.7	255.2	240.1	355.5	364.7	370.7	364.3	358.9	365.8	337	0.770623	0.75727	0.712463	1.0549	1.0822	1.1	1.08101	1.06499	1.08546	5.97318e-05	0.903232	0.746785	1.07903	1.07715	0.692089	1	0.998258
608	High	Master Protein	P0CG29	Glutathione S-transferase theta-2 [OS=Homo sapiens]	0.004	5,762	7	2	2	2	1	244	27,5	7,02	5.34	2	260.2	273.4	306.9	361.4	291.9	271.9	266.6	308.3	307.4	284.9	0.913303	0.959635	1.07722	1.26852	1.02457	0.95437	0.935767	1.08213	1.07898	0.515459	0.662668	0.983386	1.08249	1.03229	0.908452	1	0.953632
609	Medium	Master Protein	O75122-3	Isoform 3 of CLIP-associating protein 2 [OS=Homo sapiens]	0.024	2,201	1	1	1	1	1	1515	165,8	8,37	2.26	1	260.5	274.7	264.7	547.9	283.9	307.7	281.6	296.7	270.2	324.4	0.803021	0.846794	0.815968	1.68896	0.875154	0.94852	0.868064	0.914612	0.832922	0.137909	0.315794	0.821928	1.17088	0.871866	0.701975	1	0.744625
610	High	Master Protein	Q14103-3	Isoform 3 of Heterogeneous nuclear ribonucleoprotein D0 [OS=Homo sapiens]	0	37,528	21	8	9	2	1	306	32,8	8,16	29.95	8	260.8	150.4	198.2	135.8	241.5	305.8	259.4	196.8	213.7	180.5	1.44488	0.833241	1.09806	0.752355	1.33795	1.69418	1.43712	1.0903	1.18393	0.614984	0.937787	1.12539	1.2615	1.23712	0.89211	1	0.980676
611	High	Master Protein	P60983	glia maturation factor beta [OS=Homo sapiens]	0.006	4,559	8	1	1	1	1	142	16,7	5,29	2.47	1	260.8	250.6	258.3	264.5	294.6	246.7	248	279.2	261.1	266	0.980451	0.942105	0.971053	0.994361	1.10752	0.927444	0.932331	1.04962	0.981579	0.551662	0.743745	0.964536	1.00977	0.987845	0.9552	1	0.978282
612	High	Master Protein	Q9NP81-2	Isoform 2 of Serine--tRNA ligase, mitochondrial [OS=Homo sapiens]	0	9,341	7	3	3	3	1	520	58,0	7,36	6.17	3	260.9	249.4	267.1	342.5	274.1	290.5	202.6	271.1	280.1	281	0.92847	0.887544	0.950534	1.21886	0.975445	1.03381	0.720996	0.964769	0.996797	0.768878	0.185522	0.922183	1.07604	0.894187	0.857017	1	0.831
613	Medium	Master Protein	L0R8F8	MIEF1 upstream open reading frame protein [OS=Homo sapiens]	0.017	2,546	11	1	1	1	1	70	8,4	10,58	3.05	1	261.2	226.1	227.7	277.5	228.2	226.6	222.1	215.1	198.9	244.4	1.06874	0.925123	0.931669	1.13543	0.933715	0.927169	0.908756	0.880115	0.81383	0.120101	0.150529	0.975177	0.998773	0.867567	0.976376	1	0.868633
614	Medium	Master Protein	Q9P035	Very-long-chain (3R)-3-hydroxyacyl-CoA dehydratase 3 [OS=Homo sapiens]	0.011	2,984	3	1	1	1	1	362	43,1	8,94	5.17	1	261.7	256.8	280.2	272.8	298.4	326.4	287.4	296.8	305.8	332.9	0.786122	0.771403	0.841694	0.819465	0.896365	0.980475	0.863322	0.891559	0.918594	0.026674	0.88447	0.79974	0.898768	0.891159	0.889817	1	0.991533
615	Medium	Master Protein	P34949	mannose-6-phosphate isomerase [OS=Homo sapiens]	0.02	2,428	2	1	1	1	1	423	46,6	5,95	3.03	1	262.3	267	251.8	331.8	220.5	212	206.9	206.3	204.1	246.8	1.0628	1.08185	1.02026	1.34441	0.893436	0.858995	0.838331	0.8359	0.826985	0.000281929	0.273163	1.05497	1.03228	0.833739	1	0.978492	0.790296
616	High	Master Protein	P51452	dual specificity protein phosphatase 3 [OS=Homo sapiens]	0	14,570	19	3	3	3	1	185	20,5	7,80	9.93	3	262.7	297	262.4	282.2	281.1	240	244.9	308.8	275.2	280.4	0.936876	1.0592	0.935806	1.00642	1.0025	0.85592	0.873395	1.10128	0.981455	0.921965	0.730502	0.977294	0.954945	0.985378	0.991796	0.969116	1
617	High	Master Protein	Q7Z739	YTH domain-containing family protein 3 [OS=Homo sapiens]	0.004	5,242	5	3	3	2	1	585	63,8	9,04	7.06	3	263.9	206.7	247.4	201.9	259	286.3	269.4	237.9	239.8	228.8	1.15341	0.903409	1.08129	0.88243	1.13199	1.25131	1.17745	1.03977	1.04808	0.650216	0.99907	1.04604	1.08858	1.08843	0.960921	1	0.999866
618	High	Master Protein	Q9UNX3	60S ribosomal protein L26-like 1 [OS=Homo sapiens]	0	22,299	47	9	9	1	1	145	17,2	10,55	25.45	9	264	195.7	238.8	244.5	289.7	259.4	265.2	389.8	226.3	276.9	0.953413	0.706753	0.862405	0.88299	1.04623	0.9368	0.957746	1.40773	0.817263	0.315862	0.597703	0.840857	0.955339	1.06091	0.792579	0.900488	1
619	High	Master Protein	Q92530	proteasome inhibitor PI31 subunit [OS=Homo sapiens]	0.001	6,139	9	2	2	2	1	271	29,8	5,74	6.33	2	266.7	246.9	251	350.7	246.8	278.9	263.2	239.4	264.6	296.9	0.898282	0.831593	0.845402	1.18121	0.831256	0.939374	0.886494	0.806332	0.891209	0.936133	0.315981	0.858426	0.983945	0.861345	0.872433	1	0.875399
620	High	Master Protein	O60645	exocyst complex component 3 [OS=Homo sapiens]	0.008	3,650	3	3	3	3	1	756	86,8	6,11	7.24	3	268.8	291.9	278.5	355.5	250.2	269.2	268.1	282.6	271.9	275.1	0.977099	1.06107	1.01236	1.29226	0.909487	0.978553	0.974555	1.02726	0.988368	0.526251	0.622089	1.01684	1.0601	0.996728	0.959195	1	0.940222
621	High	Master Protein	Q9UGV2	protein NDRG3 [OS=Homo sapiens]	0	8,693	7	2	2	2	1	375	41,4	5,31	6.09	2	268.9	291.6	290.3	277.5	300.4	270.3	255.9	293.2	284.4	282.5	0.951858	1.03221	1.02761	0.982301	1.06336	0.956814	0.905841	1.03788	1.00673	0.690173	0.75174	1.00389	1.00083	0.983481	1	0.996944	0.979666
622	High	Master Protein	Q9BW71-1	HIRA-interacting protein 3 [OS=Homo sapiens]	0.001	6,407	3	2	2	2	1	556	61,9	8,54	5.64	2	268.9	247.9	215.8	341.3	224.8	245.6	247.7	254.4	242.1	254.1	1.05824	0.9756	0.849272	1.34317	0.884691	0.966549	0.974813	1.00118	0.952774	0.819201	0.566356	0.961039	1.0648	0.976256	0.90255	1	0.916841
623	High	Master Protein	Q8IUE6	Histone H2A type 2-B [OS=Homo sapiens]	0	14,223	23	4	8	1	1	130	14,0	10,89	16.38	4	269.1	261.5	285.5	320	242.2	294.6	287	174	257.7	275.2	0.977834	0.950218	1.03743	1.16279	0.880087	1.07049	1.04288	0.632267	0.93641	0.401065	0.323098	0.988493	1.03779	0.870518	0.952498	1	0.838819
624	Medium	Master Protein	Q9NZL4-3	Isoform 3 of Hsp70-binding protein 1 [OS=Homo sapiens]	0.038	1,786	2	1	1	1	1	405	44,5	6,47	2.55	1	269.1	264.9	274.9	282.2	238.9	242.9	258.1	250.5	244.2	238.6	1.12783	1.11023	1.15214	1.18273	1.00126	1.01802	1.08173	1.04987	1.02347	0.0195376	0.80807	1.13006	1.06734	1.05169	1	0.944493	0.930647
625	High	Master Protein	P13647	keratin, type II cytoskeletal 5 [OS=Homo sapiens]	0	14,141	8	6	9	2	1	590	62,3	7,74	16.75	6	269.2	866.2	274.4	707.4	433.3	327.4	301.7	311	301.7	412.2	0.653081	2.10141	0.665696	1.71616	1.05119	0.794275	0.731926	0.754488	0.731926	0.451532	0.178535	1.14006	1.18721	0.739447	0.960289	1	0.622846
626	Medium	Master Protein	O95801	Tetratricopeptide repeat protein 4 [OS=Homo sapiens]	0.012	2,919	3	1	1	1	1	387	44,7	5,60	2.64	1	269.8	261.3	241.8	304.7	261.4	261.9	276.7	248.6	242.6	273	0.988278	0.957143	0.885714	1.11612	0.957509	0.959341	1.01355	0.910623	0.888645	0.906913	0.323063	0.943712	1.01099	0.937607	0.933454	1	0.927415
627	High	Master Protein	Q9H6F5	Coiled-coil domain-containing protein 86 [OS=Homo sapiens]	0.005	5,060	3	2	2	2	1	360	40,2	10,33	4.25	2	270.1	180	191.1	220.8	227.4	265.9	246.4	223.4	216.3	212	1.27406	0.849057	0.901415	1.04151	1.07264	1.25425	1.16226	1.05377	1.02028	0.641716	0.60692	1.00818	1.1228	1.07877	0.897913	1	0.96079
628	High	Master Protein	P30260-2	Isoform 2 of Cell division cycle protein 27 homolog [OS=Homo sapiens]	0	8,062	4	3	3	3	1	830	92,6	7,12	5.74	3	271.5	284	297.4	396.8	295.5	316.3	303	325.9	298.6	331.6	0.818758	0.856454	0.896864	1.19662	0.891134	0.95386	0.913752	0.982811	0.900483	0.0924563	0.446155	0.857358	1.01387	0.932348	0.845628	1	0.919592
629	High	Master Protein	Q96IR7	4-hydroxyphenylpyruvate dioxygenase-like protein [OS=Homo sapiens]	0	9,933	12	3	3	3	1	371	39,4	7,03	9.01	3	272.7	331.3	292.2	263.3	253.3	245.9	272.1	249.5	282.2	290.9	0.937436	1.13888	1.00447	0.905122	0.870746	0.845308	0.935373	0.857683	0.970093	0.193991	0.275292	1.02693	0.873725	0.92105	1	0.850815	0.896898
630	Medium	Master Protein	Q10472	Polypeptide N-acetylgalactosaminyltransferase 1 [OS=Homo sapiens]	0.047	1,575	2	1	1	1	1	559	64,2	7,72	2.49	1	273	308.1	271.8	409.8	283.8	287.7	307.4	334.5	320.1	310.3	0.879794	0.99291	0.875927	1.32066	0.914599	0.927167	0.990654	1.07799	1.03158	0.0631465	0.885945	0.91621	1.05414	1.03341	0.869153	1	0.980332
631	High	Master Protein	O75616-1	GTPase Era, mitochondrial [OS=Homo sapiens]	0	8,642	6	2	2	2	1	437	48,3	8,84	8.06	2	273.2	270	275.8	312.9	316.1	285.2	269.3	309.3	299.6	318.5	0.857771	0.847724	0.865934	0.982418	0.992465	0.895447	0.845526	0.971115	0.940659	0.180031	0.482976	0.857143	0.956777	0.9191	0.895865	1	0.960621
632	High	Master Protein	O14548	Cytochrome c oxidase subunit 7A-related protein, mitochondrial [OS=Homo sapiens]	0.007	4,026	11	1	1	1	1	114	12,6	9,42	3.84	1	273.2	314	267.5	300	291.7	301.2	281.9	311.7	289	307	0.889902	1.0228	0.871336	0.977199	0.950163	0.981107	0.918241	1.01531	0.941368	0.617035	0.735291	0.928013	0.96949	0.958306	0.957218	1	0.988465
633	High	Master Protein	O75717	WD repeat and HMG-box DNA-binding protein 1 [OS=Homo sapiens]	0.001	6,765	2	2	2	2	1	1129	125,9	5,62	4.42	2	274.4	281.9	271.3	419.2	279.1	293.7	275.2	277.5	261.2	277.3	0.989542	1.01659	0.978363	1.51172	1.00649	1.05914	0.992427	1.00072	0.94194	0.488108	0.255369	0.994831	1.19245	0.978363	0.834274	1	0.820464
634	High	Master Protein	Q9UDY4	DnaJ homolog subfamily B member 4 [OS=Homo sapiens]	0	8,979	9	3	3	2	1	337	37,8	8,50	6.37	3	274.6	264.7	279.8	257.4	260.1	269.2	309.1	279.2	264.1	248.5	1.10503	1.06519	1.12596	1.03581	1.04668	1.0833	1.24386	1.12354	1.06278	0.470594	0.185061	1.09873	1.05526	1.14339	0.960934	0.922924	1
635	High	Master Protein	Q9NP72-2	Isoform 2 of Ras-related protein Rab-18 [OS=Homo sapiens]	0.006	4,131	9	2	2	1	1	235	26,4	5,73	4.9	2	274.9	277.5	296.5	314.1	318.3	290.9	271.1	324.1	324.6	314	0.875478	0.883758	0.944268	1.00032	1.01369	0.926433	0.863376	1.03217	1.03376	0.281714	0.955592	0.901168	0.980149	0.976433	0.919419	1	0.996209
636	Medium	Master Protein	Q8N3C0	Activating signal cointegrator 1 complex subunit 3 [OS=Homo sapiens]	0.045	1,642	0	1	1	1	1	2202	251,3	7,09	2.73	1	275	267.2	264.7	310.6	263	290.9	276.2	247.1	264.3	302.3	0.909692	0.88389	0.87562	1.02746	0.869997	0.962289	0.913662	0.8174	0.874297	0.514149	0.188468	0.889734	0.953247	0.868453	0.933372	1	0.911047
637	High	Master Protein	O75175	CCR4-NOT transcription complex subunit 3 [OS=Homo sapiens]	0.001	6,109	2	2	2	2	1	753	81,8	6,20	6.31	2	275.3	322.3	275.7	356.6	269.7	296.8	300.5	302.8	271.7	352.8	0.780329	0.913549	0.781463	1.01077	0.764456	0.84127	0.851757	0.858277	0.770125	0.977073	0.591834	0.825113	0.872166	0.82672	0.946051	1	0.947893
638	Medium	Master Protein	Q9BRX8-1	Redox-regulatory protein FAM213A [OS=Homo sapiens]	0.01	3,002	7	2	2	2	1	229	25,7	8,84	3.16	2	275.9	320	289.1	356.6	288.9	289.2	265.8	249.6	307.8	361.3	0.763631	0.885691	0.800166	0.986991	0.799613	0.800443	0.735677	0.690839	0.851924	0.39651	0.261067	0.816496	0.862349	0.75948	0.946828	1	0.88071
639	High	Master Protein	O43795	Unconventional myosin-Ib [OS=Homo sapiens]	0	7,655	3	4	4	4	1	1136	131,9	9,38	9.2	4	276.2	255.6	252.4	258.6	298.1	295	290	280.2	306.6	251.3	1.09908	1.01711	1.00438	1.02905	1.18623	1.1739	1.154	1.115	1.22006	0.0450761	0.602974	1.04019	1.12973	1.16302	0.894389	0.971373	1
640	Medium	Master Protein	O75663	TIP41-like protein [OS=Homo sapiens]	0.014	2,734	4	1	1	1	1	272	31,4	5,91	4.18	1	276.5	270.8	286.3	401.5	271.1	297.5	321.4	289.4	308.8	311.5	0.88764	0.869342	0.919101	1.28892	0.870305	0.955056	1.03178	0.929053	0.991332	0.0503338	0.701591	0.892028	1.0381	0.984056	0.859293	1	0.947944
641	High	Master Protein	P62314	Small nuclear ribonucleoprotein Sm D1 [OS=Homo sapiens]	0.005	4,737	9	1	1	1	1	119	13,3	11,56	4.34	1	277.4	278.8	278.3	349.6	309.9	332.9	340.8	320.9	319.9	342.9	0.808982	0.813065	0.811607	1.01954	0.903762	0.970837	0.993876	0.935841	0.932925	0.00198114	0.801054	0.811218	0.964713	0.954214	0.840891	1	0.989117
642	High	Master Protein	Q96FW1	Ubiquitin thioesterase otub1 [OS=Homo sapiens]	0	11,611	15	4	4	4	1	271	31,3	4,94	10.43	4	279.2	264	285.8	264.5	309.2	273.5	311	320.3	268.1	347.5	0.803453	0.759712	0.822446	0.761151	0.889784	0.78705	0.894964	0.921727	0.771511	0.24699	0.455688	0.795204	0.812662	0.862734	0.921726	0.941961	1
643	High	Master Protein	Q9H078-1	Caseinolytic peptidase B protein homolog [OS=Homo sapiens]	0	6,816	3	2	2	2	1	707	78,7	9,01	5.27	2	281.9	284	282.3	341.3	271.4	318.2	285.5	264.5	248.7	283.2	0.99541	1.00282	0.996822	1.20516	0.958333	1.12359	1.00812	0.933969	0.878178	0.197179	0.12983	0.998352	1.09569	0.940089	0.911161	1	0.857987
644	High	Master Protein	Q10713	Mitochondrial-processing peptidase subunit alpha [OS=Homo sapiens]	0.001	6,461	5	3	3	3	1	525	58,2	6,92	7.18	3	284.2	0	265.3	0	270.2	274.4	273	301.8	272.3	287.1	0.989899	0	0.924068	0	0.941135	0.955765	0.950888	1.0512	0.94845	0.342803	0.331346	0.637989	0.6323	0.983513	0.648684	0.642899	1
645	High	Master Protein	Q9H3S7	Tyrosine-protein phosphatase non-receptor type 23 [OS=Homo sapiens]	0.004	5,437	1	2	2	2	1	1636	178,9	6,92	4.92	2	284.4	268.7	255.9	334.2	262.4	285.3	301.5	287.3	231.9	290.3	0.979676	0.925594	0.881502	1.15122	0.903893	0.982776	1.03858	0.989666	0.798829	0.872355	0.533654	0.928924	1.01263	0.942358	0.917338	1	0.930604
646	High	Master Protein	Q9NWV8	BRISC and BRCA1-A complex member 1 [OS=Homo sapiens]	0	7,705	6	2	2	2	1	329	36,5	4,64	5.87	2	285	306.1	285.1	292.9	257	261.1	292	244.5	251.5	233.6	1.22003	1.31036	1.22046	1.25385	1.10017	1.11772	1.25	1.04666	1.07663	0.147185	0.702117	1.25029	1.15725	1.12443	1	0.925588	0.899338
647	High	Master Protein	P00533-1	epidermal growth factor receptor [OS=Homo sapiens]	0	20,992	3	3	4	3	1	1210	134,2	6,68	14.31	3	285.6	270	262.8	294	308.6	314.5	323.5	306.8	302.5	320.6	0.89083	0.842171	0.819713	0.917031	0.96257	0.980973	1.00905	0.956956	0.943543	0.0147943	0.585685	0.850905	0.953525	0.969848	0.877358	0.983169	1
648	High	Master Protein	Q9Y2Z4	Tyrosine--tRNA ligase, mitochondrial [OS=Homo sapiens]	0.001	6,656	5	3	3	3	1	477	53,2	8,98	7.32	3	286.9	371.9	318	353.1	341.7	343.9	326	331.9	354.5	353.2	0.812288	1.05294	0.90034	0.999717	0.967441	0.973669	0.92299	0.939694	1.00368	0.67528	0.402024	0.921857	0.980276	0.955455	0.940406	1	0.97468
649	High	Master Protein	P56182	Ribosomal RNA processing protein 1 homolog A [OS=Homo sapiens]	0.001	6,382	5	2	2	2	1	461	52,8	9,33	4.88	2	286.9	187.2	217.6	278.7	246.6	336.6	296.4	237.7	235.3	264	1.08674	0.709091	0.824242	1.05568	0.934091	1.275	1.12273	0.900379	0.891288	0.507542	0.403735	0.873359	1.08826	0.971465	0.802529	1	0.892679
650	High	Master Protein	P33527-9	Isoform 9 of Multidrug resistance-associated protein 1 [OS=Homo sapiens]	0.004	5,428	2	3	3	3	1	1541	172,5	6,81	7.15	3	287.1	316.2	320.7	421.6	322.9	321.6	340	339.5	342.7	324.6	0.884473	0.974122	0.987985	1.29883	0.994763	0.990758	1.04744	1.0459	1.05576	0.0364079	0.681571	0.94886	1.09478	1.0497	0.86671	1	0.958822
651	Medium	Master Protein	Q9BYN0	sulfiredoxin-1 [OS=Homo sapiens]	0.01	3,166	7	1	1	1	1	137	14,3	8,19	2.61	1	287.6	307.6	311.8	376.7	274.8	272.4	292.1	301.3	268.5	395.1	0.727917	0.778537	0.789167	0.95343	0.69552	0.689446	0.739307	0.762592	0.679575	0.288528	0.594036	0.765207	0.779465	0.727158	0.981708	1	0.932893
652	High	Master Protein	Q8NB16	Mixed lineage kinase domain-like protein [OS=Homo sapiens]	0.006	4,425	4	2	2	2	1	471	54,4	8,82	2.19	2	288.2	332.9	339.8	290.5	313.2	301.4	297.4	271.2	291.3	332.9	0.865725	1	1.02073	0.872634	0.940823	0.905377	0.893361	0.814659	0.875038	0.134871	0.216504	0.962151	0.906278	0.861019	1	0.941929	0.89489
653	High	Master Protein	P52732	Kinesin-like protein KIF11 [OS=Homo sapiens]	0	8,467	2	2	2	2	1	1056	119,1	5,64	4.48	2	288.4	302.1	302.6	453.5	322.6	271.2	285.4	311.5	303.4	308.1	0.93606	0.980526	0.982149	1.47192	1.04706	0.880234	0.926323	1.01104	0.984745	0.803066	0.421878	0.966245	1.13307	0.974034	0.852764	1	0.859639
654	Medium	Master Protein	P0DJ93	small integral membrane protein 13 [OS=Homo sapiens]	0.02	2,441	13	1	1	1	1	91	10,3	6,67	3.92	1	289	251.5	265.8	330.7	269.9	321.1	280.6	243.4	274	314.6	0.918627	0.799428	0.844882	1.05118	0.857915	1.02066	0.891926	0.773681	0.870947	0.869778	0.135205	0.854312	0.976584	0.845518	0.874797	1	0.865791
655	Medium	Master Protein	P62875	DNA-directed RNA polymerases I, II, and III subunit RPABC5 [OS=Homo sapiens]	0.015	2,612	13	1	1	1	1	67	7,6	7,77	2.99	1	289.1	294.5	293	347.2	296.1	290	295.3	274.7	287	295.8	0.97735	0.995605	0.990534	1.17377	1.00101	0.980392	0.99831	0.928668	0.97025	0.351199	0.253757	0.98783	1.05172	0.965743	0.939248	1	0.918247
656	High	Master Protein	Q9UKN8	General transcription factor 3C polypeptide 4 [OS=Homo sapiens]	0	7,345	6	5	5	5	1	822	91,9	6,65	7.36	5	289.4	313.7	306.6	292.9	289.9	295.3	272.1	325.7	313	346	0.836416	0.906647	0.886127	0.846532	0.837861	0.853468	0.786416	0.941329	0.904624	0.984471	0.539022	0.876397	0.845954	0.877457	0.998792	0.964097	1
657	High	Master Protein	P09493-10	Isoform 10 of Tropomyosin alpha-1 chain [OS=Homo sapiens]	0	44,582	39	14	17	1	1	284	32,8	4,77	41.7	14	289.7	439	262.2	355.5	268.1	295.4	344.3	274.6	284.1	311.2	0.930913	1.41067	0.842545	1.14235	0.861504	0.949229	1.10636	0.882391	0.912918	0.646077	0.882279	1.06138	0.984362	0.967224	1	0.92744	0.911293
658	High	Master Protein	Q9UIG0	Tyrosine-protein kinase BAZ1B [OS=Homo sapiens]	0.006	4,445	1	2	2	2	1	1483	170,8	8,48	5.67	2	289.7	247.7	243.6	380.3	279.7	323.7	292.8	293.1	268.2	270.1	1.07257	0.917068	0.901888	1.408	1.03554	1.19845	1.08404	1.08515	0.992966	0.22245	0.226614	0.963841	1.21399	1.05405	0.793941	1	0.868253
659	High	Master Protein	P11233	Ras-related protein Ral-A [OS=Homo sapiens]	0	9,520	12	2	2	1	1	206	23,6	7,11	7.75	2	290	348.7	304.9	357.8	338.4	302.5	296.1	342.2	312.6	372.3	0.778942	0.93661	0.818963	0.961053	0.908944	0.812517	0.795326	0.919151	0.839645	0.917946	0.491765	0.844838	0.894171	0.851374	0.944828	1	0.952138
660	Medium	Master Protein	Q9Y6A5	Transforming acidic coiled-coil-containing protein 3 [OS=Homo sapiens]	0.038	1,807	1	1	2	1	1	838	90,3	5,05	3.96	1	290	259.5	267.4	303.5	245.6	299.3	262.5	277.2	276.4	280.3	1.03461	0.925794	0.953978	1.08277	0.876204	1.06778	0.936497	0.98894	0.986086	0.980604	0.605618	0.971459	1.00892	0.970508	0.962871	1	0.961928
661	Medium	Master Protein	Q6IA86-6	Isoform 6 of Elongator complex protein 2 [OS=Homo sapiens]	0.011	3,027	1	1	1	1	1	891	99,9	6,42	2.4	1	290.9	311.6	287.9	629.4	329.5	315.7	305.3	326.8	301.3	389.7	0.746472	0.799589	0.738773	1.61509	0.845522	0.81011	0.783423	0.838594	0.773159	0.257809	0.330009	0.761611	1.09024	0.798392	0.698572	1	0.732308
662	Medium	Master Protein	Q9UK45	U6 snRNA-associated Sm-like protein LSm7 [OS=Homo sapiens]	0.011	3,132	15	2	2	2	1	103	11,6	5,27	4.28	2	291.4	257.3	246	296.4	241.2	209.3	248.5	235.8	224	242.9	1.19967	1.05928	1.01276	1.22026	0.993001	0.861671	1.02305	0.97077	0.92219	0.134249	0.651581	1.09057	1.02498	0.972005	1	0.939852	0.89128
663	High	Master Protein	Q9BRQ8-1	Apoptosis-inducing factor 2 [OS=Homo sapiens]	0.01	3,433	2	1	1	1	1	373	40,5	9,11	2.99	1	291.7	295	288.7	448.8	296.8	292.2	292.1	316.1	270.1	295.7	0.986473	0.997633	0.976327	1.51775	1.00372	0.988164	0.987825	1.06899	0.913426	0.945983	0.373666	0.986811	1.16988	0.99008	0.843515	1	0.84631
664	High	Master Protein	P49711-1	Transcriptional repressor CTCF [OS=Homo sapiens]	0.004	5,692	6	3	3	3	1	727	82,7	6,96	0	3	292.4	200.6	240.3	296.4	294.3	360.2	288.3	262	313.5	291.3	1.00378	0.688637	0.824923	1.01751	1.0103	1.23653	0.989701	0.899416	1.07621	0.226406	0.330643	0.839112	1.08811	0.988443	0.771164	1	0.908403
665	High	Master Protein	P06865	Beta-hexosaminidase subunit alpha [OS=Homo sapiens]	0.005	5,184	3	2	2	2	1	529	60,7	5,16	5.78	2	294.9	354.5	337	374.4	319.8	293.7	325	327.1	327.3	326.6	0.902939	1.08543	1.03184	1.14636	0.979179	0.899265	0.995101	1.00153	1.00214	0.901498	0.910928	1.00674	1.00827	0.999592	0.998482	1	0.991396
666	High	Master Protein	O00330-1	Pyruvate dehydrogenase protein X component, mitochondrial [OS=Homo sapiens]	0	7,704	5	2	2	2	1	501	54,1	8,66	4.96	2	296.1	334.8	329.3	380.3	316.2	313.3	325.8	345.2	320.1	353.9	0.836677	0.94603	0.930489	1.0746	0.893473	0.885278	0.920599	0.975417	0.904493	0.510558	0.801034	0.904399	0.951116	0.933503	0.950881	1	0.981481
667	High	Master Protein	P06730-2	Isoform 2 of Eukaryotic translation initiation factor 4E [OS=Homo sapiens]	0	8,562	8	2	2	2	1	248	28,8	6,42	5.93	2	296.8	271.8	289.6	282.2	299.6	344.9	301.8	312.3	313.9	319.7	0.92837	0.850172	0.905849	0.882703	0.937129	1.07882	0.94401	0.976853	0.981858	0.0493742	0.982959	0.894797	0.966218	0.967574	0.924784	0.998599	1
668	High	Master Protein	O75312	Zinc finger protein ZPR1 [OS=Homo sapiens]	0	7,393	5	2	2	2	1	459	50,9	4,73	6.34	2	297.7	328.4	329.8	396.8	327.6	305.4	320.3	333.6	328.5	329.6	0.903216	0.996359	1.00061	1.20388	0.993932	0.926578	0.971784	1.01214	0.996663	0.473225	0.600118	0.966727	1.04146	0.993528	0.928238	1	0.953972
669	High	Master Protein	P36507	Dual specificity mitogen-activated protein kinase kinase 2 [OS=Homo sapiens]	0	10,090	9	4	4	2	1	400	44,4	6,55	11	4	298.5	385	336	439.3	350.2	325.6	331.1	361.1	332.9	462.9	0.644848	0.831713	0.725859	0.949017	0.756535	0.703392	0.715273	0.780082	0.719162	0.947934	0.450102	0.73414	0.802981	0.738172	0.914268	1	0.91929
670	High	Master Protein	Q13868	Exosome complex component Rrp4 [OS=Homo sapiens]	0.008	3,661	3	1	1	1	1	293	32,8	7,50	2.95	1	298.6	279.9	266.3	426.3	263.3	287	285.4	293.9	276.7	291.1	1.02576	0.961525	0.914806	1.46445	0.9045	0.985915	0.980419	1.00962	0.950532	0.742414	0.475353	0.967365	1.11829	0.98019	0.865042	1	0.87651
671	High	Master Protein	Q9Y6N7-2	Isoform 2 of Roundabout homolog 1 [OS=Homo sapiens]	0.01	3,357	1	2	2	2	1	1655	181,2	6,07	4.02	2	299.2	290.2	291	405.1	317.6	334.7	316.3	296.5	288.2	313.2	0.9553	0.926564	0.929119	1.29342	1.01405	1.06865	1.0099	0.946679	0.920179	0.479615	0.13655	0.936994	1.12537	0.958919	0.832608	1	0.85209
672	High	Master Protein	P15927-3	Isoform 3 of Replication protein A 32 kDa subunit [OS=Homo sapiens]	0.005	5,175	3	1	1	1	1	358	38,8	8,94	3.21	1	300	344.3	329.9	377.9	311.1	294.6	291.3	306.1	289.6	314.5	0.953895	1.09475	1.04897	1.20159	0.989189	0.936725	0.926232	0.973291	0.920827	0.107546	0.283252	1.03254	1.0425	0.940117	0.990443	1	0.901789
673	High	Master Protein	O96019-1	Actin-like protein 6A [OS=Homo sapiens]	0	19,321	10	3	4	3	1	429	47,4	5,60	15.56	3	300.7	302.7	303.8	310.6	317.2	316.3	338.5	336.4	313.8	323.9	0.928373	0.934548	0.937944	0.958938	0.979315	0.976536	1.04508	1.03859	0.968818	0.0269396	0.143013	0.933621	0.971596	1.0175	0.917569	0.95489	1
674	Medium	Master Protein	Q14241	Elongin-A [OS=Homo sapiens]	0.02	2,401	1	1	1	1	1	798	89,9	9,57	0	1	300.7	227.2	243.1	251.5	264.5	300.7	265.5	233.5	260.2	285.6	1.05287	0.795518	0.85119	0.880602	0.92612	1.05287	0.929622	0.817577	0.911064	0.879867	0.340759	0.89986	0.953198	0.886088	0.944043	1	0.929595
675	High	Master Protein	Q9H0U4	ras-related protein Rab-1B [OS=Homo sapiens]	0	30,556	30	6	11	1	1	201	22,2	5,73	35.51	6	301.9	317.8	333.2	366.1	293.1	269.9	292.8	327.1	309.6	295.6	1.02131	1.0751	1.1272	1.2385	0.991543	0.913058	0.990528	1.10656	1.04736	0.591878	0.996735	1.07454	1.0477	1.04815	1	0.975024	0.975443
676	High	Master Protein	P37268	squalene synthase [OS=Homo sapiens]	0	9,311	5	2	2	2	1	417	48,1	6,54	7.35	2	303.1	378.7	354.1	284.6	312.8	285.6	297.6	294.1	305.8	323.6	0.93665	1.17027	1.09425	0.879481	0.966625	0.882571	0.919654	0.908838	0.944994	0.11	0.649894	1.06706	0.909559	0.924495	1	0.852399	0.866396
677	High	Master Protein	Q96JY6-5	Isoform 5 of PDZ and LIM domain protein 2 [OS=Homo sapiens]	0	7,405	5	2	2	2	1	602	62,7	10,90	8.88	2	303.8	303.9	273.8	356.6	306.3	296.8	308.2	299.6	285.7	312.3	0.972783	0.973103	0.876721	1.14185	0.980788	0.950368	0.986872	0.959334	0.914825	0.755056	0.324885	0.940869	1.02434	0.953677	0.918516	1	0.93102
678	High	Master Protein	P09543-1	2',3'-cyclic-nucleotide 3'-phosphodiesterase [OS=Homo sapiens]	0	17,580	12	5	5	5	1	421	47,5	9,07	14.13	5	304.3	313.2	321.8	343.6	327.7	306.7	305	332.2	309.4	317.5	0.958425	0.986457	1.01354	1.0822	1.03213	0.965984	0.96063	1.0463	0.974488	0.816632	0.484779	0.986142	1.02677	0.993806	0.960429	1	0.967894
679	High	Master Protein	Q13637	Ras-related protein Rab-32 [OS=Homo sapiens]	0	9,516	9	2	2	2	1	225	25,0	6,54	7.46	2	305.5	318.2	295.6	359	278.6	291.7	293.8	325.4	296.2	319.4	0.956481	0.996243	0.925485	1.12398	0.87226	0.913275	0.91985	1.01879	0.927364	0.919487	0.871596	0.959403	0.969839	0.955333	0.989239	1	0.985043
680	High	Master Protein	Q13451-1	Peptidyl-prolyl cis-trans isomerase FKBP5 [OS=Homo sapiens]	0.008	3,655	3	2	3	1	1	457	51,2	5,90	4.96	2	305.9	267	277.3	390.9	270.1	311.1	297.6	322.9	272	335.5	0.911773	0.795827	0.826528	1.16513	0.805067	0.927273	0.887034	0.962444	0.81073	0.493733	0.527486	0.844709	0.965822	0.886736	0.874601	1	0.918115
681	High	Master Protein	Q5VT66-2	Isoform 2 of Mitochondrial amidoxime-reducing component 1 [OS=Homo sapiens]	0.01	3,321	3	1	1	1	1	354	39,4	8,79	3.93	1	307.2	329.1	322.6	517.2	303.1	338.3	330.5	297.3	344.3	356	0.862921	0.924438	0.90618	1.45281	0.851404	0.950281	0.928371	0.835112	0.967135	0.789087	0.41066	0.897846	1.08483	0.910206	0.827637	1	0.83903
682	High	Master Protein	Q9Y3D6	mitochondrial fission 1 protein [OS=Homo sapiens]	0.007	4,071	9	1	1	1	1	152	16,9	8,79	3.77	1	308.1	315.8	304.2	438.1	295.2	310	316.1	343.2	300.1	348.4	0.884328	0.906429	0.873134	1.25746	0.847302	0.889782	0.90729	0.985075	0.861366	0.468226	0.58446	0.887964	0.998182	0.91791	0.889581	1	0.919582
683	High	Master Protein	Q8NFQ8	Torsin-1A-interacting protein 2 [OS=Homo sapiens]	0.003	5,949	5	2	2	2	1	470	51,2	4,96	7.04	2	308.3	289.9	277.6	288.1	222.9	236.5	300	266.9	245.4	228.5	1.34923	1.26871	1.21488	1.26083	0.975492	1.03501	1.31291	1.16805	1.07396	0.309799	0.443462	1.27761	1.09044	1.18497	1	0.853505	0.927495
684	Medium	Master Protein	Q96F86	Enhancer of mRNA-decapping protein 3 [OS=Homo sapiens]	0.028	2,010	2	1	1	1	1	508	56,0	7,11	2.82	1	308.3	325.4	310.7	499.5	298.4	392.3	314	283.9	337.8	336.9	0.915108	0.965865	0.922232	1.48264	0.885723	1.16444	0.932027	0.842683	1.00267	0.86891	0.23126	0.934402	1.1776	0.925794	0.79348	1	0.78617
685	High	Master Protein	Q9NY27	Serine/threonine-protein phosphatase 4 regulatory subunit 2 [OS=Homo sapiens]	0.001	6,071	6	2	2	2	1	417	46,9	4,54	5.54	2	309.2	331.3	292.5	325.9	312.5	307.3	332.4	321.5	331	310.7	0.995172	1.0663	0.941423	1.04892	1.00579	0.989057	1.06984	1.03476	1.06534	0.214809	0.115298	1.00097	1.01459	1.05665	0.947304	0.960199	1
686	Medium	Master Protein	Q96J01	THO complex subunit 3 [OS=Homo sapiens]	0.025	2,184	3	2	2	2	1	351	38,7	6,09	4.53	2	309.6	332.9	329.5	347.2	340.2	326.4	332.6	341.4	338	342.5	0.903942	0.971971	0.962044	1.01372	0.993285	0.952993	0.971095	0.996788	0.986861	0.158596	0.9322	0.945985	0.986667	0.984915	0.958769	1	0.998225
687	High	Master Protein	Q16740	ATP-dependent Clp protease proteolytic subunit, mitochondrial [OS=Homo sapiens]	0	19,459	16	3	4	3	1	277	30,2	8,09	16.01	3	310.1	372.3	303.3	442.8	335.6	316.3	340.7	336	311	382.4	0.810931	0.973588	0.793149	1.15795	0.877615	0.827144	0.890952	0.878661	0.813285	0.979005	0.42731	0.859222	0.954236	0.860966	0.900429	1	0.902256
688	High	Master Protein	P05026	Sodium/potassium-transporting ATPase subunit beta-1 [OS=Homo sapiens]	0	8,205	8	2	2	2	1	303	35,0	8,53	7.38	2	310.4	342.7	341	333	379.8	360.8	363.3	375.5	379.7	329.6	0.941748	1.03975	1.03459	1.01032	1.15231	1.09466	1.10225	1.13926	1.152	0.0232145	0.358885	1.00536	1.08576	1.13117	0.88878	0.959857	1
689	High	Master Protein	P36915-1	Guanine nucleotide-binding protein-like 1 [OS=Homo sapiens]	0.001	6,368	3	2	2	2	1	607	68,6	5,80	5.08	2	310.5	366.1	360.8	440.5	345.6	335.4	347.7	392.7	351.1	436.6	0.711177	0.838525	0.826386	1.00893	0.791571	0.768209	0.796381	0.89945	0.804169	0.474544	0.797437	0.792029	0.856238	0.833333	0.925011	1	0.97325
690	High	Master Protein	Q13823	Nucleolar GTP-binding protein 2 [OS=Homo sapiens]	0.004	5,384	3	2	2	2	1	731	83,6	9,25	3.44	2	310.5	221.7	275.1	305.9	313.1	379.4	308.9	293	325.7	309.5	1.00323	0.716317	0.888853	0.988368	1.01163	1.22585	0.998061	0.946688	1.05234	0.21829	0.402469	0.869467	1.07528	0.999031	0.808594	1	0.929087
691	High	Master Protein	Q86X55	Histone-arginine methyltransferase CARM1 [OS=Homo sapiens]	0.004	5,506	3	2	2	2	1	608	65,8	6,73	5.03	2	310.9	328.8	327.1	364.9	332.3	338.7	325	337.4	313.8	396.5	0.784111	0.829256	0.824968	0.920303	0.838083	0.854224	0.819672	0.850946	0.791425	0.742225	0.174808	0.812778	0.87087	0.820681	0.933295	1	0.942369
692	High	Master Protein	Q6P1J9	Parafibromin [OS=Homo sapiens]	0.001	6,395	4	2	2	2	1	531	60,5	9,61	6.53	2	311.1	277.1	270.4	310.6	293.9	285.9	301.5	334	314.6	302.7	1.02775	0.915428	0.893294	1.0261	0.970928	0.9445	0.996036	1.1034	1.03931	0.124768	0.170325	0.945491	0.980509	1.04625	0.903694	0.937165	1
693	Medium	Master Protein	Q15813-2	Isoform 2 of Tubulin-specific chaperone E [OS=Homo sapiens]	0.018	2,495	2	1	1	1	1	578	64,8	7,27	2.82	1	311.8	372.3	352.5	441.7	330.7	351.4	316.1	345.4	324.2	342.8	0.909568	1.08606	1.0283	1.28851	0.964702	1.02509	0.922112	1.00758	0.945741	0.440565	0.260818	1.00797	1.09277	0.958479	0.922406	1	0.877113
694	High	Master Protein	Q9NX55-2	Huntingtin-interacting protein K [OS=Homo sapiens]	0	11,468	22	2	2	2	1	129	14,7	4,93	9.17	2	312	313	274.6	93.3	299.3	303.3	294.4	300.9	304.8	312.4	0.99872	1.00192	0.879001	0.298656	0.958067	0.970871	0.942382	0.963188	0.975672	0.990382	0.382286	0.95988	0.742531	0.960414	0.999445	0.773136	1
695	High	Master Protein	Q96CV9-1	Optineurin [OS=Homo sapiens]	0	9,806	6	4	4	4	1	577	65,9	5,24	7.52	4	312.7	306.8	306.9	396.8	336.4	353.9	350.7	324.5	329.6	325.2	0.961562	0.943419	0.943727	1.22017	1.03444	1.08825	1.07841	0.997847	1.01353	0.0339751	0.235246	0.949569	1.11429	1.02993	0.852176	1	0.924294
696	High	Master Protein	Q96GC5-1	39S ribosomal protein L48, mitochondrial [OS=Homo sapiens]	0	8,370	12	2	2	2	1	212	23,9	8,98	7.18	2	312.9	332	325.7	350.7	359.9	322.6	302.2	342.8	303.3	290	1.07897	1.14483	1.1231	1.20931	1.24103	1.11241	1.04207	1.18207	1.04586	0.634936	0.179991	1.11563	1.18759	1.09	0.939412	1	0.917828
697	High	Master Protein	O00461	Golgi integral membrane protein 4 [OS=Homo sapiens]	0	35,550	8	5	7	5	1	696	81,8	4,77	24.98	5	314.4	317.3	286.6	309.4	270.4	300.8	328.3	278.6	261.9	315.5	0.996513	1.00571	0.908399	0.980666	0.857052	0.953407	1.04057	0.883043	0.830111	0.498857	0.873528	0.970206	0.930375	0.917908	1	0.958946	0.946096
698	High	Master Protein	P06280	alpha-galactosidase A [OS=Homo sapiens]	0.003	6,013	4	2	2	2	1	429	48,7	5,60	5.73	2	314.7	366.8	305.1	355.5	311.9	316.8	311	326.6	344.4	350.6	0.897604	1.04621	0.870222	1.01398	0.889618	0.903594	0.887051	0.931546	0.982316	0.946468	0.967333	0.938011	0.935729	0.933638	1	0.997567	0.995338
699	High	Master Protein	Q99447-3	Isoform 3 of Ethanolamine-phosphate cytidylyltransferase [OS=Homo sapiens]	0	10,629	6	2	2	2	1	407	45,6	6,73	5.68	2	315.3	289.1	273.4	342.5	260.1	268.5	269.4	253.6	271.9	263.2	1.19795	1.0984	1.03875	1.30129	0.988222	1.02014	1.02356	0.963526	1.03305	0.110029	0.396898	1.1117	1.10322	1.00671	1	0.992367	0.905559
700	Medium	Master Protein	O60232	Sjoegren syndrome/scleroderma autoantigen 1 [OS=Homo sapiens]	0.02	2,332	4	1	1	1	1	199	21,5	5,24	3.18	1	315.7	422.5	339.8	342.5	338.5	344.2	324.9	359.7	330.6	358.2	0.881351	1.17951	0.948632	0.95617	0.945003	0.960916	0.907035	1.00419	0.922948	0.572366	0.775163	1.00316	0.954029	0.944724	1	0.95102	0.941744
701	High	Master Protein	Q9UBQ5	Eukaryotic translation initiation factor 3 subunit K [OS=Homo sapiens]	0	12,294	18	3	3	3	1	218	25,0	4,93	8.34	3	315.8	339.2	350.8	325.9	349.4	315.6	316.1	363.3	335.9	327.4	0.964569	1.03604	1.07147	0.995418	1.0672	0.963958	0.965486	1.10965	1.02596	0.86228	0.656397	1.02403	1.00886	1.0337	0.990643	0.975968	1
702	High	Master Protein	Q9UMX0-1	Ubiquilin-1 [OS=Homo sapiens]	0	25,681	10	5	6	1	1	589	62,5	5,11	21.25	5	316.3	384.1	366.5	427.5	342.4	336.1	322.4	337.1	348	409.6	0.772217	0.937744	0.894775	1.0437	0.835937	0.820557	0.787109	0.822998	0.849609	0.411661	0.340781	0.868245	0.900065	0.819906	0.964647	1	0.91094
703	High	Master Protein	Q9HD26-1	Golgi-associated PDZ and coiled-coil motif-containing protein [OS=Homo sapiens]	0.006	4,348	3	2	2	2	1	462	50,5	5,92	3.72	2	316.4	352.5	309.6	449.9	328.2	360.3	356.9	321.7	322.9	358.3	0.883059	0.983812	0.86408	1.25565	0.915992	1.00558	0.996093	0.897851	0.9012	0.685876	0.298235	0.910317	1.05908	0.931715	0.85954	1	0.879743
704	Medium	Master Protein	Q9NX01	thioredoxin-like protein 4B [OS=Homo sapiens]	0.023	2,224	7	1	1	1	1	149	17,0	6,00	2.3	1	316.7	336	323.7	513.7	350.7	345.3	327.2	379.2	323.1	407.5	0.777178	0.82454	0.794356	1.26061	0.860613	0.847362	0.802945	0.930552	0.792883	0.402398	0.359838	0.798691	0.98953	0.842127	0.807142	1	0.851037
705	High	Master Protein	Q15366-2	Isoform 2 of Poly(rC)-binding protein 2 [OS=Homo sapiens]	0	34,367	17	6	8	1	1	366	38,6	6,79	28.41	6	317.2	344.9	332.5	311.8	353.6	341.4	322.6	374.5	334.2	357.3	0.887769	0.965295	0.930591	0.872656	0.989645	0.9555	0.902883	1.04814	0.935348	0.526383	0.704412	0.927885	0.939267	0.962123	0.964414	0.976244	1
706	High	Master Protein	Q92615	la-related protein 4B [OS=Homo sapiens]	0	8,163	4	2	2	2	1	738	80,5	6,92	7.18	2	317.6	332.9	325.6	387.3	349.5	324.3	327.8	348.4	323.9	358.4	0.886161	0.92885	0.908482	1.08064	0.975167	0.904855	0.914621	0.972098	0.903739	0.414308	0.362977	0.907831	0.986886	0.930153	0.919894	1	0.942512
707	High	Master Protein	P40306	Proteasome subunit beta type-10 [OS=Homo sapiens]	0.001	6,446	6	2	2	2	1	273	28,9	7,81	5.44	2	318.2	351.2	330.5	369.6	394.8	359.6	360.7	386.6	383.4	375.1	0.848307	0.936284	0.881098	0.985337	1.05252	0.958678	0.96161	1.03066	1.02213	0.0259164	0.874529	0.888563	0.998845	1.0048	0.884319	0.994074	1
708	Medium	Master Protein	Q7Z422	SUZ domain-containing protein 1 [OS=Homo sapiens]	0.02	2,289	5	1	1	1	1	152	17,0	8,95	2.45	1	318.2	272.6	260.9	257.4	244.4	252.2	282.3	237.6	231.7	251.5	1.26521	1.0839	1.03738	1.02346	0.971769	1.00278	1.12247	0.944732	0.921272	0.231594	0.963466	1.12883	0.999337	0.996156	1	0.885288	0.88247
709	High	Master Protein	Q14789-2	Isoform 2 of Golgin subfamily B member 1 [OS=Homo sapiens]	0	11,825	1	4	4	3	1	3269	376,9	5,00	10.49	4	319.7	305.1	296.4	464.1	309.5	313.6	305.3	296.3	314.8	329.9	0.969082	0.924826	0.898454	1.40679	0.938163	0.950591	0.925432	0.898151	0.954229	0.862173	0.328003	0.930787	1.09851	0.925937	0.847314	1	0.842899
710	High	Master Protein	P41223-2	Isoform 2 of Protein BUD31 homolog [OS=Homo sapiens]	0.004	5,416	8	1	1	1	1	145	17,3	8,87	3.86	1	319.7	270.4	307.4	329.5	336.2	316.3	324.9	319.9	305.6	322	0.992857	0.839752	0.954658	1.02329	1.0441	0.982298	1.00901	0.993478	0.949068	0.32971	0.269433	0.929089	1.01656	0.983851	0.913951	1	0.967821
711	High	Master Protein	Q9UL25	Ras-related protein Rab-21 [OS=Homo sapiens]	0	10,586	14	3	3	3	1	225	24,3	7,94	8.54	3	320.7	323.2	322.7	309.4	292.1	288.1	283.6	298.8	283.8	296	1.08345	1.09189	1.0902	1.04527	0.986824	0.973311	0.958108	1.00946	0.958784	0.00277208	0.39795	1.08851	1.0018	0.97545	1	0.920339	0.896131
712	High	Master Protein	Q13885	Tubulin beta-2A chain [OS=Homo sapiens]	0	115,545	30	14	28	1	1	445	49,9	4,89	96.4	14	321	356.3	358.6	464.1	382.4	367.2	321.6	354.7	355.9	384.9	0.833983	0.925695	0.931671	1.20577	0.993505	0.954014	0.835542	0.921538	0.924656	0.944221	0.132723	0.897116	1.0511	0.893912	0.853506	1	0.850457
713	High	Master Protein	P61421	V-type proton ATPase subunit d 1 [OS=Homo sapiens]	0	8,624	7	3	3	3	1	351	40,3	5,00	8.35	3	321	352.6	330.2	374.4	357.3	317.7	349.5	368.6	365.2	350.3	0.916357	1.00657	0.942621	1.0688	1.01998	0.906937	0.997716	1.05224	1.04253	0.0749423	0.559877	0.955181	0.998573	1.03083	0.926613	0.968707	1
714	Medium	Master Protein	P52306-5	Isoform 5 of Rap1 GTPase-GDP dissociation stimulator 1 [OS=Homo sapiens]	0.013	2,801	3	3	3	2	1	608	66,3	5,31	4.03	3	322.1	383	322.5	425.1	343	311.1	308.2	339.7	333.5	342.4	0.940713	1.11857	0.941881	1.24153	1.00175	0.908586	0.900117	0.992114	0.974007	0.529737	0.407961	1.00039	1.05062	0.955413	0.952187	1	0.909377
715	Medium	Master Protein	Q13084	39S ribosomal protein L28, mitochondrial [OS=Homo sapiens]	0.019	2,468	3	1	1	1	1	256	30,1	8,29	2.58	1	323	368.4	336.7	379.1	377.6	387.5	388.8	345.7	377.5	408.3	0.791085	0.902278	0.824639	0.928484	0.92481	0.949057	0.952241	0.846681	0.924565	0.2078	0.463817	0.839334	0.934117	0.907829	0.898532	1	0.971858
716	High	Master Protein	P29084	transcription initiation factor iie subunit beta [OS=Homo sapiens]	0	13,976	8	3	3	3	1	291	33,0	9,66	11.09	3	323.4	237.1	273.9	342.5	260.2	335.3	288	226.1	246.6	269.7	1.19911	0.879125	1.01557	1.26993	0.964776	1.24323	1.06785	0.838339	0.914349	0.471478	0.138482	1.03127	1.15931	0.94018	0.889552	1	0.810981
717	High	Master Protein	Q8NFH3	Nucleoporin Nup43 [OS=Homo sapiens]	0	10,429	7	2	2	2	1	380	42,1	5,63	7.04	2	323.9	315.3	306.9	336.6	336.7	329.9	333.7	325.9	328.5	328.3	0.986598	0.960402	0.934816	1.02528	1.02559	1.00487	1.01645	0.99269	1.00061	0.061035	0.192244	0.960605	1.01858	1.00325	0.943082	1	0.984948
718	High	Master Protein	Q9Y314	nitric oxide synthase-interacting protein [OS=Homo sapiens]	0	11,016	11	2	2	2	1	301	33,2	8,82	8.02	2	324.9	333	299.8	382.6	309.5	345.3	312	299.3	314.8	310	1.04806	1.07419	0.967097	1.23419	0.998387	1.11387	1.00645	0.965484	1.01548	0.395361	0.161539	1.02978	1.11548	0.995806	0.923173	1	0.892713
719	Medium	Master Protein	Q9Y666	Solute carrier family 12 member 7 [OS=Homo sapiens]	0.045	1,618	1	1	1	1	1	1083	119,0	6,71	2.35	1	327	349.6	348.3	308.2	346	372.2	363.3	324.3	380.7	394.2	0.829528	0.886859	0.883562	0.781837	0.877727	0.944191	0.921613	0.822679	0.965753	0.471483	0.605659	0.86665	0.867918	0.903349	0.959375	0.960779	1
720	High	Master Protein	Q99627-1	COP9 signalosome complex subunit 8 [OS=Homo sapiens]	0.004	5,708	6	1	1	1	1	209	23,2	5,38	4.66	1	327.3	375.2	356.5	446.4	365.1	345.9	353.6	382.9	374.2	396.3	0.825889	0.946758	0.899571	1.12642	0.921272	0.872824	0.892253	0.966187	0.944234	0.353255	0.652136	0.890739	0.973505	0.934225	0.914982	1	0.959651
721	High	Master Protein	Q96D46	60S ribosomal export protein NMD3 [OS=Homo sapiens]	0.001	6,757	4	2	2	2	1	503	57,6	7,14	5.51	2	327.7	359.3	358.4	357.8	361.2	348.5	337	385.2	364.4	362.1	0.904999	0.992267	0.989782	0.988125	0.997514	0.962441	0.930682	1.06379	1.00635	0.47406	0.682561	0.962349	0.982694	1.00028	0.962084	0.982422	1
722	High	Master Protein	Q8NHP8	Putative phospholipase B-like 2 [OS=Homo sapiens]	0.008	3,627	4	2	2	2	1	589	65,4	6,80	4.41	2	327.9	344	315.9	478.3	333	310	321.7	337.8	293	357.8	0.916434	0.961431	0.882895	1.33678	0.930688	0.866406	0.899106	0.944103	0.818893	0.488071	0.358563	0.920253	1.04462	0.887367	0.880942	1	0.84946
723	High	Master Protein	Q13526	peptidyl-prolyl cis-trans isomerase NIMA-interacting 1 [OS=Homo sapiens]	0.01	3,225	9	1	1	1	1	163	18,2	8,82	2.92	1	328.2	344.4	353.5	455.8	352.9	345.3	342.5	354.4	360.2	356.1	0.921651	0.967144	0.992699	1.27998	0.991014	0.969671	0.961808	0.995226	1.01151	0.317192	0.420476	0.960498	1.08022	0.989516	0.889168	1	0.916031
724	Medium	Master Protein	P83916	Chromobox protein homolog 1 [OS=Homo sapiens]	0.013	2,761	4	1	1	1	1	185	21,4	4,93	3.49	1	328.3	325	303.5	440.5	345.1	357.2	389.7	338.2	350.3	343.3	0.956306	0.946694	0.884066	1.28313	1.00524	1.04049	1.13516	0.985144	1.02039	0.0804361	0.558468	0.929022	1.10962	1.0469	0.837242	1	0.943472
725	Medium	Master Protein	Q08AD1	Calmodulin-regulated spectrin-associated protein 2 [OS=Homo sapiens]	0.049	1,545	0	1	1	1	1	1489	168,0	6,80	1.86	1	328.3	352.5	366.8	438.1	355.4	321.3	341.3	372.8	339.2	368.9	0.889943	0.955544	0.994307	1.18758	0.963405	0.870968	0.925183	1.01057	0.91949	0.909116	0.602797	0.946598	1.00732	0.951748	0.93972	1	0.944833
726	High	Master Protein	Q9H788	SH2 domain-containing protein 4A [OS=Homo sapiens]	0	12,380	5	2	2	2	1	454	52,7	8,06	8.18	2	328.5	358.5	334.9	422.8	358.7	374	364.2	353.5	365.8	358.3	0.916829	1.00056	0.934692	1.18002	1.00112	1.04382	1.01647	0.986603	1.02093	0.106884	0.290271	0.950693	1.07498	1.008	0.884379	1	0.937689
727	High	Master Protein	Q9NY12-1	H/ACA ribonucleoprotein complex subunit 1 [OS=Homo sapiens]	0.001	6,563	11	3	3	3	1	217	22,3	10,92	7.5	3	329.8	224	265.6	276.3	295.7	329.8	318.8	306.4	273.3	274.6	1.20102	0.815732	0.967225	1.00619	1.07684	1.20102	1.16096	1.1158	0.995266	0.476932	0.96019	0.994659	1.09468	1.09068	0.908627	1	0.996341
728	High	Master Protein	Q96KR1	Zinc finger RNA-binding protein [OS=Homo sapiens]	0	12,798	4	4	4	4	1	1074	116,9	9,04	12.47	4	329.9	293.4	289	374.4	302.2	345.8	366	318.3	322.2	337.2	0.978351	0.870107	0.857058	1.11032	0.896204	1.0255	1.08541	0.94395	0.955516	0.192323	0.848257	0.901839	1.01068	0.994958	0.892312	1	0.984448
729	High	Master Protein	Q99816	tumor susceptibility gene 101 protein [OS=Homo sapiens]	0	7,049	7	2	2	2	1	390	43,9	6,46	7.29	2	329.9	401.8	374.6	498.3	400.7	381	375	407.9	391.9	390.5	0.844814	1.02894	0.959283	1.27606	1.02612	0.975672	0.960307	1.04456	1.00359	0.377239	0.402541	0.944345	1.09262	1.00282	0.864297	1	0.917812
730	Medium	Master Protein	Q99643	Succinate dehydrogenase cytochrome b560 subunit, mitochondrial [OS=Homo sapiens]	0.015	2,658	5	1	1	1	1	169	18,6	9,69	2.58	1	330.7	380.2	370.2	310.6	352.8	307.4	333.4	372.8	367.3	363.1	0.910768	1.04709	1.01955	0.855412	0.971633	0.846599	0.918204	1.02671	1.01157	0.90289	0.147961	0.992472	0.891215	0.985495	1	0.897974	0.99297
731	High	Master Protein	P08240-1	signal recognition particle receptor subunit alpha [OS=Homo sapiens]	0	9,182	5	3	3	3	1	638	69,8	8,95	8.42	3	331	365.9	334.1	474.7	391.4	362	375.9	400.5	380.1	408.3	0.810678	0.896155	0.818271	1.16263	0.958609	0.886603	0.920647	0.980896	0.930933	0.03622	0.528211	0.841701	1.00261	0.944159	0.839508	1	0.941699
732	Medium	Master Protein	O95168-1	NADH dehydrogenase [ubiquinone] 1 beta subcomplex subunit 4 [OS=Homo sapiens]	0.011	2,927	9	1	1	1	1	129	15,2	9,85	3.19	1	331.6	338	337.4	425.1	347.1	351.7	337.5	347.7	345.9	371.5	0.892598	0.909825	0.90821	1.14428	0.93432	0.946703	0.908479	0.935935	0.93109	0.0986881	0.291235	0.903544	1.00843	0.925168	0.895987	1	0.91743
733	High	Master Protein	Q9NZ45	CDGSH iron-sulfur domain-containing protein 1 [OS=Homo sapiens]	0.001	6,689	14	1	1	1	1	108	12,2	9,09	4.91	1	331.9	362	354.8	328.3	337.3	314.7	331.4	334.9	345.4	360.8	0.9199	1.00333	0.98337	0.909922	0.934867	0.872228	0.918514	0.928215	0.957317	0.28506	0.250763	0.968865	0.905673	0.934682	1	0.934776	0.964718
734	Medium	Master Protein	Q15418-2	Isoform 2 of Ribosomal protein S6 kinase alpha-1 [OS=Homo sapiens]	0.011	3,006	2	1	1	1	1	744	83,9	8,78	3.01	1	332	345.3	331.3	418	312.5	324.4	298.7	292.8	314.1	375.9	0.883214	0.918595	0.881351	1.112	0.831338	0.862995	0.794626	0.778931	0.835595	0.0117473	0.216664	0.894387	0.935444	0.80305	0.95611	1	0.85847
735	High	Master Protein	Q96KG9	N-terminal kinase-like protein [OS=Homo sapiens]	0.001	6,122	2	2	2	2	1	808	89,6	6,30	5.17	2	332.9	321.7	331.8	284.6	332.5	353.6	301.7	347	319	327.8	1.01556	0.981391	1.0122	0.868212	1.01434	1.07871	0.920378	1.05857	0.973154	0.672076	0.969157	1.00305	0.987086	0.984035	1	0.984084	0.981042
736	High	Master Protein	Q15020	Squamous cell carcinoma antigen recognized by T-cells 3 [OS=Homo sapiens]	0	8,844	3	3	3	2	1	963	109,9	5,57	8.94	3	333.2	336.7	315.8	441.7	329.4	374.5	374.5	294.6	287.2	338.6	0.984052	0.994389	0.932664	1.30449	0.972829	1.10602	1.10602	0.870053	0.848198	0.749822	0.215817	0.970368	1.12778	0.941425	0.860422	1	0.834759
737	High	Master Protein	Q96I59	probable asparagine--tRNA ligase, mitochondrial [OS=Homo sapiens]	0	8,622	6	2	2	2	1	477	54,1	7,24	7.06	2	333.4	315.8	321.6	357.8	341.3	326.2	322.7	325.8	328.7	356.7	0.934679	0.885338	0.901598	1.00308	0.956826	0.914494	0.904682	0.913373	0.921503	0.715934	0.159385	0.907205	0.958135	0.913186	0.946845	1	0.953087
738	High	Master Protein	Q9Y6I3	epsin-1 [OS=Homo sapiens]	0	8,658	3	2	3	2	1	576	60,3	4,83	7.21	2	333.7	357.2	357.6	498.3	372.2	358.2	352.2	368	344.3	356.6	0.935782	1.00168	1.0028	1.39736	1.04375	1.00449	0.987661	1.03197	0.965508	0.639278	0.291583	0.98009	1.14853	0.995046	0.853341	1	0.866363
739	High	Master Protein	P50135	Histamine N-methyltransferase [OS=Homo sapiens]	0.003	5,909	6	2	2	2	1	292	33,3	5,34	5.46	2	334.1	385.3	342.3	356.6	334.9	338.6	318.8	360.3	358.1	336.1	0.994049	1.14639	1.01845	1.06099	0.99643	1.00744	0.948527	1.072	1.06546	0.714992	0.882708	1.05296	1.02162	1.02866	1	0.970236	0.976924
740	High	Master Protein	P51570-2	Isoform 2 of Galactokinase [OS=Homo sapiens]	0	9,731	6	2	2	2	1	422	45,3	6,68	8.41	2	334.3	355.1	364.7	573.9	338.4	337.9	449.9	345.9	393.8	404.5	0.826452	0.877874	0.901607	1.41879	0.836588	0.835352	1.11224	0.85513	0.973548	0.223266	0.822061	0.868644	1.03024	0.980305	0.843145	1	0.951528
741	High	Master Protein	Q03519-1	antigen peptide transporter 2 [OS=Homo sapiens]	0.007	4,096	1	1	1	1	1	686	75,6	8,02	2.36	1	335.4	395.2	341.4	436.9	383.7	340.2	349.7	393.3	387.4	361.2	0.928571	1.09413	0.945183	1.20958	1.06229	0.94186	0.968162	1.08887	1.07254	0.4524	0.761021	0.989295	1.07124	1.04319	0.923501	1	0.973811
742	High	Master Protein	Q9BY32-1	Inosine triphosphate pyrophosphatase [OS=Homo sapiens]	0	8,540	13	2	2	2	1	194	21,4	5,66	7.36	2	336	407	415.6	308.2	356.2	327	334.7	343.8	357.8	357	0.941176	1.14006	1.16415	0.863305	0.997759	0.915966	0.937535	0.963025	1.00224	0.193357	0.38883	1.08179	0.925677	0.9676	1	0.855688	0.894442
743	High	Master Protein	Q92597	Protein NDRG1 [OS=Homo sapiens]	0	18,656	11	3	3	3	1	394	42,8	5,82	12.74	3	336.8	315.1	319.5	416.9	308	276.4	338.7	318.9	331.4	334.7	1.00627	0.94144	0.954586	1.24559	0.920227	0.825814	1.01195	0.952794	0.99014	0.541083	0.928535	0.967434	0.997211	0.984962	0.970139	1	0.987716
744	High	Master Protein	P55039	Developmentally-regulated GTP-binding protein 2 [OS=Homo sapiens]	0.003	5,863	6	2	2	2	1	364	40,7	8,88	5.5	2	336.8	368.4	369.1	460.6	341.8	371.4	336.9	333.9	364.3	424.8	0.792844	0.867232	0.868879	1.08427	0.804614	0.874294	0.793079	0.786017	0.85758	0.415159	0.279489	0.842985	0.921061	0.812225	0.915233	1	0.881837
745	Medium	Master Protein	Q96C23	aldose 1-epimerase [OS=Homo sapiens]	0.011	3,020	4	1	1	1	1	342	37,7	6,65	3.01	1	336.8	364.4	354.6	257.4	355.4	335	327	342.4	367.7	374.1	0.900294	0.974071	0.947875	0.688051	0.950013	0.895482	0.874098	0.915263	0.982892	0.686488	0.406578	0.940747	0.844516	0.924084	1	0.897708	0.982288
746	High	Master Protein	P0C0S5	Histone H2A.Z [OS=Homo sapiens]	0	13,816	23	3	4	1	1	128	13,5	10,58	12.52	3	337.1	327.1	309.6	311.8	358.8	368.7	374.9	320.2	338.4	341.1	0.988273	0.958956	0.907652	0.914101	1.05189	1.08091	1.09909	0.938728	0.992084	0.330429	0.939172	0.951627	1.01564	1.00997	0.936977	1	0.994419
747	Medium	Master Protein	Q86VU5	Catechol O-methyltransferase domain-containing protein 1 [OS=Homo sapiens]	0.01	3,170	3	1	1	1	1	262	28,8	8,38	2.9	1	337.5	320	311.7	325.9	347.3	396.6	328.3	318.1	330	323.7	1.04263	0.98857	0.962929	1.0068	1.07291	1.22521	1.01421	0.9827	1.01946	0.790809	0.216929	0.998043	1.10164	1.00546	0.905964	1	0.912694
748	High	Master Protein	P15531-2	Isoform 2 of Nucleoside diphosphate kinase A [OS=Homo sapiens]	0	45,855	44	7	12	1	1	177	19,6	5,58	39.21	7	338.1	394.4	364.4	361.4	313.4	308.4	366.1	247.1	316.3	291.6	1.15947	1.35254	1.24966	1.23937	1.07476	1.05761	1.25549	0.847394	1.08471	0.217341	0.665512	1.25389	1.12391	1.06253	1	0.896344	0.847388
749	High	Master Protein	P18031	Tyrosine-protein phosphatase non-receptor type 1 [OS=Homo sapiens]	0	10,410	6	2	2	2	1	435	49,9	6,27	8.2	2	339.4	390.1	349.8	403.9	352.8	316.7	329.6	361.7	339.7	379.7	0.893864	1.02739	0.921254	1.06373	0.929155	0.83408	0.868054	0.952594	0.894654	0.424792	0.628477	0.947502	0.942323	0.905101	1	0.994533	0.955249
750	High	Master Protein	Q9NR45	sialic acid synthase [OS=Homo sapiens]	0	9,815	9	3	3	3	1	359	40,3	6,74	10.37	3	339.6	406	363.1	422.8	327.1	303.5	314.2	326.2	318.8	344.1	0.986922	1.17989	1.05522	1.22871	0.950596	0.882011	0.913107	0.94798	0.926475	0.0651391	0.439787	1.07401	1.02044	0.929187	1	0.950122	0.865157
751	High	Master Protein	Q6IN85	Serine/threonine-protein phosphatase 4 regulatory subunit 3A [OS=Homo sapiens]	0.007	3,907	2	2	2	2	1	833	95,3	4,94	1.79	2	341.4	369.4	340.3	449.9	351.3	350.3	351.3	340.9	365.7	356	0.958989	1.03764	0.955899	1.26376	0.986798	0.983989	0.986798	0.957584	1.02725	0.858584	0.408309	0.984176	1.07818	0.990543	0.912809	1	0.918715
752	High	Master Protein	P32754-1	4-hydroxyphenylpyruvate dioxygenase [OS=Homo sapiens]	0	15,166	10	3	3	3	1	393	44,9	7,01	10.23	3	341.7	400.5	316.6	464.1	313.7	320.3	342.6	323.5	329.3	367	0.931063	1.09128	0.86267	1.26458	0.854768	0.872752	0.933515	0.881471	0.897275	0.453784	0.526414	0.961671	0.997366	0.904087	0.964211	1	0.906475
753	High	Master Protein	Q8TB61	Adenosine 3'-phospho 5'-phosphosulfate transporter 1 [OS=Homo sapiens]	0	8,178	6	2	2	2	1	432	47,5	9,16	6.99	2	341.7	355.7	321.9	394.4	374.8	355.1	371.4	356.5	367.1	356.1	0.959562	0.998877	0.90396	1.10755	1.05251	0.997192	1.04297	1.00112	1.03089	0.0789045	0.467507	0.954133	1.05242	1.02499	0.906609	1	0.973939
754	High	Master Protein	Q9UHA3	Probable ribosome biogenesis protein RLP24 [OS=Homo sapiens]	0	10,463	13	2	3	2	1	163	19,6	9,98	9.13	2	342.1	256.5	295.6	367.3	335.8	386.2	359.1	362.4	328.8	398	0.859548	0.644472	0.742714	0.922864	0.843719	0.970352	0.902261	0.910553	0.826131	0.12574	0.514027	0.748911	0.912312	0.879648	0.820894	1	0.964197
755	High	Master Protein	Q92520	Protein FAM3C [OS=Homo sapiens]	0	10,287	12	2	2	2	1	227	24,7	8,29	7.68	2	342.1	412.4	386.8	434.6	415.1	336	400	415.8	397	391	0.874936	1.05473	0.989258	1.11151	1.06164	0.859335	1.02302	1.06343	1.01535	0.326891	0.783247	0.972975	1.01083	1.03393	0.941046	0.977655	1
756	Medium	Master Protein	P80303	Nucleobindin-2 [OS=Homo sapiens]	0.017	2,552	5	3	3	2	1	420	50,2	5,12	2.2	3	342.7	341.8	360.6	488.9	370	362.3	369.8	373.6	350.2	412.4	0.830989	0.828807	0.874394	1.1855	0.897187	0.878516	0.896702	0.905917	0.849176	0.163647	0.364515	0.84473	0.987068	0.883931	0.855798	1	0.895513
757	High	Master Protein	P28161	Glutathione S-transferase Mu 2 [OS=Homo sapiens]	0	8,194	12	3	3	2	1	218	25,7	6,37	5.93	3	343	411.9	376.2	366.1	379	359.6	336	417.3	416.4	389	0.881748	1.05887	0.967095	0.941131	0.974293	0.924422	0.863753	1.07275	1.07044	0.720451	0.475545	0.969237	0.946615	1.00231	0.967	0.94443	1
758	High	Master Protein	Q53H96	Pyrroline-5-carboxylate reductase 3 [OS=Homo sapiens]	0.008	3,577	5	1	1	1	1	274	28,6	7,72	3.85	1	344	326.4	335.9	453.5	328	356.7	350.2	323.6	339.7	360	0.955556	0.906667	0.933056	1.25972	0.911111	0.990833	0.972778	0.898889	0.943611	0.808239	0.343762	0.931759	1.05389	0.938426	0.884115	1	0.890441
759	High	Master Protein	Q96EY7-1	pentatricopeptide repeat domain-containing protein 3, mitochondrial [OS=Homo sapiens]	0	7,523	6	5	5	4	1	689	78,5	6,42	8.6	5	344.8	0	0	0	382.5	0	388.5	0	366	388.8	0.886831	0	0	0	0.983796	0	0.999228	0	0.941358	0.467984	0.527022	0.29561	0.327932	0.646862	0.456991	0.506958	1
760	High	Master Protein	P20290-1	transcription factor BTF3 [OS=Homo sapiens]	0	23,110	31	8	9	1	1	206	22,2	9,38	22.25	8	345.5	245.1	258.7	205.5	273.9	343.3	304.8	212	249.6	273.5	1.26325	0.896161	0.945887	0.751371	1.00146	1.25521	1.11444	0.775137	0.912614	0.541135	0.71602	1.0351	1.00268	0.934065	1	0.96868	0.90239
761	High	Master Protein	Q15287-1	RNA-binding protein with serine-rich domain 1 [OS=Homo sapiens]	0.003	5,879	7	2	2	2	1	305	34,2	11,84	4.02	2	346.7	340.3	370	382.6	341.7	362.4	382.1	328.2	367.1	369.3	0.938803	0.921473	1.0019	1.03601	0.925264	0.981316	1.03466	0.888708	0.994043	0.730759	0.883951	0.954057	0.980865	0.97247	0.97267	1	0.991442
762	High	Master Protein	Q96T88-2	Isoform 2 of E3 ubiquitin-protein ligase UHRF1 [OS=Homo sapiens]	0.005	4,773	2	2	2	2	1	806	91,1	7,44	4.89	2	346.9	274.7	295	372	316.7	371.5	333.6	327.2	302.3	328.3	1.05666	0.836735	0.898568	1.13311	0.964666	1.13159	1.01614	0.996649	0.920804	0.545927	0.192703	0.930653	1.07645	0.977866	0.864554	1	0.908414
763	High	Master Protein	Q14CX7-1	N-alpha-acetyltransferase 25, NatB auxiliary subunit [OS=Homo sapiens]	0	7,194	2	2	2	2	1	972	112,2	6,64	6.3	2	347.6	398.5	362.9	519.6	357.3	376.6	362.9	362.2	350.1	414.3	0.839006	0.961863	0.875935	1.25416	0.862419	0.909003	0.875935	0.874246	0.84504	0.511145	0.311557	0.892268	1.00853	0.865074	0.884723	1	0.857758
764	High	Master Protein	Q3SXM5	Inactive hydroxysteroid dehydrogenase-like protein 1 [OS=Homo sapiens]	0.004	5,535	5	2	2	2	1	330	37,0	8,72	6.3	2	349.5	367.8	374.3	447.6	346.3	360.9	342	353.5	331.6	364.3	0.959374	1.00961	1.02745	1.22866	0.95059	0.990667	0.938787	0.970354	0.910239	0.0921957	0.257238	0.998811	1.05664	0.939793	0.945272	1	0.889418
765	High	Master Protein	P50897	Palmitoyl-protein thioesterase 1 [OS=Homo sapiens]	0	20,459	14	3	3	3	1	306	34,2	6,52	11.91	3	350	433.7	400.6	431	359.1	329.6	371.1	359.3	373.6	367.6	0.952122	1.17982	1.08977	1.17247	0.976877	0.896627	1.00952	0.977421	1.01632	0.340047	0.87182	1.0739	1.01532	1.00109	1	0.945453	0.932196
766	High	Master Protein	O75691	Small subunit processome component 20 homolog [OS=Homo sapiens]	0.005	4,841	1	4	4	4	1	2785	318,2	7,39	6.74	4	350.1	360.8	348.3	454.7	355.6	367.4	364.7	351.5	368.5	368.9	0.949038	0.978043	0.944158	1.23258	0.963947	0.995934	0.988615	0.952833	0.998916	0.25872	0.383142	0.95708	1.06415	0.980121	0.89938	1	0.921033
767	High	Master Protein	P20839-6	Isoform 6 of Inosine-5'-monophosphate dehydrogenase 1 [OS=Homo sapiens]	0	14,382	6	3	3	2	1	599	64,3	7,02	10.48	3	350.3	405.7	412.2	400.3	392.3	340.7	348.5	364.7	397.3	403	0.869231	1.0067	1.02283	0.9933	0.973449	0.845409	0.864764	0.904963	0.985856	0.473349	0.763102	0.966253	0.937386	0.918528	1	0.970125	0.950608
768	High	Master Protein	Q8IZL8	Proline-, glutamic acid- and leucine-rich protein 1 [OS=Homo sapiens]	0	10,398	3	2	2	2	1	1130	119,6	4,34	5.68	2	350.6	349.4	343.2	377.9	336	330.3	349.2	336.3	362.8	362.1	0.968241	0.964927	0.947804	1.04363	0.92792	0.912179	0.964374	0.928749	1.00193	0.841855	0.939234	0.960324	0.961245	0.965019	0.995135	0.996089	1
769	High	Master Protein	P12235	ADP/ATP translocase 1 [OS=Homo sapiens]	0	22,618	19	7	8	1	1	298	33,0	9,76	18.65	7	351	399.4	397.3	467.6	421.6	390.1	388.7	429.8	386.6	428.7	0.818754	0.931654	0.926755	1.09074	0.983438	0.90996	0.906695	1.00257	0.901796	0.416777	0.404057	0.892388	0.994713	0.937019	0.897131	1	0.942
770	High	Master Protein	P21926	CD9 antigen [OS=Homo sapiens]	0.004	5,682	7	2	2	2	1	228	25,4	7,15	3.44	2	351.3	429.4	411.8	427.5	436.7	383	405.1	477.8	408	403.6	0.870416	1.06392	1.02032	1.05922	1.08201	0.948959	1.00372	1.18385	1.0109	0.383336	0.641596	0.984886	1.03006	1.06615	0.923774	0.966148	1
771	High	Master Protein	Q9BPX5	actin-related protein 2/3 complex subunit 5-like protein [OS=Homo sapiens]	0	10,765	18	3	3	2	1	153	16,9	6,60	8.88	3	351.9	407	344.1	487.7	376.2	360.3	374.2	419	394.9	426.9	0.824315	0.953385	0.806044	1.14242	0.881237	0.843992	0.876552	0.981494	0.925041	0.296585	0.789293	0.861248	0.955884	0.927696	0.900997	1	0.970511
772	High	Master Protein	Q5JSZ5-1	Protein PRRC2B [OS=Homo sapiens]	0	9,414	2	5	5	3	1	2229	242,8	8,34	10.1	5	352.2	330.2	323.5	514.9	357.9	410.7	359.7	344.1	325.1	374	0.941711	0.882888	0.864973	1.37674	0.956952	1.09813	0.961765	0.920053	0.869251	0.593526	0.146556	0.896524	1.14394	0.917023	0.783716	1	0.801636
773	High	Master Protein	P84243	histone H3.3 [OS=Homo sapiens]	0	12,361	42	9	11	1	1	136	15,3	11,27	18.53	9	352.4	320	301.9		317.2	368.9	354.8	304.6	297	311.2	1.13239	1.02828	0.970116	0	1.01928	1.18541	1.1401	0.978792	0.95437	0.811216	0.483287	1.04359	0.734897	1.02442	1	0.704198	0.981628
774	High	Master Protein	Q9BT22	chitobiosyldiphosphodolichol beta-mannosyltransferase [OS=Homo sapiens]	0	7,735	7	3	3	3	1	464	52,5	7,23	7.72	3	353	373.5	371.9	379.1	379.4	378.7	366.8	389.3	415.6	397.8	0.887381	0.938914	0.934892	0.952991	0.953746	0.951986	0.922071	0.978632	1.04475	0.191497	0.460596	0.920396	0.952908	0.981817	0.937441	0.970556	1
775	Medium	Master Protein	Q96IJ6-2	Isoform 2 of Mannose-1-phosphate guanyltransferase alpha [OS=Homo sapiens]	0.014	2,690	2	1	1	1	1	473	52,0	7,21	2.26	1	354.3	315.2	342.1	428.7	329.8	308.9	311.4	346.1	319.5	362	0.978729	0.870718	0.945028	1.18425	0.91105	0.853315	0.860221	0.956077	0.882597	0.500661	0.476526	0.931492	0.982873	0.899632	0.947723	1	0.915308
776	High	Master Protein	Q16222-1	UDP-N-acetylhexosamine pyrophosphorylase [OS=Homo sapiens]	0	11,814	7	3	3	3	1	522	58,7	6,33	9.42	3	355.6	457.1	393.8	388.5	367.5	335.4	359.9	376.2	377.2	391.3	0.908766	1.16816	1.00639	0.992844	0.939177	0.857143	0.919755	0.961411	0.963966	0.360678	0.679737	1.02777	0.929721	0.948377	1	0.9046	0.922752
777	High	Master Protein	Q9NQ55-3	Isoform 3 of Suppressor of SWI4 1 homolog [OS=Homo sapiens]	0	11,151	4	2	3	2	1	520	58,2	9,70	9.16	2	355.9	265.8	306.5	433.4	333.7	378.8	356.6	332.3	315.4	331.7	1.07296	0.801326	0.924028	1.3066	1.00603	1.142	1.07507	1.00181	0.950859	0.426154	0.204945	0.932771	1.15154	1.00925	0.810018	1	0.876429
778	High	Master Protein	Q9NR28-1	Diablo homolog, mitochondrial [OS=Homo sapiens]	0	8,531	11	3	3	3	1	239	27,1	5,90	7.96	3	358.6	407.8	374.6	435.8	405.2	323.9	331.3	425	357	377.9	0.948928	1.07912	0.991268	1.15322	1.07224	0.857105	0.876687	1.12464	0.944694	0.783905	0.713009	1.00644	1.02752	0.982006	0.979483	1	0.955704
779	Medium	Master Protein	P48506	glutamate--cysteine ligase catalytic subunit [OS=Homo sapiens]	0.042	1,726	2	1	1	1	1	637	72,7	6,09	3.4	1	358.7	369	369.7	415.7	417.8	413.8	378.8	423.1	412.4	409.3	0.876374	0.901539	0.903249	1.01564	1.02077	1.01099	0.925483	1.03372	1.00757	0.0477617	0.457674	0.893721	1.0158	0.988924	0.87982	1	0.973543
780	High	Master Protein	Q9H061	Transmembrane protein 126A [OS=Homo sapiens]	0.004	5,485	12	2	2	2	1	195	21,5	9,26	5.54	2	359.2	396.8	339	405.1	389.3	390.6	340.5	373.4	368.1	386.5	0.929366	1.02665	0.877102	1.04812	1.00724	1.01061	0.880983	0.966106	0.952393	0.837229	0.0393484	0.944373	1.02199	0.933161	0.924051	1	0.91308
781	High	Master Protein	Q6UN15-1	Pre-mRNA 3'-end-processing factor FIP1 [OS=Homo sapiens]	0	15,036	6	3	3	3	1	594	66,5	5,59	8.63	3	360.7	171.6	188.7	244.5	355.8	239.4	242.9	203.6	214.2	333.5	1.08156	0.514543	0.565817	0.733133	1.06687	0.717841	0.728336	0.610495	0.642279	0.760244	0.207756	0.72064	0.83928	0.66037	0.85864	1	0.786829
782	High	Master Protein	P51532-1	Transcription activator BRG1 [OS=Homo sapiens]	0	16,243	3	5	5	5	1	1647	184,5	7,88	16.05	5	360.8	332.3	346.4	389.7	381.5	397.7	388	362.1	379.8	382.7	0.942775	0.868304	0.905148	1.01829	0.996864	1.0392	1.01385	0.946172	0.992422	0.055031	0.220424	0.905409	1.01812	0.984148	0.889298	1	0.966635
783	High	Master Protein	P30408	Transmembrane 4 L6 family member 1 [OS=Homo sapiens]	0.01	3,217	4	1	1	1	1	202	21,6	4,98	3.63	1	360.8	361.7	362.3	529.1	396.9	384.4	401.7	349.5	384	413.3	0.872974	0.875151	0.876603	1.28018	0.960319	0.930075	0.971933	0.845633	0.929107	0.334762	0.29717	0.874909	1.05686	0.915558	0.827839	1	0.8663
784	High	Master Protein	O76071	Probable cytosolic iron-sulfur protein assembly protein Ciao1 [OS=Homo sapiens]	0.007	3,936	3	1	1	1	1	339	37,8	4,97	3.97	1	361.1	327.5	360.3	471.2	381.7	371.2	375.4	348.3	368.3	363.5	0.993398	0.900963	0.991197	1.29629	1.05007	1.02118	1.03274	0.958184	1.0132	0.354264	0.249953	0.961852	1.12251	1.00138	0.856874	1	0.892084
785	High	Master Protein	Q8IYS1	Peptidase M20 domain-containing protein 2 [OS=Homo sapiens]	0.006	4,478	3	2	2	2	1	436	47,7	5,85	5.15	2	361.6	440.9	417.3	424	395.5	364.9	348.4	394.1	405.6	401.5	0.900623	1.09813	1.03935	1.05604	0.985056	0.908842	0.867746	0.981569	1.01021	0.460292	0.646236	1.0127	0.983313	0.953176	1	0.970979	0.94122
786	High	Master Protein	Q687X5	Metalloreductase STEAP4 [OS=Homo sapiens]	0	12,504	7	2	2	2	1	459	51,9	9,29	8.09	2	361.9	467.9	401.7	335.4	398.2	375.9	388.5	437	411.1	393.1	0.920631	1.19028	1.02188	0.853218	1.01297	0.956245	0.988298	1.11168	1.04579	0.962455	0.140724	1.04426	0.940812	1.04859	0.995876	0.897218	1
787	High	Master Protein	P30447	HLA class I histocompatibility antigen, A-23 alpha chain [OS=Homo sapiens]	0	16,658	16	6	6	1	1	365	40,7	6,34	14	6	363	402.6	398.6	424	463.2	398.9	383.1	498.9	402	435.6	0.833333	0.924242	0.91506	0.97337	1.06336	0.915748	0.879477	1.14532	0.922865	0.352741	0.987023	0.890878	0.98416	0.982553	0.905217	1	0.998367
788	High	Master Protein	Q8NFH5	Nucleoporin NUP53 [OS=Homo sapiens]	0	15,321	12	3	3	3	1	326	34,8	9,09	12.23	3	363.5	323	314.9	449.9	338.1	392.7	364.2	337.6	316.9	367.6	0.988847	0.878672	0.856638	1.22388	0.91975	1.06828	0.990751	0.91839	0.862078	0.790774	0.198351	0.908052	1.07064	0.92374	0.848141	1	0.862793
789	High	Master Protein	O95400	CD2 antigen cytoplasmic tail-binding protein 2 [OS=Homo sapiens]	0.006	4,559	3	1	1	1	1	341	37,6	4,61	2.87	1	364.1	397.2	366.6	477.1	353.6	349.8	353	377.1	385.7	380	0.958158	1.04526	0.964737	1.25553	0.930526	0.920526	0.928947	0.992368	1.015	0.794089	0.641913	0.989386	1.03553	0.978772	0.955443	1	0.945193
790	High	Master Protein	Q15833-3	Isoform 3 of Syntaxin-binding protein 2 [OS=Homo sapiens]	0	12,643	6	3	3	3	1	604	67,7	6,68	10.67	3	365.4	392.7	364.2	570.4	364.9	338	359.2	386.4	358.3	387.4	0.943211	1.01368	0.940114	1.47238	0.94192	0.872483	0.927207	0.997419	0.924884	0.664032	0.487793	0.965669	1.09559	0.949837	0.881411	1	0.86696
791	High	Master Protein	Q86WR0	Coiled-coil domain-containing protein 25 [OS=Homo sapiens]	0	6,799	10	2	2	2	1	208	24,5	6,80	5.89	2	367.1	412.3	383.2	459.4	374.3	352.6	394.3	388.1	379.2	437.5	0.839086	0.9424	0.875886	1.05006	0.855543	0.805943	0.901257	0.887086	0.866743	0.98206	0.814633	0.88579	0.903848	0.885029	0.980022	1	0.979179
792	Medium	Master Protein	Q9NP77	RNA polymerase II subunit A C-terminal domain phosphatase SSU72 [OS=Homo sapiens]	0.015	2,612	5	1	1	1	1	194	22,6	5,33	3.15	1	367.2	421.9	401.8	588.1	398.2	432.8	402.8	362.7	404.9	435.4	0.843362	0.968994	0.92283	1.35071	0.914561	0.994028	0.925126	0.833027	0.929949	0.761886	0.239141	0.911729	1.08643	0.896034	0.839194	1	0.824748
793	Medium	Master Protein	P57678	Gem-associated protein 4 [OS=Homo sapiens]	0.015	2,603	2	3	3	3	1	1058	120,0	6,04	3.95	3	367.2	378.8	363.2	403.9	370.9	378.8	367.3	318	374.1	355.4	1.0332	1.06584	1.02195	1.13647	1.04361	1.06584	1.03348	0.894766	1.05262	0.415297	0.19652	1.04033	1.08197	0.993622	0.961512	1	0.918343
794	Medium	Master Protein	P48449-1	lanosterol synthase [OS=Homo sapiens]	0.042	1,712	1	1	1	1	1	732	83,3	6,61	2.77	1	367.4	359.5	384	517.2	413.3	456.1	432.4	390.6	387.6	433	0.848499	0.830254	0.886836	1.19446	0.954503	1.05335	0.998614	0.902079	0.89515	0.108906	0.154188	0.855196	1.06744	0.931948	0.801168	1	0.873071
795	High	Master Protein	Q16539	Mitogen-activated protein kinase 14 [OS=Homo sapiens]	0.003	5,832	7	2	2	2	1	360	41,3	5,78	6.3	2	367.9	365.9	408.3	466.5	390	401.5	429.5	421.3	398.7	421.2	0.873457	0.868708	0.969373	1.10755	0.925926	0.953229	1.01971	1.00024	0.946581	0.0972675	0.916992	0.903846	0.995568	0.988841	0.90787	1	0.993243
796	Medium	Master Protein	P51946	Cyclin-H [OS=Homo sapiens]	0.015	2,624	2	1	1	1	1	323	37,6	7,15	2.52	1	368.1	412	390.6	544.4	423.7	383.9	406.1	437.3	418.4	439.8	0.836971	0.936789	0.888131	1.23784	0.963392	0.872897	0.923374	0.994316	0.951342	0.123216	0.573403	0.887297	1.02471	0.956344	0.865902	1	0.933284
797	High	Master Protein	P35573-1	glycogen debranching enzyme [OS=Homo sapiens]	0	7,378	1	2	2	2	1	1532	174,7	6,76	7.85	2	368.5	377.8	378.7	531.4	368.8	413.8	389.8	392.4	357.8	532	0.692669	0.71015	0.711842	0.998872	0.693233	0.77782	0.732707	0.737594	0.672556	0.688488	0.308318	0.704887	0.823308	0.714286	0.856164	1	0.86758
798	High	Master Protein	Q7L8L6	FAST kinase domain-containing protein 5, mitochondrial [OS=Homo sapiens]	0	7,060	2	2	2	2	1	764	86,5	8,13	5.89	2	369.9	385	374.7	403.9	328.8	367	368.4	303.9	374.1	347.9	1.06324	1.10664	1.07703	1.16097	0.945099	1.0549	1.05892	0.873527	1.07531	0.293376	0.600107	1.0823	1.05366	1.00259	1	0.97353	0.926346
799	High	Master Protein	Q15102	Platelet-activating factor acetylhydrolase IB subunit gamma [OS=Homo sapiens]	0	12,282	15	3	3	3	1	231	25,7	6,84	10.48	3	372.2	420.2	378.9	549.1	352.9	354.9	366.5	351	395.5	432.5	0.860578	0.971561	0.876069	1.2696	0.815954	0.820578	0.847399	0.811561	0.914451	0.383723	0.509811	0.902736	0.968709	0.857803	0.931896	1	0.885512
800	High	Master Protein	Q9NZT2-1	opioid growth factor receptor [OS=Homo sapiens]	0	10,437	6	3	3	3	1	677	73,3	4,84	10.51	3	372.8	447.1	393.6	379.1	388.3	386	351.2	373.1	390.5	395.7	0.942128	1.1299	0.994693	0.958049	0.981299	0.975486	0.887541	0.942886	0.986859	0.256595	0.333227	1.02224	0.971611	0.939095	1	0.950474	0.918665
801	Medium	Master Protein	Q9HAU5	Regulator of nonsense transcripts 2 [OS=Homo sapiens]	0.023	2,209	1	2	2	2	1	1272	147,7	5,69	1.81	2	373	342.2	378.7	393.2	375.7	422.7	378.6	375	351.6	416.3	0.895988	0.822003	0.909681	0.944511	0.902474	1.01537	0.90944	0.900793	0.844583	0.803218	0.14846	0.875891	0.95412	0.884939	0.918009	1	0.927492
802	High	Master Protein	O43504	Ragulator complex protein LAMTOR5 [OS=Homo sapiens]	0.001	6,734	33	2	2	2	1	91	9,6	4,87	3.45	2	374.6	417.2	407.3	422.8	423.5	431	436.1	397.9	426.9	480	0.780417	0.869167	0.848542	0.880833	0.882292	0.897917	0.908542	0.828958	0.889375	0.298795	0.667405	0.832708	0.887014	0.875625	0.938777	1	0.98716
803	Medium	Master Protein	Q93096	Protein tyrosine phosphatase type IVA 1 [OS=Homo sapiens]	0.047	1,583	4	1	1	1	1	173	19,8	8,97	2.31	1	374.6	357.9	358.9	324.8	352.1	359.1	342	348.3	361	380	0.985789	0.941842	0.944474	0.854737	0.926579	0.945	0.9	0.916579	0.95	0.16074	0.689388	0.957368	0.908772	0.922193	1	0.94924	0.963258
804	High	Master Protein	Q9NX14-2	Isoform 2 of NADH dehydrogenase [ubiquinone] 1 beta subcomplex subunit 11, mitochondrial [OS=Homo sapiens]	0.007	3,947	11	2	2	2	1	163	18,4	5,24	5.78	2	374.8	402.3	355.3	374.4	355.1	349.8	377.7	366.2	332.5	344.7	1.08732	1.1671	1.03075	1.08616	1.03017	1.0148	1.09574	1.06237	0.964607	0.386669	0.953222	1.09506	1.04371	1.04091	1	0.953108	0.950548
805	Medium	Master Protein	O00468	Agrin [OS=Homo sapiens]	0.011	2,873	1	2	2	2	1	2067	217,1	6,39	2.69	2	376.3	385	406.1	498.3	449.2	413.3	417.8	590	440.2	480.4	0.783306	0.801415	0.845337	1.03726	0.935054	0.860325	0.869692	1.22814	0.91632	0.162894	0.650245	0.810019	0.944213	1.00472	0.806215	0.939779	1
806	Medium	Master Protein	Q9NQR4	Omega-amidase NIT2 [OS=Homo sapiens]	0.011	3,102	3	1	1	1	1	276	30,6	7,21	3.05	1	376.9	384.5	395.8	297.6	334.2	338.8	342.1	350.7	364.2	351.8	1.07135	1.09295	1.12507	0.845935	0.949972	0.963047	0.972428	0.996873	1.03525	0.0168245	0.118608	1.09646	0.919651	1.00152	1	0.838749	0.913412
807	High	Master Protein	O75439	mitochondrial-processing peptidase subunit beta [OS=Homo sapiens]	0	10,613	7	4	4	3	1	489	54,3	6,83	11.92	4	377.9	406.9	384.7	367.3	393.7	348.1	371.9	401.1	363.1	407.5	0.927362	0.998528	0.944049	0.90135	0.966135	0.854233	0.912638	0.984294	0.891043	0.483769	0.634356	0.956646	0.907239	0.929325	1	0.948354	0.971441
808	High	Master Protein	Q6PD62	RNA polymerase-associated protein CTR9 homolog [OS=Homo sapiens]	0	14,685	4	5	5	5	1	1173	133,4	6,77	11.08	5	378.3	551.9	531.1	602.3	874.1	451.4	478	1396.1	451.1	718.4	0.526587	0.768235	0.739282	0.838391	1.21673	0.628341	0.665367	1.94335	0.627923	0.412883	0.712173	0.678035	0.894488	1.07888	0.628462	0.82909	1
809	High	Master Protein	Q9NRV9	Heme-binding protein 1 [OS=Homo sapiens]	0	11,398	14	2	2	2	1	189	21,1	5,80	7.41	2	378.5	400.6	408	511.3	410.1	365	427.7	392	384.5	411.1	0.920701	0.974459	0.992459	1.24374	0.997568	0.887862	1.04038	0.953539	0.935296	0.739714	0.577606	0.96254	1.04306	0.976405	0.922808	1	0.936101
810	Medium	Master Protein	P40261	Nicotinamide N-methyltransferase [OS=Homo sapiens]	0.015	2,678	3	1	1	1	1	264	29,6	5,74	2.29	1	378.8	460.1	417.5	475.9	414.6	349.9	382.3	442.6	397.1	400.6	0.945582	1.14853	1.04219	1.18797	1.03495	0.87344	0.954319	1.10484	0.991263	0.718841	0.887375	1.04543	1.03212	1.01681	1	0.987265	0.97262
811	High	Master Protein	P52298-1	Nuclear cap-binding protein subunit 2 [OS=Homo sapiens]	0	6,890	12	2	2	2	1	156	18,0	8,21	5.93	2	379.4	321.5	353.8	308.2	405	430.4	378	406.5	345.8	347.6	1.09148	0.924914	1.01784	0.886651	1.16513	1.2382	1.08746	1.16945	0.994822	0.3574	0.919396	1.01141	1.09666	1.08391	0.922263	1	0.98837
812	Medium	Master Protein	O75940	Survival of motor neuron-related-splicing factor 30 [OS=Homo sapiens]	0.025	2,190	4	1	1	1	1	238	26,7	7,24	2.1	1	379.7	298.8	330.9	375.5	332.8	364.9	353.6	351	328.8	313.2	1.21232	0.954023	1.05651	1.19891	1.06258	1.16507	1.12899	1.12069	1.04981	0.763176	0.428019	1.07429	1.14219	1.09983	0.940552	1	0.962915
813	Medium	Master Protein	Q99417	C-Myc-binding protein [OS=Homo sapiens]	0.011	2,932	11	1	1	1	1	103	12,0	5,91	2.78	1	380.4	431.8	383.6	451.1	426.7	376.5	378.2	421.5	394.1	457.4	0.831657	0.944031	0.838653	0.986226	0.932882	0.823131	0.826847	0.921513	0.861609	0.976068	0.470699	0.871447	0.91408	0.86999	0.95336	1	0.951766
814	High	Master Protein	O75794	Cell division cycle protein 123 homolog [OS=Homo sapiens]	0	15,605	13	4	4	4	1	336	39,1	4,81	14.09	4	380.7	451.3	409.9	429.9	390.8	373.4	386.9	374.4	378	384.8	0.989345	1.17282	1.06523	1.1172	1.01559	0.970374	1.00546	0.972973	0.982328	0.175732	0.345959	1.0758	1.03439	0.98692	1	0.961511	0.917385
815	Medium	Master Protein	Q96G46	tRNA-dihydrouridine(47) synthase [NAD(P)(+)]-like [OS=Homo sapiens]	0.028	2,013	2	2	2	2	1	650	72,5	8,05	2.29	2	380.7	295.7	308.4	285.8	267.9	345.3	317.3	308.8	262	278.1	1.36893	1.06329	1.10895	1.02769	0.963323	1.24164	1.14096	1.11039	0.942107	0.364905	0.906445	1.18039	1.07755	1.06449	1	0.912876	0.901807
816	High	Master Protein	Q9GZY8-1	Mitochondrial fission factor [OS=Homo sapiens]	0	10,301	9	3	3	3	1	342	38,4	8,95	10.41	3	382.2	340.6	339.4	429.9	314.2	374.3	321.4	298.7	312.8	328.4	1.16382	1.03715	1.0335	1.30907	0.95676	1.13977	0.978685	0.909562	0.952497	0.0502343	0.143613	1.07816	1.1352	0.946914	0.94975	1	0.834138
817	High	Master Protein	Q96I36	Cytochrome c oxidase assembly protein COX14 [OS=Homo sapiens]	0.006	4,182	26	2	2	2	1	57	6,6	9,55	4.13	2	382.6	390.2	364.1	238.5	395.6	390.6	380.3	391.4	382.2	344.2	1.11156	1.13364	1.05782	0.692911	1.14933	1.13481	1.10488	1.13713	1.1104	0.54031	0.451422	1.10101	0.992349	1.11747	0.985267	0.888032	1
818	High	Master Protein	Q9Y446-2	Isoform PKP3b of Plakophilin-3 [OS=Homo sapiens]	0	11,696	4	3	3	3	1	812	88,6	9,42	9.43	3	382.8	344.3	344.2	379.1	403	408.8	395.9	332.7	367.4	417	0.917986	0.825659	0.82542	0.909113	0.966427	0.980336	0.9494	0.797842	0.881055	0.731135	0.196082	0.856355	0.951958	0.876099	0.899572	1	0.920312
819	High	Master Protein	P11172	uridine 5'-monophosphate synthase [OS=Homo sapiens]	0.006	4,144	2	1	1	1	1	480	52,2	7,24	4.07	1	382.8	448	408.9	440.5	413.5	378.1	362.4	423.8	418.6	480.9	0.796007	0.931587	0.850281	0.915991	0.859846	0.786234	0.753587	0.881264	0.870451	0.691958	0.750379	0.859292	0.854024	0.835101	1	0.993869	0.971848
820	High	Master Protein	Q99747	Gamma-soluble NSF attachment protein [OS=Homo sapiens]	0.005	5,134	6	2	2	2	1	312	34,7	5,41	3.27	2	383.8	411.1	385.7	487.7	409.5	397.6	394.4	423.5	403.5	459.5	0.835256	0.894668	0.839391	1.06137	0.891186	0.865288	0.858324	0.921654	0.878128	0.330922	0.454049	0.856438	0.939282	0.886036	0.911801	1	0.943312
821	High	Master Protein	Q9P015	39S ribosomal protein L15, mitochondrial [OS=Homo sapiens]	0.001	6,683	7	2	2	2	1	296	33,4	10,01	5.42	2	385.6	318.5	331.5	249.2	332.1	474.1	384.7	261.3	356.1	364	1.05934	0.875	0.910714	0.684615	0.912363	1.30247	1.05687	0.717857	0.978297	0.806067	0.825554	0.948352	0.966484	0.917674	0.981239	1	0.949498
822	High	Master Protein	Q9Y618-1	Nuclear receptor corepressor 2 [OS=Homo sapiens]	0.003	6,029	1	2	2	2	1	2525	274,6	7,59	7.6	2	386.2	386.6	389.7	485.4	403.3	383.6	347.7	409.9	401.3	437.5	0.882743	0.883657	0.890743	1.10949	0.921829	0.8768	0.794743	0.936914	0.917257	0.95386	0.361786	0.885714	0.969371	0.882971	0.9137	1	0.91087
823	High	Master Protein	P15586	N-acetylglucosamine-6-sulfatase [OS=Homo sapiens]	0	8,370	6	3	3	3	1	552	62,0	8,31	8.24	3	386.8	449.5	425.3	517.2	430.3	387.5	407.4	449.1	465.5	441	0.877098	1.01927	0.964399	1.17279	0.975737	0.878685	0.92381	1.01837	1.05556	0.468203	0.922592	0.95359	1.00907	0.999244	0.945019	1	0.990262
824	Medium	Master Protein	P51970	NADH dehydrogenase [ubiquinone] 1 alpha subcomplex subunit 8 [OS=Homo sapiens]	0.011	3,116	8	1	1	1	1	172	20,1	7,65	2.9	1	387.2	361.8	387.1	413.3	423	396.7	364.3	371.4	386.8	375.4	1.03143	0.963772	1.03117	1.10096	1.1268	1.05674	0.970432	0.989345	1.03037	0.694845	0.022196	1.00879	1.09483	0.996715	0.921411	1	0.910381
825	High	Master Protein	Q969G3	SWI/SNF-related matrix-associated actin-dependent regulator of chromatin subfamily E member 1 [OS=Homo sapiens]	0	6,955	7	3	3	2	1	411	46,6	4,88	8.36	3	388.3	409.6	355.1	467.6	383.4	416.1	433.1	388.7	390.5	399.5	0.971965	1.02528	0.888861	1.17046	0.9597	1.04155	1.08411	0.972966	0.977472	0.409795	0.556184	0.962036	1.05724	1.01151	0.909952	1	0.956752
826	High	Master Protein	Q9NRN7	L-aminoadipate-semialdehyde dehydrogenase-phosphopantetheinyl transferase [OS=Homo sapiens]	0	11,705	12	3	3	3	1	309	35,8	6,80	11.05	3	389	421	381.8	483	426.5	396.7	371.6	411.4	407	434	0.896313	0.970046	0.879724	1.1129	0.982719	0.914055	0.856221	0.947926	0.937788	0.97419	0.242503	0.915361	1.00323	0.913978	0.912418	1	0.91104
827	High	Master Protein	Q70UQ0-4	Isoform 4 of Inhibitor of nuclear factor kappa-B kinase-interacting protein [OS=Homo sapiens]	0	24,218	20	7	7	3	1	377	43,1	4,92	22.56	7	389.3	451.4	463.6	555	512.1	454	466.5	507.7	472.8	484.3	0.803841	0.932067	0.957258	1.14598	1.0574	0.937435	0.963246	1.04832	0.976254	0.145152	0.482593	0.897722	1.04694	0.995939	0.857472	1	0.951285
828	High	Master Protein	Q9Y223-2	Isoform 2 of Bifunctional UDP-N-acetylglucosamine 2-epimerase/N-acetylmannosamine kinase [OS=Homo sapiens]	0	18,904	7	5	5	5	1	753	83,0	6,93	14.49	5	390.5	428.8	433.8	477.1	439.5	433.9	456.8	465.9	470.2	501.9	0.778043	0.854353	0.864316	0.950588	0.875672	0.864515	0.910141	0.928273	0.93684	0.030687	0.373704	0.832237	0.896925	0.925085	0.899634	0.96956	1
829	High	Master Protein	P53004	Biliverdin reductase A [OS=Homo sapiens]	0.006	4,211	5	2	2	2	1	296	33,4	6,44	6.27	2	390.8	464.1	448.1	438.1	435.9	432.3	426.2	440.2	446.4	431	0.906729	1.0768	1.03968	1.01647	1.01137	1.00302	0.988863	1.02135	1.03573	0.894104	0.744715	1.00773	1.01029	1.01531	0.992535	0.995049	1
830	High	Master Protein	Q8TCC3-2	Isoform 2 of 39S ribosomal protein L30, mitochondrial [OS=Homo sapiens]	0.006	4,562	6	1	1	1	1	191	21,8	10,07	3.82	1	391.4	335.4	329.6	387.3	341.4	397.2	369.1	357.8	331	394.2	0.992897	0.850837	0.836124	0.982496	0.866058	1.00761	0.936327	0.907661	0.839675	0.983492	0.33233	0.893286	0.952055	0.894554	0.938272	1	0.939604
831	High	Master Protein	Q9HDC9	Adipocyte plasma membrane-associated protein [OS=Homo sapiens]	0.001	6,787	5	2	2	2	1	416	46,5	6,16	6.68	2	391.8	445.1	425.7	503.1	426	398.2	383.1	433.2	422.3	478.4	0.81898	0.930393	0.889841	1.05163	0.890468	0.832358	0.800794	0.905518	0.882734	0.731897	0.444247	0.879738	0.924819	0.863016	0.951254	1	0.933173
832	High	Master Protein	O95777	U6 snRNA-associated Sm-like protein LSm8 [OS=Homo sapiens]	0.006	4,584	10	1	1	1	1	96	10,4	4,48	3.48	1	393.9	448.7	402.2	481.8	383.8	367	383.7	429.3	375.6	384.1	1.02551	1.16819	1.04712	1.25436	0.999219	0.95548	0.998959	1.11768	0.97787	0.476579	0.729282	1.08027	1.06969	1.0315	1	0.990199	0.954852
833	Medium	Master Protein	P22061-2	Isoform 2 of Protein-L-isoaspartate(D-aspartate) O-methyltransferase [OS=Homo sapiens]	0.01	3,001	4	1	1	1	1	228	24,7	6,52	2.88	1	396.1	391.4	402.7	363.7	402.9	388.3	360.9	397.8	383	370.4	1.06938	1.0567	1.0872	0.981911	1.08774	1.04833	0.974352	1.07397	1.03402	0.222754	0.792889	1.07109	1.03933	1.02745	1	0.970341	0.959251
834	High	Master Protein	O15344-1	E3 ubiquitin-protein ligase Midline-1 [OS=Homo sapiens]	0	6,872	5	4	4	4	1	667	75,2	6,80	6.22	4	396.6	384.6	406.7	558.6	426.2	446.5	449.5	450.2	438.4	440.6	0.900136	0.872901	0.923059	1.26782	0.967317	1.01339	1.0202	1.02179	0.995007	0.00254496	0.494216	0.898699	1.08284	1.01233	0.829945	1	0.934884
835	High	Master Protein	Q15404-1	Ras suppressor protein 1 [OS=Homo sapiens]	0.004	5,570	6	2	2	2	1	277	31,5	8,65	6.04	2	397.2	458.9	399.1	325.9	352.9	393.2	383.4	340.8	396.1	401.2	0.99003	1.14382	0.994766	0.812313	0.879611	0.98006	0.955633	0.849452	0.987288	0.162098	0.565422	1.04287	0.890661	0.930791	1	0.854047	0.892527
836	High	Master Protein	O00170	AH receptor-interacting protein [OS=Homo sapiens]	0.006	4,217	5	2	2	2	1	330	37,6	6,29	4.82	2	397.5	453.1	428.8	455.8	385	377.1	422.7	415.9	413	384.3	1.03435	1.17903	1.11579	1.18605	1.00182	0.981265	1.09992	1.08223	1.07468	0.601106	0.678658	1.10972	1.05638	1.08561	1	0.951931	0.978271
837	High	Master Protein	Q9HCS7	Pre-mRNA-splicing factor SYF1 [OS=Homo sapiens]	0	6,866	3	3	3	3	1	855	99,9	6,23	5.74	3	397.9	221.9	387.1	388.5	192.7	177	196.6	185.5	156.6	187.7	2.11987	1.18221	2.06233	2.06979	1.02664	0.942994	1.04742	0.988279	0.83431	0.0551037	0.349193	1.78814	1.34647	0.956668	1	0.753004	0.535008
838	Medium	Master Protein	Q6PH85	DCN1-like protein 2 [OS=Homo sapiens]	0.014	2,732	3	1	1	1	1	259	30,2	6,00	2.37	1	397.9	487.1	476.6	421.6	454.4	406.1	409.2	477.3	489.4	433.4	0.91809	1.1239	1.09968	0.972773	1.04845	0.93701	0.944162	1.10129	1.12921	0.905291	0.337756	1.04722	0.986079	1.05822	0.989607	0.931826	1
839	Medium	Master Protein	Q96SB4-3	Isoform 1 of SRSF protein kinase 1 [OS=Homo sapiens]	0.023	2,202	1	1	1	1	1	826	92,4	7,71	2.63	1	398.8	373.3	391.1	382.6	384.2	407.9	361.9	390	396.5	383.3	1.04044	0.973911	1.02035	0.998174	1.00235	1.06418	0.944169	1.01748	1.03444	0.724185	0.548747	1.01157	1.02157	0.998696	0.99021	1	0.977611
840	High	Master Protein	Q9UI10-1	translation initiation factor eIF-2B subunit delta [OS=Homo sapiens]	0.001	6,128	5	3	3	3	1	523	57,5	9,38	4.47	3	400	402.7	391.3	449.9	376.6	410.2	391.8	362.1	389.8	390.4	1.02459	1.03151	1.00231	1.15241	0.964652	1.05072	1.00359	0.92751	0.998463	0.174984	0.253313	1.01947	1.05593	0.97652	0.965473	1	0.9248
841	High	Master Protein	P53041	Serine/threonine-protein phosphatase 5 [OS=Homo sapiens]	0	9,917	7	3	3	3	1	499	56,8	6,28	8.29	3	401.3	437.3	418	370.8	381.2	370.8	393.9	402.5	372.3	367.8	1.09108	1.18896	1.13649	1.00816	1.03643	1.00816	1.07096	1.09434	1.01223	0.0999932	0.187268	1.13884	1.01758	1.05918	1	0.893522	0.930049
842	High	Master Protein	P54920	alpha-soluble nsf attachment protein [OS=Homo sapiens]	0	9,784	7	2	2	2	1	295	33,2	5,36	7.03	2	402.4	462.6	374.7	422.8	332.3	296	353.3	354.9	332.5	363.6	1.10671	1.27228	1.03053	1.16282	0.913916	0.814081	0.971672	0.976073	0.914466	0.0694585	0.932382	1.13651	0.963605	0.95407	1	0.847866	0.839477
843	High	Master Protein	Q8ND56	protein LSM14 homolog A [OS=Homo sapiens]	0.006	4,272	5	3	3	2	1	463	50,5	9,52	8.02	3	402.8	400.9	418.2	486.5	406.6	412.9	397.7	419.8	400.3	433.7	0.928753	0.924372	0.964261	1.12174	0.937514	0.952041	0.916993	0.96795	0.922988	0.884982	0.330716	0.939128	1.00377	0.935977	0.935605	1	0.932466
844	High	Master Protein	Q5VWZ2	Lysophospholipase-like protein 1 [OS=Homo sapiens]	0	7,369	8	2	2	2	1	237	26,3	7,84	6.28	2	403.4	459.7	418.8	579.8	430.3	402.3	402.3	434.6	412.2	503.3	0.80151	0.913372	0.832108	1.152	0.854957	0.799324	0.799324	0.863501	0.818995	0.601799	0.385455	0.848997	0.935426	0.827273	0.907604	1	0.884381
845	High	Master Protein	P51114-1	Fragile X mental retardation syndrome-related protein 1 [OS=Homo sapiens]	0	22,638	10	6	6	4	1	621	69,7	6,15	18.18	6	403.9	358.4	375.4	414.5	376.2	412.7	433.4	441.2	375.7	395.2	1.02201	0.906883	0.949899	1.04884	0.951923	1.04428	1.09666	1.1164	0.950658	0.201085	0.552412	0.959599	1.01501	1.05457	0.909942	0.962489	1
846	High	Master Protein	P11216	Glycogen phosphorylase, brain form [OS=Homo sapiens]	0	19,711	9	9	9	3	1	843	96,6	6,86	19.14	9	404.2	410.7	428.4	499.5	437.1	432.1	475.5	394.1	408.2	417	0.969305	0.984892	1.02734	1.19784	1.0482	1.03621	1.14029	0.945084	0.978897	0.682658	0.412791	0.993845	1.09408	1.02142	0.90838	1	0.933587
847	High	Master Protein	Q86VM9	Zinc finger CCCH domain-containing protein 18 [OS=Homo sapiens]	0	10,679	4	5	5	5	1	953	106,3	8,32	9.34	5	404.9	346.2	341.7	454.7	386.8	438.2	414.2	361.7	350.2	405.6	0.998274	0.85355	0.842456	1.12106	0.953649	1.08037	1.0212	0.891765	0.863412	0.715159	0.145666	0.898093	1.05169	0.92546	0.85395	1	0.879972
848	High	Master Protein	Q7KZ85	transcription elongation factor spt6 [OS=Homo sapiens]	0.01	3,487	1	3	3	3	1	1726	198,9	4,91	2.14	3	405.2	403.6	391.6	466.5	381.6	426.9	401.8	379.7	388.3	396.3	1.02246	1.01842	0.98814	1.17714	0.962907	1.07721	1.01388	0.958113	0.979813	0.257558	0.238864	1.00967	1.07242	0.983935	0.94149	1	0.91749
849	High	Master Protein	Q9NPA0	ER membrane protein complex subunit 7 [OS=Homo sapiens]	0	7,363	12	3	3	3	1	242	26,5	9,25	7.79	3	406.8	248.2	241	261	434.4	240.6	222.2	222.5	256.9	424.4	0.95853	0.584826	0.567861	0.614986	1.02356	0.566918	0.523563	0.52427	0.605325	0.306456	0.279738	0.703739	0.735156	0.551052	0.957265	1	0.749573
850	Medium	Master Protein	Q13601	KRR1 small subunit processome component homolog [OS=Homo sapiens]	0.037	1,808	2	1	1	1	1	381	43,6	9,77	2.31	1	407.1	243.4	302.2	223.2	348.8	427.1	346.6	314.6	335.9	330.9	1.23028	0.73557	0.913267	0.674524	1.05409	1.29072	1.04745	0.95074	1.01511	0.77676	0.991684	0.959706	1.00645	1.00443	0.953558	1	0.997998
851	High	Master Protein	P15529-2	Isoform B of Membrane cofactor protein [OS=Homo sapiens]	0.008	3,667	3	1	1	1	1	399	44,2	6,90	3.89	1	408.3	472.6	433.2	545.6	439.4	405.4	395.3	448.4	450.9	435.6	0.937328	1.08494	0.99449	1.25253	1.00872	0.93067	0.907484	1.02938	1.03512	0.815316	0.525351	1.00559	1.06397	0.990664	0.945124	1	0.931099
852	High	Master Protein	Q5JRX3-2	Isoform 2 of Presequence protease, mitochondrial [OS=Homo sapiens]	0	10,750	3	4	4	4	1	1038	117,4	6,92	11.93	4	408.9	457.4	421.3	597.5	386.9	394.6	389.2	403.3	392	437.5	0.934629	1.04549	0.962971	1.36571	0.884343	0.901943	0.8896	0.921829	0.896	0.0861933	0.401155	0.981029	1.05067	0.902476	0.93372	1	0.858956
853	High	Master Protein	Q8IYB8	ATP-dependent RNA helicase SUPV3L1, mitochondrial [OS=Homo sapiens]	0	20,434	8	5	5	5	1	786	87,9	7,99	17.61	5	409.2	458.8	443.3	631.8	461	431	420.9	452.9	410.7	493.8	0.828676	0.929121	0.897732	1.27947	0.933576	0.872823	0.852369	0.917173	0.831713	0.669039	0.27945	0.885176	1.02862	0.867085	0.860546	1	0.842958
854	High	Master Protein	Q8NI27-1	THO complex subunit 2 [OS=Homo sapiens]	0	17,341	3	4	6	4	1	1593	182,7	8,44	17.54	4	409.9	304.2	253.1	318.8	374.7	397.6	284.2	368.5	324.4	352.7	1.16218	0.862489	0.717607	0.903884	1.06238	1.1273	0.805784	1.0448	0.919762	0.952621	0.323414	0.914091	1.03119	0.923448	0.886445	1	0.895518
855	High	Master Protein	P42229	Signal transducer and activator of transcription 5A [OS=Homo sapiens]	0	9,779	4	3	4	3	1	794	90,6	6,39	9.8	3	411	470.8	453.7	598.7	464	433.3	451	447	474.5	504.5	0.814668	0.933201	0.899306	1.18672	0.919722	0.85887	0.893954	0.886026	0.940535	0.56604	0.468982	0.882392	0.988437	0.906838	0.892714	1	0.917447
856	High	Master Protein	Q02978	Mitochondrial 2-oxoglutarate/malate carrier protein [OS=Homo sapiens]	0	14,364	12	3	3	3	1	314	34,0	9,91	11.5	3	411.4	424.7	408.2	445.2	412.3	429.7	428.7	402.2	435.3	411.9	0.998786	1.03108	0.991017	1.08084	1.00097	1.04321	1.04079	0.976451	1.05681	0.553658	0.640503	1.00696	1.04168	1.02468	0.966672	1	0.983686
857	High	Master Protein	Q16762	thiosulfate sulfurtransferase [OS=Homo sapiens]	0	12,675	12	2	2	2	1	297	33,4	7,25	9.35	2	412	476.1	418.5	524.3	435.7	406.5	421.1	448.4	444	440	0.936364	1.08205	0.951136	1.19159	0.990227	0.923864	0.957045	1.01909	1.00909	0.921973	0.652941	0.989848	1.03523	0.995076	0.956165	1	0.961215
858	High	Master Protein	Q9NU22	Midasin [OS=Homo sapiens]	0	13,683	1	6	6	6	1	5596	632,4	5,68	11.97	6	412.5	401.6	352.4	432.2	357.3	424.2	409.4	373.4	379.6	399.9	1.03151	1.00425	0.88122	1.08077	0.893473	1.06077	1.02376	0.933733	0.949237	0.952518	0.549826	0.972326	1.01167	0.968909	0.961111	1	0.957733
859	Medium	Master Protein	Q9NX00	Transmembrane protein 160 [OS=Homo sapiens]	0.013	2,799	5	1	1	1	1	188	19,6	8,03	2.77	1	412.8	436.4	365.9	575.1	497.2	476	409.2	434.5	397.7	478.7	0.862335	0.911636	0.764362	1.20138	1.03865	0.99436	0.854815	0.907667	0.830792	0.726907	0.0330897	0.846111	1.07813	0.864424	0.784796	1	0.801783
860	High	Master Protein	Q7Z7H5	Transmembrane emp24 domain-containing protein 4 [OS=Homo sapiens]	0	8,302	16	5	5	4	1	227	25,9	8,28	9.56	5	413.5	367.5	358	406.2	358.1	382.2	449.7	377.2	382.8	347.9	1.18856	1.05634	1.02903	1.16758	1.02932	1.09859	1.29261	1.08422	1.10032	0.460803	0.480575	1.09131	1.0985	1.15905	0.941556	0.947756	1
861	High	Master Protein	P09914	interferon-induced protein with tetratricopeptide repeats 1 [OS=Homo sapiens]	0	27,380	18	8	8	6	1	478	55,3	7,20	23.23	8	414.3	428.8	400.4	556.2	867.5	832.5	772.8	925.1	806.7	704	0.588494	0.609091	0.56875	0.790057	1.23224	1.18253	1.09773	1.31406	1.14588	0.000856452	0.488807	0.588778	1.06828	1.18589	0.496486	0.900822	1
862	High	Master Protein	P24941-1	cyclin-dependent kinase 2 [OS=Homo sapiens]	0	25,134	16	5	7	2	1	298	33,9	8,68	20.8	5	414.3	459.7	458.1	552.7	424.3	401.5	408.4	476.4	427.7	489.1	0.847066	0.93989	0.936618	1.13003	0.867512	0.820896	0.835003	0.974034	0.874463	0.807572	0.689711	0.907858	0.939481	0.8945	0.96634	1	0.952122
863	High	Master Protein	Q9ULX6	A-kinase anchor protein 8-like [OS=Homo sapiens]	0	7,350	4	2	2	2	1	646	71,6	5,07	6.99	2	414.4	359.3	372.6	435.8	388.9	430	376.5	357.8	411.3	396.4	1.04541	0.906408	0.93996	1.09939	0.98108	1.08476	0.949798	0.902624	1.03759	0.992335	0.166499	0.963925	1.05508	0.963337	0.913605	1	0.913047
864	High	Master Protein	Q9UMX5	Neudesin [OS=Homo sapiens]	0	11,267	16	2	2	2	1	172	18,8	5,69	8.76	2	415.7	437.1	443.5	426.3	431.5	410.5	456.6	417.8	463	450.8	0.922138	0.96961	0.983807	0.945652	0.957187	0.910603	1.01287	0.926797	1.02706	0.451364	0.210717	0.958518	0.937814	0.988909	0.969269	0.948333	1
865	High	Master Protein	Q9Y6E0	Serine/threonine-protein kinase 24 [OS=Homo sapiens]	0	12,007	7	3	4	2	1	443	49,3	5,69	10.3	3	416	438.3	415.9	466.5	409.4	380.3	393.3	440.7	383.3	422.6	0.984382	1.03715	0.984146	1.10388	0.968765	0.899905	0.930667	1.04283	0.907004	0.410539	0.696251	1.00189	0.99085	0.960167	1	0.988978	0.958353
866	High	Master Protein	Q13123	Protein Red [OS=Homo sapiens]	0	7,147	4	3	3	3	1	557	65,6	6,64	8.06	3	416.8	313.6	361.1	409.8	391	422.7	416.1	388.9	386.7	369.9	1.12679	0.847797	0.97621	1.10787	1.05704	1.14274	1.1249	1.05137	1.04542	0.345854	0.466793	0.983599	1.10255	1.07389	0.892113	1	0.974009
867	High	Master Protein	Q99590-1	protein SCAF11 [OS=Homo sapiens]	0	8,769	2	3	4	3	1	1463	164,6	8,41	10.22	3	418.3	355.9	355.4	453.5	437.5	517.3	492	399.4	423.3	460.8	0.907769	0.772352	0.771267	0.984158	0.949436	1.12261	1.06771	0.866753	0.91862	0.150321	0.445867	0.81713	1.01874	0.951027	0.802102	1	0.933537
868	High	Master Protein	Q06203	amidophosphoribosyltransferase [OS=Homo sapiens]	0	12,004	6	2	2	2	1	517	57,4	6,76	8.52	2	418.6	463.3	452.8	633	439.9	406.5	468.9	498.2	448.2	452.9	0.924266	1.02296	0.999779	1.39766	0.971296	0.897549	1.03533	1.10002	0.989622	0.246564	0.781625	0.982336	1.08883	1.04166	0.90219	1	0.956672
869	High	Master Protein	Q9HAV0	Guanine nucleotide-binding protein subunit beta-4 [OS=Homo sapiens]	0	17,568	12	5	6	3	1	340	37,5	6,00	17.82	5	421.7	424	385.7	486.5	373.9	376.1	394.8	377.8	407.6	351	1.20142	1.20798	1.09886	1.38604	1.06524	1.07151	1.12479	1.07635	1.16125	0.321807	0.648643	1.16942	1.17426	1.1208	0.995875	1	0.954468
870	High	Master Protein	P49419	Alpha-aminoadipic semialdehyde dehydrogenase [OS=Homo sapiens]	0	7,377	4	2	2	2	1	539	58,5	7,99	5.84	2	421.7	531.9	475.1	434.6	457	413	391.3	451.7	439.3	430.4	0.979786	1.23583	1.10386	1.00976	1.0618	0.959572	0.909154	1.04949	1.02068	0.255066	0.756389	1.10649	1.01038	0.993107	1	0.913138	0.897529
871	High	Master Protein	Q7L576-1	cytoplasmic FMR1-interacting protein 1 [OS=Homo sapiens]	0	19,505	6	9	9	3	1	1253	145,1	6,90	20.69	9	422.1	416.1	397.1	428.7	413.9	442.1	395.4	451.3	411.8	487.2	0.866379	0.854064	0.815066	0.879926	0.849548	0.90743	0.811576	0.926314	0.845238	0.693091	0.661159	0.84517	0.878968	0.861043	0.961547	1	0.979606
872	Medium	Master Protein	Q9ULC4-3	Isoform 3 of Malignant T-cell-amplified sequence 1 [OS=Homo sapiens]	0.013	2,809	4	1	1	1	1	182	20,5	8,82	2.88	1	424.8	501.6	504.1	475.9	575	468.9	412.4	742.7	483.1	515.5	0.824054	0.973036	0.977886	0.923181	1.11542	0.909602	0.8	1.44074	0.937148	0.541029	0.728769	0.924992	0.982735	1.0593	0.873215	0.927726	1
873	High	Master Protein	O15031	Plexin-B2 [OS=Homo sapiens]	0	9,365	2	4	4	4	1	1838	205,0	6,24	9.21	4	425.1	486.9	421.2	518.4	437.7	432.2	463.4	455.4	443.4	505.4	0.841116	0.963395	0.833399	1.02572	0.866047	0.855164	0.916898	0.901068	0.877325	0.683857	0.7751	0.879304	0.915644	0.89843	0.960311	1	0.9812
874	High	Master Protein	Q9NUQ3-1	Gamma-taxilin [OS=Homo sapiens]	0	14,162	5	4	4	3	1	528	60,5	7,52	10.58	4	425.8	393.9	389.1	375.5	376.8	373.7	395.1	375.8	350	400	1.0645	0.98475	0.97275	0.93875	0.942	0.93425	0.98775	0.9395	0.875	0.167789	0.902976	1.00733	0.938333	0.934083	1	0.931502	0.927283
875	High	Master Protein	P36639	7,8-dihydro-8-oxoguanine triphosphatase [OS=Homo sapiens]	0	11,757	16	3	3	3	1	197	22,5	5,27	10.4	3	426	504.3	417.7	462.9	402	408.8	425.5	410.8	407	429.1	0.992776	1.17525	0.973433	1.07877	0.936845	0.952692	0.99161	0.957353	0.948497	0.282941	0.64027	1.04715	0.989435	0.96582	1	0.944881	0.922329
876	High	Master Protein	Q96C86	M7GpppX diphosphatase [OS=Homo sapiens]	0.005	4,752	5	2	2	2	1	337	38,6	6,38	5.64	2	428.4	453.9	450.6	409.8	424.6	394.6	370.9	420.3	449.8	435.9	0.982794	1.04129	1.03372	0.940124	0.974077	0.905253	0.850883	0.964212	1.03189	0.277137	0.878677	1.01927	0.939818	0.948994	1	0.92205	0.931053
877	Medium	Master Protein	Q13155	aminoacyl tRNA synthase complex-interacting multifunctional protein 2 [OS=Homo sapiens]	0.036	1,824	2	1	1	1	1	320	35,3	8,22	2.3	1	428.4	429.8	427.3	458.2	409.9	407.5	402.3	426.7	401.3	420.4	1.01903	1.02236	1.01641	1.08991	0.975024	0.969315	0.956946	1.01499	0.954567	0.0919153	0.459861	1.01927	1.01142	0.9755	1	0.992299	0.95706
878	High	Master Protein	Q7Z5L9-1	Interferon regulatory factor 2-binding protein 2 [OS=Homo sapiens]	0	23,006	9	3	3	3	1	587	61,0	8,69	15.25	3	433.1	466.5	402.2	615.3	417.6	415.8	389	431.5	407.6	450.6	0.961163	1.03529	0.892588	1.36551	0.926764	0.92277	0.863293	0.957612	0.904572	0.331901	0.336176	0.963012	1.07168	0.908492	0.898599	1	0.847726
879	Medium	Master Protein	Q7Z2Z2	Elongation factor-like GTPase 1 [OS=Homo sapiens]	0.029	1,997	1	1	1	1	1	1120	125,4	5,91	2.63	1	433.1	497.5	451.3	565.7	493.1	473.2	450.2	512.4	487.5	507.1	0.854072	0.981069	0.889963	1.11556	0.972392	0.933149	0.887793	1.01045	0.961349	0.436856	0.459847	0.908368	1.00703	0.953198	0.902023	1	0.94654
880	High	Master Protein	Q9UHI6	Probable ATP-dependent RNA helicase DDX20 [OS=Homo sapiens]	0	13,437	5	4	4	4	1	824	92,2	6,95	12.85	4	434.3	468.2	480.9	647.1	497.1	501.9	491.6	479.3	484.7	528.9	0.821138	0.885234	0.909246	1.22348	0.939875	0.948951	0.929476	0.90622	0.91643	0.168982	0.267592	0.871872	1.03744	0.917376	0.840411	1	0.884272
881	High	Master Protein	Q96IU4	Protein ABHD14B [OS=Homo sapiens]	0.001	6,416	6	1	1	1	1	210	22,3	6,40	4.13	1	436.2	498.5	482.2	507.8	438.2	414.6	400.7	441.6	428.9	462.1	0.943952	1.07877	1.0435	1.0989	0.94828	0.897208	0.867128	0.955637	0.928154	0.0942084	0.383511	1.02207	0.981461	0.916973	1	0.960265	0.89717
882	Medium	Master Protein	Q9BYN8	28S ribosomal protein S26, mitochondrial [OS=Homo sapiens]	0.024	2,201	3	1	1	1	1	205	24,2	10,39	2.08	1	437.3	348.1	381.4	457	426.8	525.8	412.9	361.5	421.6	420.8	1.03921	0.827234	0.906369	1.08603	1.01426	1.24952	0.981226	0.859078	1.0019	0.77668	0.11006	0.924271	1.1166	0.947402	0.827753	1	0.848468
883	High	Master Protein	Q8NBJ4	Golgi membrane protein 1 [OS=Homo sapiens]	0.003	5,910	4	2	2	2	1	401	45,3	4,97	5.29	2	437.9	470	443.1	395.6	402.6	409.9	416.5	376.8	395.7	395.7	1.10665	1.18777	1.11979	0.999747	1.01744	1.03589	1.05257	0.952237	1	0.0236358	0.628936	1.13807	1.01769	1.0016	1	0.894226	0.880089
884	Medium	Master Protein	Q9NYP7-2	Isoform 2 of Elongation of very long chain fatty acids protein 5 [OS=Homo sapiens]	0.011	2,996	2	1	1	1	1	326	38,4	9,54	2.89	1	438	431.1	403.1	426.3	378.6	369.9	392.8	355.6	403.6	395.1	1.10858	1.09112	1.02025	1.07897	0.958238	0.936219	0.994179	0.900025	1.02151	0.0904391	0.755364	1.07331	0.991141	0.971906	1	0.92344	0.905518
885	High	Master Protein	Q15024	Exosome complex component RRP42 [OS=Homo sapiens]	0.001	6,136	8	2	2	2	1	291	31,8	5,19	3.85	2	438.1	453.6	448.6	480.6	438.8	463.4	454.8	443.8	423.8	476.7	0.919027	0.951542	0.941053	1.00818	0.920495	0.9721	0.954059	0.930984	0.889029	0.588518	0.254551	0.937207	0.966925	0.924691	0.969265	1	0.956321
886	High	Master Protein	O43252	bifunctional 3'-phosphoadenosine 5'-phosphosulfate synthase 1 [OS=Homo sapiens]	0	12,785	7	4	4	3	1	624	70,8	6,86	12.29	4	438.3	449.9	462.7	636.5	459.4	439.2	457.9	481.1	447.8	496.2	0.883313	0.906691	0.932487	1.28275	0.925836	0.885127	0.922813	0.969569	0.902459	0.37927	0.479396	0.907497	1.03124	0.931614	0.880008	1	0.903394
887	High	Master Protein	Q9BRK5-1	45 kDa calcium-binding protein [OS=Homo sapiens]	0	9,080	6	2	2	2	1	362	41,8	4,86	7.53	2	438.3	441.5	456.3	435.8	388.5	418	412.7	361	369.6	442.4	0.990732	0.997966	1.03142	0.985081	0.878165	0.944846	0.932866	0.816004	0.835443	0.01916	0.193201	1.00671	0.936031	0.861438	1	0.929796	0.855699
888	High	Master Protein	Q9UBP6	tRNA (guanine-N(7)-)-methyltransferase [OS=Homo sapiens]	0	8,798	12	3	3	3	1	276	31,5	7,64	10.11	3	438.6	499.5	452.9	461.7	440.9	407.8	434.4	464.9	444.3	456.4	0.960999	1.09443	0.992331	1.01161	0.966039	0.893514	0.951797	1.01862	0.973488	0.483133	0.573625	1.01592	0.957055	0.981303	1	0.942056	0.965924
889	High	Master Protein	P13798	Acylamino-acid-releasing enzyme [OS=Homo sapiens]	0	8,222	5	4	4	4	1	732	81,2	5,48	10.9	4	438.9	516.1	452.6	428.7	425.2	404.5	409.4	436	449	452.3	0.970374	1.14106	1.00066	0.947822	0.940084	0.894318	0.905151	0.963962	0.992704	0.227336	0.436252	1.03736	0.927408	0.953939	1	0.894004	0.919579
890	High	Master Protein	Q12800-1	Alpha-globin transcription factor CP2 [OS=Homo sapiens]	0	7,804	5	3	3	2	1	502	57,2	5,80	7.02	3	439.6	460.6	427.8	516.1	442.5	416.2	448.7	489.9	476.4	492.9	0.891864	0.934469	0.867925	1.04707	0.897748	0.84439	0.910327	0.993914	0.966525	0.133957	0.699204	0.898086	0.929736	0.956922	0.938516	0.97159	1
891	High	Master Protein	Q96BM9	ADP-ribosylation factor-like protein 8A [OS=Homo sapiens]	0	7,235	13	3	3	2	1	186	21,4	7,77	6.77	3	439.8	494.9	484.3	543.2	467.8	422	441.3	470.5	452.6	473.9	0.928044	1.04431	1.02195	1.14623	0.987128	0.890483	0.931209	0.992825	0.955054	0.390084	0.563357	0.998101	1.00795	0.959696	0.99023	1	0.952128
892	High	Master Protein	Q9P0M9	39S ribosomal protein L27, mitochondrial [OS=Homo sapiens]	0.005	5,058	10	1	1	1	1	148	16,1	10,42	2.96	1	439.8	389.2	463.1	510.2	450.3	471.4	451.8	448.3	426.4	475	0.925895	0.819368	0.974947	1.07411	0.948	0.992421	0.951158	0.943789	0.897684	0.647257	0.142157	0.906737	1.00484	0.930877	0.902367	1	0.926392
893	High	Master Protein	Q15654	thyroid receptor-interacting protein 6 [OS=Homo sapiens]	0	13,682	8	2	2	2	1	476	50,3	7,37	10.3	2	440.5	430.3	448.8	607	430.5	469.1	481.1	408.2	425.4	489.1	0.900634	0.879779	0.917604	1.24105	0.880188	0.959109	0.983643	0.834594	0.869761	0.945956	0.331336	0.899339	1.02678	0.895999	0.875879	1	0.872627
894	High	Master Protein	P31150	Rab GDP dissociation inhibitor alpha [OS=Homo sapiens]	0	42,550	17	8	12	3	1	447	50,6	5,14	39.19	8	440.8	523.7	474.6	522	491.8	457.4	480	474.2	490.3	526.7	0.836909	0.994304	0.901082	0.991077	0.933738	0.868426	0.911335	0.900323	0.93089	0.945011	0.667809	0.910765	0.93108	0.914183	0.978181	1	0.981852
895	High	Master Protein	Q9GZZ1-1	N-alpha-acetyltransferase 50 [OS=Homo sapiens]	0	13,848	19	3	3	3	1	169	19,4	8,81	10.74	3	441	461.6	481.5	445.2	454.1	383.7	385.6	521.7	394.7	416.9	1.05781	1.10722	1.15495	1.06788	1.08923	0.920365	0.924922	1.25138	0.94675	0.57962	0.903766	1.10666	1.02583	1.04102	1	0.926956	0.940683
896	Medium	Master Protein	A0A0U1RRE5	negative regulator of P-body association [OS=Homo sapiens]	0.02	2,444	12	1	1	1	1	68	7,0	9,42	2.96	1	441.4	357.6	340.6	507.8	359.6	423.2	411.5	351	336	423.4	1.04251	0.844591	0.80444	1.19934	0.849315	0.999528	0.971894	0.829003	0.793576	0.741658	0.259159	0.897182	1.01606	0.864824	0.883	1	0.851155
897	High	Master Protein	Q15785	Mitochondrial import receptor subunit TOM34 [OS=Homo sapiens]	0	8,912	7	2	2	2	1	309	34,5	8,98	7.47	2	441.7	461.8	438.2	512.5	415.5	400.6	429.8	412.2	438.2	456.5	0.967579	1.01161	0.959912	1.12267	0.910186	0.877547	0.941512	0.902957	0.959912	0.125729	0.676487	0.979701	0.970135	0.934794	1	0.990236	0.954163
898	High	Master Protein	Q9BV57	1,2-dihydroxy-3-keto-5-methylthiopentene dioxygenase [OS=Homo sapiens]	0	8,633	15	2	2	2	1	179	21,5	5,68	6.99	2	441.9	504.1	489.9	640.1	457	447.4	455	465.9	503.4	472.8	0.934645	1.0662	1.03617	1.35385	0.966582	0.946277	0.962352	0.985406	1.06472	0.879087	0.567465	1.01234	1.0889	1.00416	0.929686	1	0.922175
899	High	Master Protein	Q92905	COP9 signalosome complex subunit 5 [OS=Homo sapiens]	0	8,554	9	3	3	3	1	334	37,6	6,54	7.66	3	442.5	471.7	442.3	505.4	433.9	414.4	375.5	448.4	421.8	436.2	1.01444	1.08138	1.01398	1.15864	0.994727	0.950023	0.860844	1.02797	0.966988	0.190103	0.360728	1.0366	1.03446	0.951933	1	0.997936	0.918319
900	High	Master Protein	O00217	NADH dehydrogenase [ubiquinone] iron-sulfur protein 8, mitochondrial [OS=Homo sapiens]	0	7,097	13	3	3	3	1	210	23,7	6,34	8.54	3	443.3	442.1	488.2	592.8	480.3	495.8	479.5	467.4	477.9	510	0.869216	0.866863	0.957255	1.16235	0.941765	0.972157	0.940196	0.916471	0.937059	0.336448	0.246411	0.897778	1.02542	0.931242	0.875518	1	0.908152
901	High	Master Protein	P30154-2	Isoform 2 of Serine/threonine-protein phosphatase 2A 65 kDa regulatory subunit A beta isoform [OS=Homo sapiens]	0	11,372	6	5	6	2	1	667	73,5	5,07	13.7	5	447.6	507.8	467.3	514.9	444.2	415.5	419.3	489.8	448.3	475.4	0.941523	1.06815	0.982962	1.08309	0.934371	0.874001	0.881994	1.03029	0.942995	0.466348	0.88095	0.997546	0.96382	0.95176	1	0.966191	0.954101
902	High	Master Protein	P53680	AP-2 complex subunit sigma [OS=Homo sapiens]	0.01	3,363	11	2	2	2	1	142	17,0	6,18	4.58	2	447.6	458.2	462.6	375.5	477.9	474.7	446.3	518.9	517	453.3	0.987426	1.01081	1.02052	0.82837	1.05427	1.04721	0.984558	1.14472	1.14053	0.193549	0.28088	1.00625	0.976616	1.08993	0.923222	0.896033	1
903	Medium	Master Protein	Q9H2P9-5	Isoform 5 of Diphthine methyl ester synthase [OS=Homo sapiens]	0.04	1,754	2	1	1	1	1	297	33,0	5,53	2.18	1	448.5	472.8	449	361.4	423.9	460.1	441.8	468.2	404.1	433.2	1.03532	1.09141	1.03647	0.834257	0.978532	1.0621	1.01985	1.08079	0.932825	0.407362	0.540988	1.0544	0.958295	1.01116	1	0.908852	0.958987
904	High	Master Protein	O15294	UDP-N-acetylglucosamine--peptide N-acetylglucosaminyltransferase 110 kDa subunit [OS=Homo sapiens]	0	9,264	3	3	3	3	1	1046	116,9	6,70	9.87	3	449.4	452.6	427.8	511.3	361	376.9	435.1	371.6	388.8	380	1.18263	1.19105	1.12579	1.34553	0.95	0.991842	1.145	0.977895	1.02316	0.094336	0.744756	1.16649	1.09579	1.04868	1	0.939389	0.899007
905	High	Master Protein	Q6PIU2-2	Isoform 2 of Neutral cholesterol ester hydrolase 1 [OS=Homo sapiens]	0	7,208	9	4	4	4	1	416	46,6	6,62	7.91	4	450.9	518.6	498.8	560.9	504.8	509.7	521.7	548.2	556.9	532.4	0.84692	0.97408	0.93689	1.05353	0.948159	0.957363	0.979902	1.02968	1.04602	0.080603	0.456971	0.919296	0.986351	1.01853	0.902569	0.968404	1
906	High	Master Protein	Q9Y6W5	Wiskott-Aldrich syndrome protein family member 2 [OS=Homo sapiens]	0	11,319	6	3	3	3	1	498	54,3	5,53	9.44	3	451.4	484.7	473.7	583.4	464.5	483.1	486.9	462.1	466.4	490	0.921224	0.989184	0.966735	1.19061	0.947959	0.985918	0.993673	0.943061	0.951837	0.887893	0.364631	0.959048	1.0415	0.962857	0.920836	1	0.924494
907	High	Master Protein	Q9NRX4	14 kDa phosphohistidine phosphatase [OS=Homo sapiens]	0	7,264	26	3	3	3	1	125	13,8	6,07	6.67	3	451.7	443.6	454.1	367.3	398.2	353.7	423.7	426.4	411.4	421.7	1.07114	1.05193	1.07683	0.870998	0.944273	0.838748	1.00474	1.01115	0.975575	0.00638888	0.0272805	1.06664	0.884673	0.997154	1	0.829406	0.93486
908	High	Master Protein	Q96A35	39S ribosomal protein L24, mitochondrial [OS=Homo sapiens]	0	8,607	14	3	3	3	1	216	24,9	9,29	7.78	3	452	461.6	423.9	307	403.5	433	412.4	397	410.5	437	1.03432	1.05629	0.970023	0.702517	0.923341	0.990847	0.943707	0.908467	0.939359	0.0333651	0.543036	1.02021	0.872235	0.930511	1	0.854953	0.912075
909	High	Master Protein	Q9Y282-3	Isoform 3 of Endoplasmic reticulum-Golgi intermediate compartment protein 3 [OS=Homo sapiens]	0	8,472	9	3	3	3	1	388	43,7	6,04	5.87	3	452.4	478	468.4	601.1	451.4	444.2	495.4	525.3	494.7	502.8	0.899761	0.950676	0.931583	1.19551	0.897772	0.883453	0.985282	1.04475	0.98389	0.0363158	0.910582	0.92734	0.992243	1.00464	0.923057	0.98766	1
910	High	Master Protein	Q14103-4	Isoform 4 of Heterogeneous nuclear ribonucleoprotein D0 [OS=Homo sapiens]	0	22,650	21	7	7	1	1	287	30,7	8,41	19.03	7	453.1	315.3	408.3	287	483.5	522.7	446.1	417.2	427.4	392.9	1.15322	0.802494	1.0392	0.730466	1.23059	1.33036	1.1354	1.06185	1.08781	0.411192	0.991486	0.998303	1.09714	1.09502	0.909913	1	0.998067
911	High	Master Protein	P52594-4	Isoform 4 of Arf-GAP domain and FG repeat-containing protein 1 [OS=Homo sapiens]	0	9,454	3	2	3	2	1	584	60,7	8,56	10.01	2	453.4	409.8	408.4	501.9	428.8	506.5	468.6	391.5	399.1	536.7	0.844792	0.763555	0.760947	0.935159	0.798957	0.94373	0.873113	0.729458	0.743618	0.892212	0.166646	0.789765	0.892615	0.782063	0.884776	1	0.876148
912	High	Master Protein	O00159-1	Unconventional myosin-Ic [OS=Homo sapiens]	0.004	5,541	2	2	2	2	1	1063	121,6	9,41	6.96	2	453.6	452.1	423.6	707.4	498.5	502.9	477.3	434.5	494.4	448.3	1.01182	1.00848	0.944903	1.57796	1.11198	1.12179	1.06469	0.969217	1.10283	0.275536	0.229409	0.988401	1.27058	1.04558	0.777914	1	0.822917
913	High	Master Protein	Q641Q2	WASH complex subunit 2A [OS=Homo sapiens]	0.008	3,691	1	2	2	2	1	1341	147,1	4,81	4.89	2	453.6	417.1	425.5	621.2	458.4	495.4	434.6	489.7	443.4	651.5	0.696239	0.640215	0.653108	0.953492	0.703607	0.760399	0.667076	0.75165	0.680583	0.306405	0.255795	0.663188	0.805833	0.69977	0.822984	1	0.868381
914	High	Master Protein	O14828	Secretory carrier-associated membrane protein 3 [OS=Homo sapiens]	0	19,083	13	3	3	3	1	347	38,3	7,64	12.27	3	454.3	468.1	505.4	739.3	506.5	494	493.3	526.4	490.4	569.3	0.797998	0.822238	0.887757	1.29861	0.889689	0.867732	0.866503	0.924644	0.861409	0.22503	0.395907	0.835997	1.01868	0.884185	0.820669	1	0.867973
915	High	Master Protein	Q2TAL8	Glutamine-rich protein 1 [OS=Homo sapiens]	0.005	4,773	2	2	2	2	1	776	86,4	5,87	5.65	2	455.1	409	409.4	449.9	426	451.8	452.7	398.8	413.2	426.1	1.06806	0.959869	0.960807	1.05586	0.999765	1.06031	1.06243	0.935931	0.969725	0.901346	0.311071	0.996245	1.03865	0.989361	0.959178	1	0.95255
916	High	Master Protein	O00186	syntaxin-binding protein 3 [OS=Homo sapiens]	0	7,702	3	2	2	2	1	592	67,7	7,80	6.49	2	456.3	647.5	468.5	719.2	473.4	462.3	435.1	462.4	469.9	498	0.916265	1.3002	0.940763	1.44418	0.950602	0.928313	0.873695	0.928514	0.943574	0.337236	0.320146	1.05241	1.1077	0.915261	0.950088	1	0.826273
917	High	Master Protein	O96000	NADH dehydrogenase [ubiquinone] 1 beta subcomplex subunit 10 [OS=Homo sapiens]	0	14,263	20	3	3	3	1	172	20,8	8,48	10.32	3	456.7	510.2	447.9	562.1	457.3	439.1	405.8	464.6	473.8	457.2	0.998906	1.11592	0.979659	1.22944	1.00022	0.960411	0.887577	1.01619	1.03631	0.460523	0.433935	1.0315	1.06336	0.980023	0.970038	1	0.921632
918	High	Master Protein	Q9NP61	ADP-ribosylation factor GTPase-activating protein 3 [OS=Homo sapiens]	0.005	4,845	3	2	2	2	1	516	56,9	7,36	5.84	2	456.7	380	439.9	564.5	441.5	504.9	483.3	416.9	416.8	436.2	1.047	0.87116	1.00848	1.29413	1.01215	1.1575	1.10798	0.955754	0.955525	0.696667	0.19741	0.975546	1.15459	1.00642	0.844927	1	0.871666
919	Medium	Master Protein	Q9H299	SH3 domain-binding glutamic acid-rich-like protein 3 [OS=Homo sapiens]	0.045	1,661	8	1	1	1	1	93	10,4	4,93	2.21	1	460	597.6	559.9	601.1	674.9	610.8	691.2	680.6	682.4	671.2	0.68534	0.890346	0.834178	0.89556	1.00551	0.910012	1.0298	1.014	1.01669	0.024129	0.0754726	0.803288	0.937028	1.02016	0.787411	0.918508	1
920	High	Master Protein	Q13217	DnaJ homolog subfamily C member 3 [OS=Homo sapiens]	0	8,726	5	3	3	2	1	504	57,5	6,15	5.68	3	460.7	443.2	484.7	347.2	538	469.1	486.1	518.8	499.9	495.3	0.930143	0.894811	0.978599	0.700989	1.08621	0.947103	0.981425	1.04745	1.00929	0.0647167	0.425378	0.934518	0.911434	1.01272	0.92278	0.899987	1
921	Medium	Master Protein	Q92542-1	Nicastrin [OS=Homo sapiens]	0.026	2,079	2	1	1	1	1	709	78,4	5,99	3.17	1	460.9	468.6	481.7	609.4	498.8	451.3	477	536.4	490.8	565.6	0.814887	0.828501	0.851662	1.07744	0.881895	0.797914	0.843352	0.948373	0.867751	0.177148	0.731854	0.831683	0.919083	0.886492	0.904905	1	0.96454
922	High	Master Protein	Q969S3	Zinc finger protein 622 [OS=Homo sapiens]	0	12,425	9	3	3	3	1	477	54,2	6,15	10.66	3	461.2	366.3	428.5	438.1	478.4	517.3	526.2	468.4	453	435.8	1.05828	0.840523	0.983249	1.00528	1.09775	1.18701	1.20743	1.0748	1.03947	0.147719	0.8924	0.960685	1.09668	1.10724	0.867643	0.990467	1
923	High	Master Protein	O43324-1	Eukaryotic translation elongation factor 1 epsilon-1 [OS=Homo sapiens]	0.008	3,738	9	2	2	2	1	174	19,8	8,54	5.16	2	461.3	442.6	435.5	376.7	375	400.9	439.7	364.5	421.1	368	1.25353	1.20272	1.18342	1.02364	1.01902	1.0894	1.19484	0.990489	1.14429	0.186546	0.371724	1.21322	1.04402	1.10987	1	0.860535	0.914813
924	High	Master Protein	O43765	Small glutamine-rich tetratricopeptide repeat-containing protein alpha [OS=Homo sapiens]	0	14,125	14	4	5	4	1	313	34,0	4,87	14.96	4	461.5	579.1	537.6	442.8	521.8	438.4	435.9	492.1	474.1	497.6	0.927452	1.16379	1.08039	0.889871	1.04863	0.881029	0.876005	0.988947	0.952773	0.199316	0.992916	1.05721	0.939845	0.939242	1	0.888987	0.888417
925	High	Master Protein	Q9Y3C6	Peptidyl-prolyl cis-trans isomerase-like 1 [OS=Homo sapiens]	0.004	5,726	14	2	2	2	1	166	18,2	7,99	5.56	2	461.9	443.8	460.4	380.3	442.5	496.1	450.4	435.9	451.1	438.3	1.05384	1.01255	1.05042	0.867671	1.00958	1.13187	1.02761	0.994524	1.0292	0.278047	0.864202	1.03894	1.00304	1.01711	1	0.965449	0.978991
926	High	Master Protein	Q9Y3B8-1	Oligoribonuclease, mitochondrial [OS=Homo sapiens]	0.005	4,732	11	3	3	3	1	237	26,8	6,87	7.29	3	462.2	513.1	495.8	483	465.4	430.1	456.8	462.1	457	482.3	0.958325	1.06386	1.02799	1.00145	0.96496	0.891769	0.947128	0.958117	0.947543	0.102546	0.958492	1.01673	0.952727	0.95093	1	0.937054	0.935287
927	High	Master Protein	Q6P1N9-1	Putative deoxyribonuclease TATDN1 [OS=Homo sapiens]	0	17,656	14	4	5	4	1	297	33,6	6,96	15.98	4	463.7	514.7	478.2	547.9	481.5	429.6	429.3	461.4	446.2	492.3	0.941905	1.0455	0.971359	1.11294	0.978062	0.872639	0.872029	0.937233	0.906358	0.0882253	0.315145	0.986255	0.98788	0.905207	0.998355	1	0.916313
928	High	Master Protein	O43837-1	isocitrate dehydrogenase [NAD] subunit beta, mitochondrial [OS=Homo sapiens]	0	12,280	10	4	4	4	1	385	42,2	8,46	12.9	4	464.3	483	462.8	440.5	469.6	479.3	472.6	514.7	445.8	488.2	0.951045	0.989349	0.947972	0.902294	0.961901	0.98177	0.968046	1.05428	0.91315	0.734482	0.564071	0.962788	0.948655	0.978492	0.983951	0.969507	1
929	High	Master Protein	Q8N766-1	ER membrane protein complex subunit 1 [OS=Homo sapiens]	0	8,037	4	4	4	4	1	993	111,7	7,66	9.67	4	467.7	523.7	500.9	540.9	453	466.9	440.5	501.6	474.7	472.7	0.989422	1.10789	1.05966	1.14428	0.958325	0.98773	0.931881	1.06114	1.00423	0.353876	0.675246	1.05232	1.03011	0.999083	1	0.978892	0.949407
930	High	Master Protein	Q68E01	Integrator complex subunit 3 [OS=Homo sapiens]	0.006	4,497	1	1	1	1	1	1043	118,0	5,80	3.95	1	467.8	497.9	486.4	459.4	489.1	469.2	461.5	466.1	485.3	474.6	0.985672	1.04909	1.02486	0.967973	1.03055	0.988622	0.972398	0.98209	1.02255	0.315727	0.894968	1.01988	0.995716	0.992344	1	0.97631	0.973005
931	High	Master Protein	P53582	Methionine aminopeptidase 1 [OS=Homo sapiens]	0.005	4,748	3	1	1	1	1	386	43,2	7,17	4.69	1	468.4	464.5	427.3	533.8	506.8	476.3	478.7	452.7	455.1	464.9	1.00753	0.99914	0.919122	1.1482	1.09013	1.02452	1.02968	0.973758	0.97892	0.60199	0.0792693	0.975263	1.08762	0.994121	0.896697	1	0.914035
932	High	Master Protein	O96005-1	Cleft lip and palate transmembrane protein 1 [OS=Homo sapiens]	0	11,542	5	3	3	3	1	669	76,0	6,30	11.39	3	468.7	531.1	498.4	623.5	501.1	511.3	502.7	521	525	534.6	0.87673	0.993453	0.932286	1.16629	0.937336	0.956416	0.940329	0.97456	0.982043	0.431966	0.50574	0.934156	1.02001	0.965644	0.915826	1	0.946696
933	High	Master Protein	O14925	Mitochondrial import inner membrane translocase subunit tim23 [OS=Homo sapiens]	0	12,290	17	3	3	3	1	209	21,9	8,60	10.09	3	469.6	511.4	445.2	496	449.6	443	450.5	447.2	457.8	451.3	1.04055	1.13317	0.986483	1.09905	0.996233	0.981609	0.998227	0.990915	1.0144	0.295123	0.550979	1.0534	1.02563	1.00118	1	0.973636	0.950428
934	High	Master Protein	Q9Y5L4	mitochondrial import inner membrane translocase subunit TIM13 [OS=Homo sapiens]	0	8,744	25	2	2	2	1	95	10,5	8,18	7.05	2	469.9	483.9	462.9	564.5	439.4	423.1	440.2	463.1	467.5	433.2	1.08472	1.11704	1.06856	1.30309	1.01431	0.976685	1.01616	1.06902	1.07918	0.217909	0.701404	1.0901	1.09803	1.05479	0.992782	1	0.960617
935	High	Master Protein	Q9NYK5-1	39S ribosomal protein L39, mitochondrial [OS=Homo sapiens]	0.003	5,978	5	2	2	2	1	338	38,7	7,65	6.07	2	471	440	477.4	488.9	505.5	554.3	445.9	493.2	482	524.3	0.898341	0.839214	0.910547	0.932481	0.964143	1.05722	0.850467	0.940683	0.919321	0.584641	0.154526	0.882701	0.984614	0.90349	0.896494	1	0.917608
936	High	Master Protein	O00116	Alkyldihydroxyacetonephosphate synthase, peroxisomal [OS=Homo sapiens]	0	25,117	7	4	4	4	1	658	72,9	7,34	14.95	4	472.4	567.7	513.4	524.3	501.8	481.5	469.4	534.7	508.1	509.9	0.926456	1.11336	1.00686	1.02824	0.984115	0.944303	0.920573	1.04864	0.99647	0.70204	0.949235	1.01556	0.985553	0.98856	1	0.970454	0.973415
937	High	Master Protein	Q27J81	Inverted formin-2 [OS=Homo sapiens]	0	10,090	3	4	4	4	1	1249	135,5	5,38	9.16	4	473.8	448.8	460.5	393.2	456	440	430.1	406.7	421.8	456	1.03904	0.984211	1.00987	0.862281	1	0.964912	0.943202	0.891886	0.925	0.0140374	0.637685	1.01104	0.942398	0.920029	1	0.932109	0.909985
938	High	Master Protein	Q9H832	Ubiquitin-conjugating enzyme E2 Z [OS=Homo sapiens]	0	8,181	7	2	2	2	1	354	38,2	5,62	6.86	2	474.2	568	538.7	524.3	534.4	479.8	499.5	533.8	544.2	540.1	0.877986	1.05166	0.997408	0.970746	0.989446	0.888354	0.924829	0.988335	1.00759	0.97243	0.578594	0.975684	0.949516	0.973585	1	0.97318	0.997849
939	High	Master Protein	Q01085-2	Isoform 2 of Nucleolysin TIAR [OS=Homo sapiens]	0.001	6,260	7	3	3	2	1	392	43,4	7,99	8.76	3	474.2	397.2	419	429.9	478.8	534.4	480.1	459	461.8	468	1.01325	0.848718	0.895299	0.91859	1.02308	1.14188	1.02585	0.980769	0.986752	0.197388	0.672594	0.919088	1.02785	0.997792	0.894186	1	0.970757
940	High	Master Protein	P56545-2	Isoform 2 of C-terminal-binding protein 2 [OS=Homo sapiens]	0	12,865	3	3	4	1	1	985	106,1	8,02	11.85	3	475.6	497.5	538.3	636.5	549.9	496.4	514	603.2	540.6	569.3	0.835412	0.87388	0.945547	1.11804	0.965923	0.871948	0.902863	1.05955	0.949587	0.204174	0.872266	0.884946	0.985304	0.970666	0.898146	1	0.985144
941	High	Master Protein	O15460-1	Prolyl 4-hydroxylase subunit alpha-2 [OS=Homo sapiens]	0.001	6,510	4	2	2	2	1	535	60,9	5,71	6.48	2	476.6	437	460.2	511.3	495.9	493	498.6	547.1	506.3	528	0.902652	0.827652	0.871591	0.968371	0.939205	0.933712	0.944318	1.03617	0.958902	0.03493	0.343487	0.867298	0.947096	0.979798	0.88518	0.966624	1
942	High	Master Protein	Q567U6	Coiled-coil domain-containing protein 93 [OS=Homo sapiens]	0	7,884	4	3	3	3	1	631	73,2	8,15	9.78	3	477.6	501.5	483.6	774.7	459	480.7	487.9	480.2	451.5	515.9	0.925761	0.972088	0.937391	1.50165	0.889707	0.93177	0.945726	0.930801	0.87517	0.337559	0.391625	0.94508	1.10771	0.917232	0.853185	1	0.828045
943	High	Master Protein	Q96KP4	cytosolic non-specific dipeptidase [OS=Homo sapiens]	0	17,991	10	4	4	4	1	475	52,8	5,97	13.86	4	477.9	508	482.8	545.6	454.7	470.9	431.8	465.9	471.5	494.6	0.966235	1.02709	0.976142	1.10311	0.919329	0.952082	0.873029	0.941973	0.953296	0.0994097	0.329071	0.989823	0.991508	0.922766	0.998301	1	0.930669
944	High	Master Protein	Q16678	Cytochrome P450 1B1 [OS=Homo sapiens]	0	7,647	3	2	2	2	1	543	60,8	8,98	4.59	2	479.1	523.2	487.2	647.1	542.9	530	529.5	509.2	543.2	529	0.905671	0.989036	0.920983	1.22325	1.02628	1.00189	1.00095	0.962571	1.02684	0.140148	0.296382	0.938563	1.08381	0.996786	0.865988	1	0.919709
945	High	Master Protein	Q03518	Antigen peptide transporter 1 [OS=Homo sapiens]	0.006	4,321	2	2	2	2	1	808	87,2	8,02	4.9	2	479.3	553.9	499.2	624.7	573.4	607.2	574.4	590	589.5	629.6	0.761277	0.879765	0.792884	0.992217	0.910737	0.964422	0.912325	0.937103	0.936309	0.0320776	0.341943	0.811309	0.955792	0.928579	0.848834	1	0.971528
946	High	Master Protein	Q86UK7-1	E3 ubiquitin-protein ligase ZNF598 [OS=Homo sapiens]	0.001	6,515	4	4	4	3	1	904	98,6	8,40	4.58	4	479.4	407.9	451.7	472.4	455.2	508	481	450.2	457.5	459.1	1.04422	0.888477	0.983882	1.02897	0.991505	1.10651	1.0477	0.980614	0.996515	0.507601	0.436752	0.972192	1.04233	1.00828	0.932711	1	0.967331
947	High	Master Protein	Q7Z460-4	Isoform 4 of CLIP-associating protein 1 [OS=Homo sapiens]	0	19,261	5	6	6	6	1	1477	163,0	8,53	15.74	6	479.7	448.3	438.6	595.2	439.2	475.6	450.5	435.1	422.2	484.2	0.990706	0.925857	0.905824	1.22924	0.907063	0.982239	0.930401	0.898596	0.871954	0.257566	0.231537	0.940796	1.03952	0.900317	0.905033	1	0.866093
948	High	Master Protein	Q9GZR7	ATP-dependent RNA helicase DDX24 [OS=Homo sapiens]	0	7,720	3	3	3	3	1	859	96,3	9,06	9.52	3	483.9	435.8	474.8	530.2	477.7	515.7	474.2	473.3	485.2	553.7	0.873939	0.787069	0.857504	0.957558	0.862742	0.931371	0.85642	0.854795	0.876287	0.450437	0.133228	0.839504	0.917224	0.862501	0.915266	1	0.940339
949	High	Master Protein	Q16698	2,4-dienoyl-CoA reductase, mitochondrial [OS=Homo sapiens]	0	7,130	7	2	2	2	1	335	36,0	9,28	7.01	2	486.1	432.2	434.4	490.1	492.2	540.1	492.6	457.3	470.1	485.7	1.00082	0.88985	0.894379	1.00906	1.01338	1.112	1.01421	0.941528	0.967881	0.333445	0.15193	0.928351	1.04482	0.974538	0.888531	1	0.932738
950	High	Master Protein	Q8IVM0-2	Isoform 2 of Coiled-coil domain-containing protein 50 [OS=Homo sapiens]	0	10,031	4	2	2	2	1	482	56,3	8,21	7.63	2	486.5	497.3	465.7	467.6	507.8	508	505.8	540.2	501.9	534	0.911049	0.931273	0.872097	0.875655	0.950936	0.951311	0.947191	1.01161	0.939888	0.0986578	0.301199	0.904806	0.925968	0.96623	0.93643	0.958331	1
951	High	Master Protein	P57105	Synaptojanin-2-binding protein [OS=Homo sapiens]	0	8,920	13	2	3	2	1	145	15,9	6,30	9.17	2	487	534.6	499.2	544.4	497.9	453.1	469.8	503.3	463.5	509.3	0.956214	1.04968	0.980169	1.06892	0.977616	0.889652	0.922443	0.988219	0.910073	0.211254	0.537625	0.995353	0.978729	0.940245	1	0.983298	0.944634
952	Medium	Master Protein	Q8NEY8	Periphilin-1 [OS=Homo sapiens]	0.02	2,446	3	2	2	2	1	458	52,7	9,11	4.83	2	487	428.6	411.5	735.7	474.5	528.6	513.7	483.7	458.2	494	0.98583	0.867611	0.832996	1.48927	0.960526	1.07004	1.03988	0.97915	0.92753	0.199807	0.309625	0.895479	1.17328	0.982186	0.763228	1	0.837129
953	Medium	Master Protein	Q9Y5V0	Zinc finger protein 706 [OS=Homo sapiens]	0.021	2,241	25	2	2	2	1	76	8,5	10,01	4.18	2	487.6	409.1	408.4	488.9	452.9	546.5	481	473.1	406.5	445.3	1.09499	0.918706	0.917135	1.09791	1.01707	1.22726	1.08017	1.06243	0.912868	0.628321	0.30338	0.976944	1.11408	1.01849	0.876907	1	0.914197
954	High	Master Protein	Q9Y5P6-2	Isoform 2 of Mannose-1-phosphate guanyltransferase beta [OS=Homo sapiens]	0.001	6,067	6	2	2	2	1	387	42,6	6,29	4.63	2	488.6	519	494.5	669.6	487.3	500.7	483.9	498.2	496.1	544.7	0.897008	0.952818	0.907839	1.2293	0.894621	0.919222	0.888379	0.914632	0.910777	0.483202	0.366882	0.919222	1.01438	0.904596	0.90619	1	0.891771
955	Medium	Master Protein	P14174	Macrophage Migration inhibitory factor [OS=Homo sapiens]	0.028	2,059	6	1	1	1	1	115	12,5	7,88	2.34	1	489.7	507.1	455.2	427.5	416.7	495.7	436.5	401.7	418.1	438.5	1.11676	1.15644	1.03808	0.974914	0.950285	1.13044	0.995439	0.916078	0.953478	0.0233457	0.355472	1.10376	1.01855	0.954998	1	0.922796	0.86522
956	High	Master Protein	Q9UBU9-1	nuclear RNA export factor 1 [OS=Homo sapiens]	0	7,895	6	4	4	3	1	619	70,1	8,51	8.39	4	490.5	448.9	448.4	640.1	486.3	499	510.9	504.4	460.3	526.7	0.93127	0.852288	0.851339	1.2153	0.923296	0.947408	0.970002	0.957661	0.873932	0.238608	0.389537	0.878299	1.02867	0.933865	0.853821	1	0.907838
957	High	Master Protein	P41208	centrin-2 [OS=Homo sapiens]	0	7,114	10	2	2	2	1	172	19,7	5,00	4.98	2	491	435.6	456.2	434.6	399.9	428	450.5	420	422.3	478.7	1.02569	0.909964	0.952998	0.907875	0.835388	0.894088	0.94109	0.877376	0.882181	0.187787	0.523584	0.962886	0.879117	0.900216	1	0.913003	0.934915
958	Medium	Master Protein	P49790-3	Isoform 3 of Nuclear pore complex protein Nup153 [OS=Homo sapiens]	0.011	2,943	1	2	2	2	1	1506	157,2	8,84	4.92	2	491.7	369.3	393	615.3	430.3	447.3	498.9	484.7	412	455.7	1.079	0.810402	0.862409	1.35023	0.944262	0.981567	1.0948	1.06364	0.904104	0.36417	0.643411	0.91727	1.09202	1.02085	0.839976	1	0.934825
959	High	Master Protein	Q8NBU5	ATPase family aaa domain-containing protein 1 [OS=Homo sapiens]	0.006	4,247	5	2	2	2	1	361	40,7	6,90	2.99	2	493.7	505.9	480.8	718	525.8	550.8	507.8	612.2	496.2	564.1	0.875199	0.896827	0.852331	1.27282	0.932104	0.976423	0.900195	1.08527	0.879631	0.294896	0.447719	0.874786	1.06045	0.955032	0.824919	1	0.900591
960	High	Master Protein	Q9UNZ2-4	Isoform 2 of NSFL1 cofactor p47 [OS=Homo sapiens]	0	50,474	27	8	10	1	1	339	37,3	5,11	39.97	8	493.8	513.5	490.7	433.4	472.8	474	429.5	493.2	473.2	453.8	1.08814	1.13156	1.08131	0.955046	1.04187	1.04451	0.946452	1.08682	1.04275	0.165958	0.831575	1.10034	1.01381	1.02534	1	0.921362	0.931842
961	High	Master Protein	O15126-1	Secretory carrier-associated membrane protein 1 [OS=Homo sapiens]	0.003	5,853	5	2	2	2	1	338	37,9	7,42	5.96	2	495.6	519.9	465.9	644.8	492.7	524.3	564.8	522.1	536.4	555.4	0.89233	0.936082	0.838855	1.16097	0.887108	0.944004	1.01692	0.940043	0.96579	0.0775576	0.802446	0.889089	0.997359	0.974253	0.891443	1	0.976832
962	High	Master Protein	P40855-1	Peroxisomal biogenesis factor 19 [OS=Homo sapiens]	0	7,851	8	2	2	2	1	299	32,8	4,34	7.3	2	495.9	545.1	568.3	640.1	561.2	530.3	526.2	593.3	575.5	588.4	0.842794	0.926411	0.96584	1.08787	0.953773	0.901258	0.89429	1.00833	0.978076	0.384747	0.766363	0.911681	0.980965	0.960231	0.929372	1	0.978863
963	High	Master Protein	Q96DA6	mitochondrial import inner membrane translocase subunit TIM14 [OS=Homo sapiens]	0.004	5,681	22	3	3	3	1	116	12,5	10,10	5.85	3	495.9	487.7	472.5	588.1	441	515.1	531	455.4	485	491.5	1.00895	0.992269	0.961343	1.19654	0.897253	1.04802	1.08037	0.926551	0.986775	0.835642	0.63855	0.987521	1.04727	0.997898	0.942948	1	0.952856
964	High	Master Protein	Q5VW32	BRO1 domain-containing protein BROX [OS=Homo sapiens]	0.006	4,469	4	2	2	2	1	411	46,4	7,65	6.09	2	496	569.2	528	513.7	501.5	458.6	461.5	528.5	540.9	511.7	0.969318	1.11237	1.03185	1.00391	0.980066	0.896228	0.901896	1.03283	1.05706	0.557736	0.557609	1.03785	0.960068	0.997264	1	0.925056	0.960896
965	High	Master Protein	Q92665	28S ribosomal protein S31, mitochondrial [OS=Homo sapiens]	0	7,025	6	2	2	2	1	395	45,3	9,29	6.83	2	497.4	436.9	474.6	660.1	491.6	581.1	494.8	480.5	482.8	565.4	0.879731	0.772727	0.839406	1.16749	0.869473	1.02777	0.875133	0.849841	0.853909	0.41823	0.134287	0.830621	1.02158	0.859627	0.813077	1	0.84147
966	High	Master Protein	P11169	Solute carrier family 2, facilitated glucose transporter member 3 [OS=Homo sapiens]	0.007	3,821	3	2	2	1	1	496	53,9	7,20	4.88	2	498.3	467.5	549.5	506.6	503.9	456.9	545.3	516	566	486.3	1.02468	0.961341	1.12996	1.04174	1.03619	0.939543	1.12132	1.06107	1.16389	0.252851	0.0699462	1.03866	1.00583	1.11543	0.931174	0.901739	1
967	Medium	Master Protein	O60831	PRA1 family protein 2 [OS=Homo sapiens]	0.042	1,709	4	1	1	1	1	178	19,2	9,19	3.03	1	498.9	533	556.3	566.8	541.4	511	512.5	527.2	544.9	572.6	0.871289	0.930842	0.971533	0.989871	0.945512	0.892421	0.89504	0.920713	0.951624	0.952965	0.569819	0.924555	0.942601	0.922459	0.980855	1	0.978631
968	High	Master Protein	Q9UBV8	Peflin [OS=Homo sapiens]	0.004	5,637	7	2	2	2	1	284	30,4	6,54	5.7	2	499.4	520.3	553	662.5	559.9	527.3	531	591.7	548.2	570.6	0.875219	0.911847	0.969155	1.16106	0.981248	0.924115	0.930599	1.03698	0.960743	0.242091	0.587235	0.918741	1.02214	0.976107	0.89884	1	0.954964
969	High	Master Protein	Q9BTY7	Protein HGH1 homolog [OS=Homo sapiens]	0.008	3,777	4	2	2	2	1	390	42,1	4,81	4.76	2	499.4	529	513.3	668.4	513.6	519.6	481.3	545.8	511.7	570.3	0.875679	0.927582	0.900053	1.17201	0.900579	0.911099	0.843942	0.95704	0.897247	0.964647	0.371375	0.901105	0.994564	0.89941	0.90603	1	0.904325
970	High	Master Protein	O95478	Ribosome biogenesis protein NSA2 homolog [OS=Homo sapiens]	0.008	3,564	8	2	2	2	1	260	30,0	10,27	4.53	2	500	439.1	408.3	549.1	444.7	562.1	506	372.7	466.6	472.8	1.05753	0.928723	0.863579	1.16138	0.940567	1.18887	1.07022	0.788283	0.986887	0.989028	0.265375	0.949944	1.09694	0.948463	0.865994	1	0.864644
971	High	Master Protein	Q9BQ67	Glutamate-rich WD repeat-containing protein 1 [OS=Homo sapiens]	0.01	3,200	2	1	1	1	1	446	49,4	4,92	2.81	1	500.5	491.1	513.1	526.7	493.4	519.5	502.2	485.2	470.8	526.7	0.950256	0.932409	0.974179	1	0.936776	0.98633	0.953484	0.921208	0.893867	0.23472	0.116568	0.952282	0.974369	0.922853	0.977332	1	0.947129
972	Medium	Master Protein	Q96PZ0	pseudouridylate synthase 7 homolog [OS=Homo sapiens]	0.01	3,168	2	2	2	2	1	661	75,0	6,37	5.39	2	501.8	537.6	560.3	637.7	537.2	535.2	563.4	554.1	576.4	589.2	0.851663	0.912424	0.95095	1.08232	0.911745	0.90835	0.956212	0.940428	0.978276	0.159822	0.883038	0.905012	0.96747	0.958305	0.935442	1	0.990527
973	High	Master Protein	Q12769	nuclear pore complex protein Nup160 [OS=Homo sapiens]	0	11,324	2	3	3	3	1	1436	162,0	5,50	9.1	3	502.1	525.3	498.8	459.4	542.1	558.9	552.5	589.2	536.6	524.7	0.956928	1.00114	0.950638	0.875548	1.03316	1.06518	1.05298	1.12293	1.02268	0.0454754	0.317878	0.96957	0.991297	1.0662	0.909373	0.92975	1
974	High	Master Protein	Q9Y450-1	HBS1-like protein [OS=Homo sapiens]	0	9,555	6	4	4	4	1	684	75,4	6,61	9.58	4	503.5	451	501.1	516.1	464.6	489.2	441.5	418.7	446.5	474.4	1.06134	0.950675	1.05628	1.0879	0.979342	1.0312	0.930649	0.882589	0.941189	0.0604261	0.0338362	1.02277	1.03281	0.918142	0.990271	1	0.888972
975	Medium	Master Protein	Q9H2W6	39S ribosomal protein L46, mitochondrial [OS=Homo sapiens]	0.014	2,685	6	2	2	2	1	279	31,7	7,05	4.83	2	504.2	383	440.7	486.5	464.8	560.4	480.6	446.1	423	449.9	1.12069	0.8513	0.979551	1.08135	1.03312	1.24561	1.06824	0.991554	0.940209	0.86054	0.181519	0.983848	1.12003	1	0.878415	1	0.892836
976	High	Master Protein	Q9BX68	Histidine triad nucleotide-binding protein 2, mitochondrial [OS=Homo sapiens]	0	10,591	19	2	2	2	1	163	17,2	9,16	8.29	2	504.3	539.6	574.5	684.9	539.1	524.8	530.1	538.6	542.3	579.8	0.869783	0.930666	0.990859	1.18127	0.929803	0.90514	0.914281	0.928941	0.935323	0.910394	0.421006	0.930436	1.0054	0.926181	0.925435	1	0.921203
977	High	Master Protein	O75431	Metaxin-2 [OS=Homo sapiens]	0	10,198	9	2	2	2	1	263	29,7	6,29	8.12	2	504.9	508.8	493.9	701.5	555.2	514.4	569.5	614	544	615.8	0.819909	0.826242	0.802046	1.13917	0.901591	0.835336	0.924813	0.997077	0.883404	0.0248655	0.821599	0.816066	0.958699	0.935098	0.851222	1	0.975383
978	High	Master Protein	P32929	Cystathionine gamma-lyase [OS=Homo sapiens]	0	15,871	10	3	3	3	1	405	44,5	6,70	13.01	3	505.4	537.5	540.9	699.1	580.4	527.9	512.9	555.7	562.1	589.8	0.856901	0.911326	0.917091	1.18532	0.984062	0.895049	0.869617	0.942184	0.953035	0.459951	0.328248	0.895106	1.02148	0.921612	0.876286	1	0.902235
979	High	Master Protein	Q15061	WD repeat-containing protein 43 [OS=Homo sapiens]	0	9,559	4	3	3	3	1	677	74,8	5,57	8.99	3	505.7	372	422.7	455.8	446.4	599.5	511.4	430.2	484.5	480.6	1.05223	0.774032	0.879526	0.948398	0.928839	1.2474	1.06409	0.895131	1.00811	0.411144	0.67059	0.901928	1.04155	0.989111	0.865952	1	0.949657
980	High	Master Protein	O60563	Cyclin-T1 [OS=Homo sapiens]	0.007	3,881	3	2	2	2	1	726	80,6	8,78	2.68	2	505.7	383.4	442.5	549.1	480.4	512.6	476.5	439.9	474.7	473	1.06913	0.810571	0.935518	1.16089	1.01564	1.08372	1.0074	0.930021	1.00359	0.622773	0.0953103	0.938407	1.08675	0.980338	0.863498	1	0.902082
981	High	Master Protein	Q9Y606	tRNA pseudouridine synthase A [OS=Homo sapiens]	0	7,515	7	3	3	3	1	427	47,4	8,41	6.87	3	506	562.2	450.1	795.9	480.2	507.5	571.8	529.8	464.8	543.3	0.931345	1.03479	0.828456	1.46494	0.883858	0.934106	1.05246	0.975152	0.855513	0.739065	0.530923	0.93153	1.0943	0.961041	0.851256	1	0.878224
982	High	Master Protein	Q96JB5-4	Isoform 4 of CDK5 regulatory subunit-associated protein 3 [OS=Homo sapiens]	0	9,010	5	3	3	3	1	531	59,6	4,92	3.13	3	507	561.1	484	595.2	499.2	531.4	536.4	550.1	498.4	524.3	0.967004	1.07019	0.923136	1.13523	0.952127	1.01354	1.02308	1.04921	0.950601	0.71216	0.693511	0.986776	1.03363	1.00763	0.954668	1	0.974843
983	Medium	Master Protein	Q99538	Legumain [OS=Homo sapiens]	0.029	1,998	2	1	1	1	1	433	49,4	6,55	2.4	1	507	488.4	478.9	453.5	483.8	495.3	464.2	445.4	494.6	480.8	1.05449	1.01581	0.996048	0.94322	1.00624	1.03016	0.965474	0.926373	1.0287	0.230593	0.644407	1.02212	0.993206	0.973516	1	0.971715	0.952452
984	High	Master Protein	Q9NZJ7	Mitochondrial carrier homolog 1 [OS=Homo sapiens]	0	6,847	5	2	2	2	1	389	41,5	9,32	5.93	2	507.9	510.2	492.6	615.3	534.4	566.8	533.8	522.9	503.5	550.7	0.922281	0.926457	0.894498	1.11731	0.970401	1.02924	0.969312	0.949519	0.914291	0.189201	0.10676	0.914412	1.03898	0.944374	0.880105	1	0.908943
985	High	Master Protein	Q96EY8	Cob(I)yrinic acid a,c-diamide adenosyltransferase, mitochondrial [OS=Homo sapiens]	0	16,081	17	3	3	3	1	250	27,4	8,60	10.91	3	508.5	581.6	537.6	617.6	503.7	495.8	531.1	515.6	514.5	543.5	0.935603	1.0701	0.989144	1.13634	0.926771	0.912236	0.977185	0.948666	0.946642	0.368965	0.663357	0.998283	0.991782	0.957498	1	0.993488	0.959145
986	High	Master Protein	P48735	Isocitrate dehydrogenase [NADP], mitochondrial [OS=Homo sapiens]	0	21,877	15	6	7	4	1	452	50,9	8,69	20.91	6	509.7	600.2	574	594	535.8	513.1	514.7	536.6	562.1	525.8	0.96938	1.1415	1.09167	1.12971	1.01902	0.975846	0.978889	1.02054	1.06904	0.479582	0.740634	1.06752	1.04152	1.02282	1	0.975652	0.958133
987	High	Master Protein	Q96HY6-1	DDRGK domain-containing protein 1 [OS=Homo sapiens]	0	9,393	10	3	4	3	1	314	35,6	5,12	11.53	3	510.3	545.6	501.1	690.8	538.5	526.3	506.8	527.9	520.7	511.6	0.997459	1.06646	0.979476	1.35027	1.05258	1.02873	0.990618	1.03186	1.01779	0.973178	0.278606	1.01446	1.14386	1.01342	0.886876	1	0.885965
988	High	Master Protein	P51116	Fragile X mental retardation syndrome-related protein 2 [OS=Homo sapiens]	0	28,714	14	8	9	5	1	673	74,2	6,23	24.48	8	510.4	356.7	374.5	474.7	499	502.2	572.4	395.7	514.2	510.9	0.999021	0.69818	0.73302	0.929145	0.976708	0.982971	1.12038	0.774516	1.00646	0.322383	0.969655	0.810074	0.962941	0.967117	0.837617	0.995682	1
989	Medium	Master Protein	Q9Y6C9	Mitochondrial carrier homolog 2 [OS=Homo sapiens]	0.029	2,003	3	1	1	1	1	303	33,3	7,97	1.92	1	510.6	523.1	508.6	523.1	470.5	470.4	457.4	427.3	498.9	491.3	1.03928	1.06473	1.03521	1.06473	0.957663	0.95746	0.930999	0.869733	1.01547	0.0674959	0.379967	1.04641	0.993283	0.938734	1	0.949232	0.897102
990	High	Master Protein	O43172-2	Isoform 2 of U4/U6 small nuclear ribonucleoprotein Prp4 [OS=Homo sapiens]	0	19,967	11	5	5	5	1	521	58,3	7,42	16.92	5	512.4	431.5	481.6	420.4	525.7	577.5	549.5	514.8	476.8	527.7	0.971006	0.817699	0.91264	0.796665	0.99621	1.09437	1.04131	0.975554	0.903544	0.289244	0.914053	0.900448	0.962416	0.97347	0.924989	0.988644	1
991	High	Master Protein	P48651	phosphatidylserine synthase 1 [OS=Homo sapiens]	0.005	4,716	4	2	2	2	1	473	55,5	8,43	4.69	2	512.4	449.1	453.5	607	575	604.6	512.9	535.9	527.5	560.1	0.914837	0.801821	0.809677	1.08374	1.0266	1.07945	0.915729	0.956793	0.941796	0.0665793	0.00466987	0.842112	1.06326	0.938106	0.792007	1	0.88229
992	High	Master Protein	Q9UJX3-1	Anaphase-promoting complex subunit 7 [OS=Homo sapiens]	0	7,377	4	2	2	2	1	599	66,8	5,64	6.68	2	513.3	556	547.9	603.5	550.1	554.5	548.4	607.4	522.8	683.1	0.751427	0.813936	0.802079	0.883472	0.805299	0.811741	0.802811	0.889182	0.765335	0.509077	0.762072	0.789148	0.833504	0.819109	0.946783	1	0.982729
993	High	Master Protein	Q9UNF0	Protein kinase C and casein kinase substrate in neurons protein 2 [OS=Homo sapiens]	0	11,429	8	4	5	4	1	486	55,7	5,20	9.57	4	516.8	568.1	576.7	725.1	605.8	582	548.2	632.3	586.9	622.2	0.830601	0.91305	0.926872	1.16538	0.973642	0.935391	0.881067	1.01623	0.943266	0.314188	0.39126	0.890175	1.0248	0.946855	0.868629	1	0.923937
994	High	Master Protein	P61923-4	Isoform 4 of Coatomer subunit zeta-1 [OS=Homo sapiens]	0	15,908	22	3	3	3	1	185	21,1	4,88	13.04	3	517.6	305.9	302	312.9	545.1	277.5	263.3	310.5	272.7	507.8	1.0193	0.602403	0.594722	0.616187	1.07345	0.546475	0.518511	0.611461	0.537022	0.269823	0.32117	0.738808	0.745372	0.555665	0.991193	1	0.745487
995	High	Master Protein	A8MWD9	Putative small nuclear ribonucleoprotein G-like protein 15 [OS=Homo sapiens]	0.001	6,746	25	2	2	2	1	76	8,5	8,84	6.46	2	518.2	466.6	434.5	447.6	465.9	555.9	551.2	537.9	457.6	511	1.01409	0.913112	0.850294	0.87593	0.911742	1.08787	1.07867	1.05264	0.895499	0.327106	0.593141	0.925832	0.958513	1.00894	0.917631	0.950023	1
996	High	Master Protein	P46109	Crk-like protein [OS=Homo sapiens]	0	12,612	13	4	4	4	1	303	33,8	6,74	12.96	4	519.5	575.6	544.8	668.4	495.7	543.2	561.1	426.7	551.3	544.8	0.953561	1.05653	1	1.22687	0.909875	0.997063	1.02992	0.783223	1.01193	0.507344	0.451428	1.00337	1.0446	0.941691	0.960522	1	0.901482
997	High	Master Protein	Q8N335	Glycerol-3-phosphate dehydrogenase 1-like protein [OS=Homo sapiens]	0.004	5,530	9	4	4	4	1	351	38,4	7,02	8.94	4	519.6	547.7	531.8	624.7	560.2	526.2	555.8	558.8	502.4	572.2	0.908074	0.957183	0.929395	1.09175	0.979028	0.919609	0.971339	0.976582	0.878015	0.780785	0.411023	0.931551	0.996796	0.941978	0.934545	1	0.945006
998	High	Master Protein	Q15819	Ubiquitin-conjugating enzyme E2 variant 2 [OS=Homo sapiens]	0	33,807	57	7	9	3	1	145	16,4	8,09	29.92	7	519.9	650.4	566.8	745.2	588.4	612.2	590.8	650	559	591.6	0.878803	1.09939	0.95808	1.25963	0.994591	1.03482	0.998648	1.09872	0.944895	0.676741	0.430801	0.978758	1.09635	1.01409	0.892743	1	0.924967
999	High	Master Protein	O95299-2	Isoform 2 of NADH dehydrogenase [ubiquinone] 1 alpha subcomplex subunit 10, mitochondrial [OS=Homo sapiens]	0.006	4,241	3	2	2	2	1	429	48,5	7,21	5.13	2	522.6	575.9	551.1	586.9	550.1	600.5	576.2	487	625	584.9	0.893486	0.984613	0.942212	1.00342	0.940503	1.02667	0.985126	0.832621	1.06856	0.780837	0.722476	0.940104	0.990198	0.962102	0.94941	1	0.971626
1000	Medium	Master Protein	Q16718	NADH dehydrogenase [ubiquinone] 1 alpha subcomplex subunit 5 [OS=Homo sapiens]	0.025	2,188	8	1	1	1	1	116	13,5	5,99	2.88	1	523.3	582.7	506.5	648.3	546.3	553.3	525	492.7	501.2	559.2	0.935801	1.04202	0.905758	1.15933	0.976931	0.989449	0.938841	0.88108	0.89628	0.280993	0.0899753	0.961195	1.04191	0.905401	0.922536	1	0.868986
1001	High	Master Protein	Q9NW64-1	Pre-mRNA-splicing factor RBM22 [OS=Homo sapiens]	0	13,243	10	4	4	4	1	420	46,9	8,54	11.58	4	527.1	463	505.7	607	509.2	571.2	559.1	534.4	572.1	537.6	0.980469	0.861235	0.940662	1.12909	0.947173	1.0625	1.03999	0.994048	1.06417	0.0606285	0.824143	0.927455	1.04625	1.03274	0.886453	1	0.987081
1002	High	Master Protein	Q9Y696	Chloride intracellular channel protein 4 [OS=Homo sapiens]	0	7,661	10	3	3	2	1	253	28,8	5,59	5.43	3	527.4	537.9	509.1	575.1	545	563.3	514.7	514.3	519.9	528.3	0.998296	1.01817	0.963657	1.08859	1.03161	1.06625	0.974257	0.9735	0.9841	0.379222	0.00741259	0.993375	1.06215	0.977286	0.93525	1	0.920102
1003	High	Master Protein	Q9NX40	OCIA domain-containing protein 1 [OS=Homo sapiens]	0	10,303	12	3	3	3	1	245	27,6	7,49	9.39	3	527.6	507.1	508.4	634.2	553.8	532.1	529.6	544.9	553.2	560.6	0.941134	0.904567	0.906885	1.13129	0.98787	0.949162	0.944702	0.971994	0.9868	0.0421816	0.387816	0.917529	1.02277	0.967832	0.897099	1	0.946282
1004	High	Master Protein	Q9NQ29	putative RNA-binding protein Luc7-like 1 [OS=Homo sapiens]	0	23,599	16	6	6	3	1	371	43,7	9,92	19.51	6	530.6	475	501	523.1	483.9	529.4	509.7	496.7	493.6	499.2	1.0629	0.951522	1.00361	1.04788	0.969351	1.0605	1.02103	0.994992	0.988782	0.902145	0.4657	1.00601	1.02591	1.0016	0.980604	1	0.976308
1005	High	Master Protein	Q9H2U2-2	Isoform 2 of Inorganic pyrophosphatase 2, mitochondrial [OS=Homo sapiens]	0	10,213	7	3	4	1	1	349	39,6	6,92	9.73	3	530.6	544.7	559.6	511.3	558.6	477	495.8	642.2	740.8	555.1	0.955864	0.981265	1.00811	0.921095	1.00631	0.859305	0.893172	1.15691	1.33453	0.319973	0.214213	0.981745	0.928902	1.12821	0.870183	0.823345	1
1006	High	Master Protein	O94875-11	Isoform 11 of Sorbin and SH3 domain-containing protein 2 [OS=Homo sapiens]	0	13,085	4	3	3	3	1	1200	134,5	8,53	11.66	3	531.8	515.6	468.4	573.9	498	499.9	564.5	518.9	508.4	539	0.986642	0.956586	0.869017	1.06475	0.923933	0.927458	1.04731	0.962709	0.943228	0.379308	0.836876	0.937415	0.972047	0.984416	0.952255	0.987436	1
1007	High	Master Protein	Q9Y3Y2-3	Isoform 2 of Chromatin target of PRMT1 protein [OS=Homo sapiens]	0	6,832	10	2	2	2	1	249	26,5	12,23	5.47	2	531.8	394.7	442.5	491.3	482.7	553.5	511.4	457.8	500.1	482.9	1.10126	0.817353	0.916339	1.01739	0.999586	1.1462	1.05902	0.948022	1.03562	0.483713	0.521357	0.944985	1.05439	1.01422	0.896236	1	0.961899
1008	Medium	Master Protein	P82933	28S ribosomal protein S9, mitochondrial [OS=Homo sapiens]	0.04	1,771	2	1	1	1	1	396	45,8	9,51	0	1	532.8	308.2	451.6	491.3	528.5	678.7	548.2	501.2	474.3	511.4	1.04185	0.602659	0.883066	0.960696	1.03344	1.32714	1.07196	0.980055	0.927454	0.327514	0.395097	0.842524	1.10709	0.993156	0.761024	1	0.897086
1009	High	Master Protein	Q14108-1	Lysosome membrane protein 2 [OS=Homo sapiens]	0.005	4,750	4	2	2	2	1	478	54,3	5,14	4.63	2	533.9	588.7	566.3	601.1	553.2	497.2	551.4	563.8	530.9	548.7	0.973027	1.0729	1.03208	1.0955	1.0082	0.906142	1.00492	1.02752	0.96756	0.485299	0.957198	1.026	1.00328	1	1	0.977855	0.974658
1010	High	Master Protein	Q9Y5J7	Mitochondrial import inner membrane translocase subunit Tim9 [OS=Homo sapiens]	0.006	4,170	9	1	2	1	1	89	10,4	7,21	5.69	1	533.9	573.1	552.2	797.1	579.9	517.9	555.3	653.8	555.7	597.4	0.893706	0.959324	0.924339	1.33428	0.970706	0.866923	0.929528	1.09441	0.930198	0.36737	0.657747	0.92579	1.0573	0.984712	0.875613	1	0.931342
1011	High	Master Protein	Q15555	Microtubule-associated protein RP/EB family member 2 [OS=Homo sapiens]	0.004	5,443	10	3	3	2	1	327	37,0	5,57	4.93	3	534.5	549	551	454.7	463.6	512.3	494.1	453.9	500.4	475.8	1.12337	1.15385	1.15805	0.955654	0.974359	1.07671	1.03846	0.953972	1.0517	0.0159774	0.809785	1.14509	1.00224	1.01471	1	0.875252	0.886143
1012	High	Master Protein	Q96GC9	Vacuole membrane protein 1 [OS=Homo sapiens]	0	7,315	6	2	2	2	1	406	46,2	6,95	5.01	2	537.4	439.2	584.1	504.3	628.1	589.1	600.7	681.5	609.6	669	0.803288	0.656502	0.873094	0.753812	0.938864	0.880568	0.897907	1.01868	0.911211	0.0908879	0.272101	0.777628	0.857748	0.942601	0.824981	0.90998	1
1013	High	Master Protein	Q9Y3B3-1	Transmembrane emp24 domain-containing protein 7 [OS=Homo sapiens]	0.008	3,682	8	2	2	2	1	224	25,2	6,89	5.71	2	537.4	571.8	553.7	607	595.1	608.9	597.4	570.6	635.6	658.2	0.816469	0.868733	0.841234	0.922212	0.904132	0.925099	0.907627	0.86691	0.965664	0.0926356	0.904705	0.842145	0.917148	0.9134	0.918222	1	0.995914
1014	High	Master Protein	Q9Y5S9-2	Isoform 2 of RNA-binding protein 8A [OS=Homo sapiens]	0	26,873	31	5	6	1	1	173	19,7	5,92	22.28	5	538.5	555	519.3	629.4	538.9	536.3	529.6	547.4	542	543.3	0.991165	1.02154	0.955826	1.15848	0.991901	0.987116	0.974784	1.00755	0.997607	0.867068	0.410252	0.989509	1.04583	0.993312	0.946146	1	0.949783
1015	High	Master Protein	A0FGR8-2	Isoform 2 of Extended synaptotagmin-2 [OS=Homo sapiens]	0	22,061	6	5	5	5	1	893	98,8	8,68	16.88	5	538.5	527.3	527.9	556.2	535.2	554.7	547.2	518.2	555.2	557.1	0.966613	0.946509	0.947586	0.998384	0.960689	0.995692	0.982229	0.930174	0.996589	0.490118	0.552325	0.953569	0.984922	0.969664	0.968167	1	0.984509
1016	High	Master Protein	P46734-3	Isoform 2 of Dual specificity mitogen-activated protein kinase kinase 3 [OS=Homo sapiens]	0	9,522	7	3	3	3	1	352	39,9	7,46	8.95	3	539.1	584.3	601.3	670.8	641.9	605.1	615.3	618.9	612.9	697.4	0.773014	0.837826	0.862202	0.961858	0.920419	0.867651	0.882277	0.887439	0.878836	0.093841	0.284611	0.824348	0.916643	0.882851	0.899312	1	0.963135
1017	High	Master Protein	O95155-4	Isoform 4 of Ubiquitin conjugation factor E4 B [OS=Homo sapiens]	0	15,540	3	4	4	4	1	1353	151,5	5,62	11.72	4	540.1	649.4	590.5	765.2	592.7	577	536.6	637.6	569.1	597.3	0.904236	1.08723	0.988615	1.2811	0.992299	0.966014	0.898376	1.06747	0.952788	0.792026	0.395956	0.993359	1.0798	0.972878	0.919944	1	0.900977
1018	High	Master Protein	Q9NXG2	THUMP domain-containing protein 1 [OS=Homo sapiens]	0	11,576	10	3	3	3	1	353	39,3	7,88	12.06	3	540.1	498.2	515.6	630.6	528.4	539.8	562	566	535.4	588.6	0.917601	0.846415	0.875977	1.07136	0.897723	0.917091	0.954808	0.961604	0.909616	0.0779632	0.744107	0.879998	0.962057	0.942009	0.914704	1	0.979162
1019	Medium	Master Protein	O00592	Podocalyxin [OS=Homo sapiens]	0.045	1,620	1	1	1	1	1	558	58,6	5,49	2.15	1	540.1	642.3	559.2	677.8	646.6	638.4	606.3	593.6	670.2	686.1	0.787203	0.936161	0.815042	0.987903	0.942428	0.930477	0.88369	0.86518	0.976826	0.337218	0.309456	0.846135	0.953602	0.908565	0.887304	1	0.952772
1020	High	Master Protein	P49137	MAP kinase-activated protein kinase 2 [OS=Homo sapiens]	0.005	4,989	4	2	2	2	1	400	45,5	8,68	4.8	2	540.9	571.4	554.1	699.1	555.8	554.6	514.8	525.1	541.9	586.7	0.921936	0.973922	0.944435	1.19158	0.947333	0.945287	0.87745	0.895006	0.923641	0.075968	0.193481	0.946764	1.02807	0.898699	0.920917	1	0.874164
1021	High	Master Protein	Q96CN7	Isochorismatase domain-containing protein 1 [OS=Homo sapiens]	0	10,326	11	3	3	3	1	298	32,2	7,39	9.26	3	541.3	631.3	613.7	581	576.7	544.9	585.7	598.7	612.2	633	0.855134	0.997314	0.96951	0.917852	0.911058	0.860821	0.925276	0.945814	0.967141	0.910179	0.0843767	0.940653	0.896577	0.946077	0.994267	0.947679	1
1022	High	Master Protein	O95292	Vesicle-associated membrane protein-associated protein B/C [OS=Homo sapiens]	0.001	6,250	11	3	3	2	1	243	27,2	7,30	7.41	3	542	564.5	532.1	549.1	545.6	496.9	495.4	531.8	545.6	603.4	0.898243	0.935532	0.881836	0.91001	0.904209	0.8235	0.821014	0.881339	0.904209	0.284854	0.794765	0.905204	0.87924	0.868854	1	0.971317	0.959844
1023	High	Master Protein	P0C7P4	Putative cytochrome b-c1 complex subunit Rieske-like protein 1 [OS=Homo sapiens]	0.005	4,669	9	3	3	3	1	283	30,8	8,87	9.2	3	542.9	526.4	568.9	558.6	557.6	538	528.2	568.3	519.4	579.1	0.937489	0.908997	0.982386	0.9646	0.962873	0.929028	0.912105	0.98135	0.896909	0.722185	0.481673	0.942957	0.952167	0.930121	0.990328	1	0.976847
1024	High	Master Protein	Q9H6Z4	Ran-binding protein 3 [OS=Homo sapiens]	0	10,074	4	3	3	3	1	567	60,2	4,78	8.71	3	543.7	483.3	460.2	553.9	438.4	441.6	520.4	459.4	427.6	452.7	1.20102	1.06759	1.01657	1.22355	0.968412	0.97548	1.14955	1.0148	0.944555	0.510784	0.859273	1.09506	1.05581	1.0363	1	0.964161	0.946342
1025	High	Master Protein	Q9BRX2	Protein pelota homolog [OS=Homo sapiens]	0	10,325	8	3	3	3	1	385	43,3	6,34	9.28	3	544.6	568.8	546.2	705	596	573.5	557.1	582	560.6	650.6	0.837073	0.87427	0.839533	1.08362	0.916077	0.881494	0.856287	0.894559	0.861666	0.292191	0.231549	0.850292	0.960396	0.870837	0.885356	1	0.906748
1026	High	Master Protein	Q9Y376	Calcium-binding protein 39 [OS=Homo sapiens]	0	9,390	9	3	3	3	1	341	39,8	6,89	7.96	3	547.2	617.8	620.8	773.5	603.8	544.3	576	613.9	610.1	631.6	0.866371	0.978151	0.982901	1.22467	0.955985	0.86178	0.91197	0.971976	0.965959	0.868869	0.592153	0.942474	1.01414	0.949968	0.92933	1	0.936719
1027	High	Master Protein	P35527	Keratin, type I cytoskeletal 9 [OS=Homo sapiens]	0	27,300	9	5	5	5	1	623	62,0	5,24	17.45	5	547.7	925.8	587.6	692	468.3	508.4	478.7	702.7	350.4	626	0.87492	1.47891	0.938658	1.10543	0.748083	0.812141	0.764696	1.12252	0.559744	0.326841	0.73121	1.0975	0.888552	0.815655	1	0.809616	0.743195
1028	High	Master Protein	Q9NPJ3-1	Acyl-coenzyme A thioesterase 13 [OS=Homo sapiens]	0	11,902	16	2	3	2	1	140	15,0	9,14	9.02	2	549.3	602.6	589.8	584.6	541.1	551.1	539.2	566.7	565.5	567	0.968783	1.06279	1.04021	1.03104	0.954321	0.971958	0.95097	0.999471	0.997354	0.271806	0.915443	1.02393	0.985773	0.982598	1	0.962738	0.959637
1029	High	Master Protein	P24844-1	Myosin regulatory light polypeptide 9 [OS=Homo sapiens]	0	25,920	34	6	7	2	1	172	19,8	4,92	21.34	6	549.9	509.5	554.2	609.4	524.4	523.6	540.7	531.3	516.3	536.1	1.02574	0.950382	1.03376	1.13673	0.978176	0.976683	1.00858	0.991046	0.963067	0.624168	0.476327	1.0033	1.03053	0.987565	0.973573	1	0.958308
1030	High	Master Protein	P68366	Tubulin alpha-4A chain [OS=Homo sapiens]	0	63,822	24	11	21	1	1	448	49,9	5,06	65.52	11	551.8	608.9	589.7	524.3	637.3	556.9	525.7	619.7	560.1	554.2	0.995669	1.0987	1.06406	0.946048	1.14995	1.00487	0.948575	1.11819	1.01065	0.666032	0.92523	1.05281	1.03362	1.0258	1	0.981776	0.974349
1031	High	Master Protein	Q8WUH6	Transmembrane protein 263 [OS=Homo sapiens]	0	11,066	22	2	3	2	1	116	11,7	9,32	9.33	2	551.8	643.3	630.1	516.1	640.9	597.8	585.7	725.7	587.1	650.1	0.848792	0.98954	0.969236	0.793878	0.985848	0.919551	0.900938	1.11629	0.903092	0.677205	0.463284	0.935856	0.899759	0.97344	0.961391	0.924309	1
1032	High	Master Protein	Q9NXV6	CDKN2A-interacting protein [OS=Homo sapiens]	0	24,806	9	4	5	4	1	580	61,1	9,01	17.1	4	552.6	523.6	532.5	911.7	543.6	580.6	565.8	537.3	546.8	552.1	1.00091	0.948379	0.964499	1.65133	0.984604	1.05162	1.02481	0.973193	0.9904	0.315919	0.334363	0.971261	1.22919	0.996136	0.790167	1	0.810403
1033	High	Master Protein	P78406	mRNA export factor [OS=Homo sapiens]	0	14,214	11	4	4	4	1	368	40,9	7,83	12.3	4	552.6	541.5	593.4	674.3	595.8	581.2	569	614.4	581.1	655.7	0.842763	0.825835	0.904987	1.02837	0.908647	0.886381	0.867775	0.937014	0.886228	0.285034	0.416199	0.857862	0.941132	0.897006	0.911522	1	0.953114
1034	High	Master Protein	P51812	Ribosomal protein S6 kinase alpha-3 [OS=Homo sapiens]	0	11,998	4	3	4	3	1	740	83,7	6,89	10.72	3	553	586	566.5	621.2	557.7	568.1	565.8	535.3	558.9	613.2	0.901826	0.955643	0.923842	1.01305	0.909491	0.926451	0.922701	0.872962	0.911448	0.317936	0.252813	0.927104	0.949663	0.90237	0.976245	1	0.9502
1035	High	Master Protein	Q96E11	Ribosome-recycling factor, mitochondrial [OS=Homo sapiens]	0.005	4,990	9	2	2	2	1	262	29,3	9,79	5.66	2	553.5	547.2	518.4	492.4	585.7	588.2	556.1	534.4	528.2	585.4	0.945507	0.934745	0.885548	0.841134	1.00051	1.00478	0.949949	0.91288	0.902289	0.992712	0.652317	0.921934	0.94881	0.921706	0.971674	1	0.971434
1036	High	Master Protein	Q5JTH9-1	RRP12-like protein [OS=Homo sapiens]	0	9,794	3	4	4	4	1	1297	143,6	8,75	11.52	4	553.8	507.1	496.7	771.1	566.2	625.8	567.8	555.9	557.2	618.6	0.895247	0.819754	0.802942	1.24652	0.915293	1.01164	0.917879	0.898642	0.900744	0.0839853	0.197717	0.839315	1.05782	0.905755	0.793439	1	0.856248
1037	High	Master Protein	P49006	MARCKS-related protein [OS=Homo sapiens]	0	13,785	16	3	5	2	1	195	19,5	4,67	15.34	3	553.9	484.3	481.8	527.9	394	423.6	439	423.3	402.9	456.1	1.21443	1.06183	1.05635	1.15742	0.863846	0.928744	0.962508	0.928086	0.883359	0.0302881	0.557973	1.11087	0.983337	0.924651	1	0.885197	0.832368
1038	High	Master Protein	O60825-1	6-phosphofructo-2-kinase/fructose-2,6-bisphosphatase 2 [OS=Homo sapiens]	0	10,704	7	3	3	3	1	505	58,4	8,38	9.74	3	553.9	555.6	542.1	615.3	516.6	527.8	561.6	486.1	545.3	646.7	0.856502	0.859131	0.838256	0.951446	0.798825	0.816143	0.868409	0.751662	0.843204	0.449505	0.596624	0.851296	0.855471	0.821092	0.99512	1	0.959812
1039	High	Master Protein	Q9H223	EH domain-containing protein 4 [OS=Homo sapiens]	0	15,432	8	5	6	3	1	541	61,1	6,76	13.89	5	554.2	584.8	590.4	660.1	639	629.9	598.4	647.1	633.6	627	0.883892	0.932695	0.941627	1.05279	1.01914	1.00463	0.954386	1.03206	1.01053	0.0531472	0.384538	0.919405	1.02552	0.99899	0.896527	1	0.974132
1040	High	Master Protein	Q13126-2	Isoform 2 of S-methyl-5'-thioadenosine phosphorylase [OS=Homo sapiens]	0.009	3,533	4	2	2	2	1	346	38,3	8,12	4.5	2	554.7	599.3	583.8	576.3	573.3	509.4	475	590.5	566.3	554.5	1.00036	1.08079	1.05284	1.03931	1.0339	0.918665	0.856628	1.06492	1.02128	0.399642	0.837313	1.04466	0.997295	0.980944	1	0.954655	0.939003
1041	High	Master Protein	O00479	High mobility group nucleosome-binding domain-containing protein 4 [OS=Homo sapiens]	0.005	4,609	17	2	2	2	1	90	9,5	10,48	4.26	2	556.4	375.7	434.1	409.8	488.7	588.1	570.1	494.1	456.3	480.3	1.15844	0.782219	0.90381	0.853217	1.01749	1.22444	1.18697	1.02873	0.950031	0.459321	0.863127	0.948157	1.03172	1.05524	0.89852	0.977705	1
1042	High	Master Protein	Q9BTD8-1	RNA-binding protein 42 [OS=Homo sapiens]	0.003	6,016	5	3	3	3	1	480	50,4	9,63	8.74	3	557.3	473.8	521.4	490.1	575.2	606.9	572.1	553.1	546.6	581.6	0.958219	0.814649	0.896492	0.842675	0.988996	1.0435	0.983666	0.950997	0.939821	0.191996	0.997199	0.889787	0.958391	0.958161	0.928418	1	0.999761
1043	High	Master Protein	Q5T3I0-3	Isoform 3 of G patch domain-containing protein 4 [OS=Homo sapiens]	0	8,314	6	3	3	3	1	451	50,9	9,63	7.25	3	559.1	409.2	457.4	416.9	525.3	533.8	510.9	468.7	454.5	494.3	1.13109	0.827837	0.925349	0.843415	1.06271	1.07991	1.03358	0.94821	0.919482	0.955651	0.75204	0.961427	0.995347	0.967092	0.965921	1	0.971612
1044	High	Master Protein	Q92504	Zinc transporter SLC39A7 [OS=Homo sapiens]	0.004	5,414	4	2	2	2	1	469	50,1	6,87	5.18	2	559.1	466.4	498.8	635.3	589.1	672.4	562	528.9	539.1	546.5	1.02306	0.853431	0.912717	1.16249	1.07795	1.23038	1.02836	0.967795	0.986459	0.289342	0.0267876	0.929735	1.15694	0.994206	0.803617	1	0.859342
1045	High	Master Protein	P56537	eukaryotic translation initiation factor 6 [OS=Homo sapiens]	0	11,444	10	2	3	2	1	245	26,6	4,68	10.29	2	560.7	478.4	500.2	518.4	548.6	586	528.8	507.8	520.1	514.7	1.08937	0.929473	0.971828	1.00719	1.06586	1.13853	1.02739	0.986594	1.01049	0.830317	0.192066	0.996891	1.07053	1.00816	0.931216	1	0.941742
1046	High	Master Protein	Q9UPQ0-6	Isoform 6 of LIM and calponin homology domains-containing protein 1 [OS=Homo sapiens]	0	11,442	5	4	4	4	1	902	102,0	6,15	10.59	4	561.6	540	566.1	673.1	585	559.4	581.3	559.5	591.2	556.6	1.00898	0.970176	1.01707	1.20931	1.05102	1.00503	1.04438	1.00521	1.06216	0.157711	0.469235	0.998742	1.08845	1.03725	0.917579	1	0.952957
1047	High	Master Protein	P49458	Signal recognition particle 9 kDa protein [OS=Homo sapiens]	0.008	3,750	17	2	2	2	1	86	10,1	7,97	5.64	2	562.8	476.6	467.3	570.4	436.4	550	472.9	348.4	480.7	484.7	1.16113	0.983289	0.964102	1.17681	0.900351	1.13472	0.975655	0.718795	0.991747	0.263913	0.228471	1.03617	1.07063	0.895399	0.967819	1	0.836331
1048	High	Master Protein	P25325-2	Isoform 2 of 3-mercaptopyruvate sulfurtransferase [OS=Homo sapiens]	0.004	5,375	6	2	2	2	1	317	35,2	6,61	4.64	2	563	646.6	581.1	702.6	533.1	535.7	526.8	536.2	542.2	576.5	0.976583	1.1216	1.00798	1.21873	0.924718	0.929228	0.91379	0.930095	0.940503	0.074521	0.380441	1.03539	1.02423	0.92813	1	0.989222	0.896409
1049	High	Master Protein	Q9P2R7	Succinate--CoA ligase [ADP-forming] subunit beta, mitochondrial [OS=Homo sapiens]	0	8,448	6	3	3	3	1	463	50,3	7,42	9.28	3	563.7	617	567.2	690.8	557.2	578.7	534.4	559.5	600	658	0.856687	0.93769	0.862006	1.04985	0.846809	0.879483	0.812158	0.850304	0.911854	0.522579	0.386769	0.885461	0.92538	0.858105	0.956862	1	0.927301
1050	High	Master Protein	Q99661-1	Kinesin-like protein KIF2C [OS=Homo sapiens]	0.01	3,296	2	2	2	2	1	725	81,3	7,83	1.65	2	564.2	458.4	510.8	599.9	483.8	551.9	512.9	438.4	482.5	500	1.1284	0.9168	1.0216	1.1998	0.9676	1.1038	1.0258	0.8768	0.965	0.42513	0.168156	1.02227	1.0904	0.955867	0.937515	1	0.87662
1051	High	Master Protein	Q9Y5S9	RNA-binding protein 8A [OS=Homo sapiens]	0	26,471	32	5	6	1	1	174	19,9	5,72	23.27	5	565.8	531.9	549.4	506.6	497.2	478.8	498.4	512.8	472.1	482.3	1.17313	1.10284	1.13913	1.05038	1.03089	0.992743	1.03338	1.06324	0.978851	0.0239948	0.987885	1.13836	1.02467	1.02516	1	0.900127	0.900552
1052	High	Master Protein	O75718	Cartilage-associated protein [OS=Homo sapiens]	0.001	6,464	5	2	2	2	1	401	46,5	5,73	6.37	2	565.9	593	553.1	533.8	573.2	561.1	558.1	553.8	584.1	578.2	0.978727	1.0256	0.956589	0.92321	0.991352	0.970425	0.965237	0.9578	1.0102	0.741726	0.569135	0.986971	0.961663	0.977747	1	0.974357	0.990654
1053	High	Master Protein	O75367-1	Core histone macro-H2A.1 [OS=Homo sapiens]	0.006	4,487	4	2	2	2	1	372	39,6	9,79	4.4	2	566.5	580.1	587.9	611.7	631.4	646.4	598.6	605	588.6	670.4	0.845018	0.865304	0.876939	0.91244	0.941826	0.9642	0.8929	0.902446	0.877983	0.070812	0.0434253	0.86242	0.939489	0.89111	0.917968	1	0.948505
1054	High	Master Protein	Q9BS40	Latexin [OS=Homo sapiens]	0	11,328	15	3	3	3	1	222	25,7	5,78	7.93	3	568.9	629.7	598.8	731	608.9	588.1	594.3	604.1	623.1	644.2	0.883111	0.977491	0.929525	1.13474	0.945203	0.912915	0.92254	0.937752	0.967246	0.701229	0.477653	0.930042	0.99762	0.942513	0.932261	1	0.944761
1055	High	Master Protein	P46977	Dolichyl-diphosphooligosaccharide--protein glycosyltransferase subunit STT3A [OS=Homo sapiens]	0	12,492	5	4	4	3	1	705	80,5	8,07	12.73	4	569.4	642.7	606.9	653	628.8	568.8	554.6	639	602.9	569.3	1.00018	1.12893	1.06605	1.14702	1.10451	0.999122	0.974179	1.12243	1.05902	0.827964	0.633439	1.06505	1.08355	1.05188	0.982924	1	0.970766
1056	High	Master Protein	P62318	small nuclear ribonucleoprotein sm d3 [OS=Homo sapiens]	0.001	6,617	8	1	2	1	1	126	13,9	10,32	7.34	1	571.4	502.3	516.1	524.3	628.9	602.8	618.6	612.9	558.8	580.4	0.984493	0.865438	0.889214	0.903343	1.08356	1.03859	1.06582	1.056	0.962784	0.0785151	0.7713	0.913048	1.0085	1.0282	0.888008	0.980841	1
1057	High	Master Protein	P55263-1	Adenosine kinase [OS=Homo sapiens]	0	13,584	9	3	3	3	1	362	40,5	6,70	10.82	3	574.1	694.7	654.7	693.2	607.1	526.3	584.1	651.4	602.6	659.1	0.871036	1.05401	0.993324	1.05174	0.921105	0.798513	0.886208	0.988317	0.914277	0.523328	0.944987	0.972791	0.923785	0.929601	1	0.949623	0.955602
1058	High	Master Protein	O43676	NADH dehydrogenase [ubiquinone] 1 beta subcomplex subunit 3 [OS=Homo sapiens]	0.006	4,152	18	2	2	2	1	98	11,4	9,20	5.19	2	574.7	649.9	575.4	725.1	578.4	563	519.3	590.8	573.7	678	0.84764	0.958555	0.848673	1.06947	0.853097	0.830383	0.765929	0.871386	0.846165	0.305271	0.33777	0.884956	0.91765	0.827827	0.964372	1	0.902116
1059	Medium	Master Protein	P14854	Cytochrome c oxidase subunit 6B1 [OS=Homo sapiens]	0.033	1,853	9	1	1	1	1	86	10,2	7,05	2.26	1	574.8	624.6	509.3	597.5	556	592.4	569.9	502.3	574.8	543.6	1.0574	1.14901	0.936902	1.09915	1.02281	1.08977	1.04838	0.924025	1.0574	0.640434	0.285977	1.04777	1.07058	1.00993	0.978693	1	0.943353
1060	High	Master Protein	P49023-3	Isoform Gamma of Paxillin [OS=Homo sapiens]	0.004	5,205	3	2	2	2	1	605	66,2	6,37	4.7	2	575	570.9	549.3	674.3	616.8	661.5	622.9	509.7	530.6	639	0.899844	0.893427	0.859624	1.05524	0.965258	1.03521	0.974804	0.797653	0.83036	0.77986	0.0682236	0.884298	1.01857	0.867606	0.868176	1	0.851787
1061	High	Master Protein	O15027-5	Isoform 5 of Protein transport protein Sec16A [OS=Homo sapiens]	0	12,676	2	4	4	4	1	2201	235,6	5,67	12.68	4	575.1	505.9	515	655.4	562.3	532.1	543.3	563.7	544.7	595.2	0.96623	0.849966	0.865255	1.10114	0.944724	0.893985	0.912802	0.947077	0.915155	0.459044	0.434495	0.893817	0.979951	0.925011	0.912104	1	0.943936
1062	High	Master Protein	O43148-2	Isoform 2 of mRNA cap guanine-N7 methyltransferase [OS=Homo sapiens]	0	13,409	4	3	4	3	1	504	57,7	7,69	12.41	3	577.1	523.1	565.8	767.6	613.6	646.8	666.8	600.5	601.2	621.3	0.928859	0.841944	0.910671	1.23547	0.987607	1.04104	1.07323	0.966522	0.967648	0.0697888	0.361886	0.893825	1.08804	1.00247	0.821499	1	0.921351
1063	High	Master Protein	P13861	cAMP-dependent protein kinase type II-alpha regulatory subunit [OS=Homo sapiens]	0	8,792	8	3	3	3	1	404	45,5	5,07	9.02	3	577.5	673.5	669	741.6	679	554.7	562.2	768.2	631.2	651.4	0.886552	1.03393	1.02702	1.13847	1.04237	0.851551	0.863064	1.17931	0.96899	0.848675	0.958126	0.982499	1.0108	1.00379	0.972004	1	0.993064
1064	High	Master Protein	Q9UI12-1	V-type proton ATPase subunit H [OS=Homo sapiens]	0.005	4,735	4	2	2	2	1	483	55,8	6,48	5.69	2	577.5	547.2	539.5	594	587.9	613.3	595.9	532.4	613.8	608.5	0.949055	0.89926	0.886606	0.976171	0.966146	1.00789	0.979293	0.874938	1.00871	0.395141	0.531225	0.911641	0.983402	0.954314	0.927028	1	0.970421
1065	High	Master Protein	Q14671-3	Isoform 3 of Pumilio homolog 1 [OS=Homo sapiens]	0.007	4,107	2	2	2	2	1	1188	126,6	6,84	4.8	2	577.5	521.2	531.2	550.3	512.2	555.9	544.9	522.6	558.7	511.3	1.12947	1.01936	1.03892	1.07628	1.00176	1.08723	1.06571	1.0221	1.0927	0.954428	0.887773	1.06259	1.05509	1.06017	1	0.992944	0.99773
1066	High	Master Protein	P98082	Disabled homolog 2 [OS=Homo sapiens]	0	18,330	8	6	6	6	1	770	82,4	5,53	16.53	6	577.8	530.9	522.3	524.3	548.9	552.5	547.2	567.8	535.3	553.8	1.04334	0.958649	0.94312	0.946732	0.991152	0.997653	0.988082	1.02528	0.966594	0.760212	0.562041	0.981702	0.978512	0.993319	0.988305	0.985094	1
1067	High	Master Protein	Q05086	Ubiquitin-protein ligase E3A [OS=Homo sapiens]	0.008	3,598	2	2	2	2	1	875	100,6	5,22	4.88	2	577.8	606.7	553.9	832.5	581.9	639.2	617.8	616.5	568.2	730.6	0.790857	0.830413	0.758144	1.13947	0.796469	0.874897	0.845606	0.843827	0.777717	0.393151	0.341171	0.793138	0.936947	0.822383	0.846513	1	0.877727
1068	High	Master Protein	P15954	Cytochrome c oxidase subunit 7C, mitochondrial [OS=Homo sapiens]	0.001	6,578	14	1	2	1	1	63	7,2	10,27	6.07	1	579	637.3	619	604.6	671.1	469.7	512	755.9	577.5	640	0.904687	0.995781	0.967187	0.944688	1.04859	0.733906	0.8	1.18109	0.902344	0.966295	0.740585	0.955885	0.909062	0.961146	0.994527	0.945811	1
1069	High	Master Protein	Q8N983-7	Isoform 6 of 39S ribosomal protein L43, mitochondrial [OS=Homo sapiens]	0.006	4,489	7	2	2	2	1	261	28,7	8,29	2.2	2	581.2	613.6	645.2	729.8	681.6	670.8	626.5	639.7	687.2	725.3	0.801324	0.845995	0.889563	1.0062	0.939749	0.924859	0.863781	0.88198	0.94747	0.221075	0.172187	0.845627	0.956937	0.897743	0.883681	1	0.938142
1070	High	Master Protein	P31946	14-3-3 protein beta/alpha [OS=Homo sapiens]	0	54,390	39	11	16	3	1	246	28,1	4,83	52.09	11	581.8	670.5	689.7	618.8	664.7	558.3	645.9	710.4	618.2	606.3	0.959591	1.10589	1.13756	1.02062	1.09632	0.920831	1.06531	1.1717	1.01963	0.813573	0.343181	1.06768	1.01259	1.08555	0.98354	0.932793	1
1071	High	Master Protein	Q6DD88	Atlastin-3 [OS=Homo sapiens]	0	12,538	4	2	3	2	1	541	60,5	5,66	11.29	2	582.1	626.6	559.4	790	554.1	574.1	617	595.4	593.2	623.6	0.933451	1.00481	0.897049	1.26684	0.88855	0.920622	0.989416	0.954779	0.951251	0.586232	0.646881	0.945104	1.02534	0.965149	0.92175	1	0.941299
1072	High	Master Protein	O00154	cytosolic acyl coenzyme A thioester hydrolase [OS=Homo sapiens]	0	12,140	12	4	4	4	1	380	41,8	8,54	9.62	4	582.6	658.7	622.1	762.9	611.3	569	568	666.6	588.8	677.3	0.86018	0.972538	0.9185	1.12638	0.902554	0.8401	0.838624	0.984202	0.869334	0.73809	0.578184	0.917073	0.956346	0.897387	0.958934	1	0.938349
1073	High	Master Protein	P35244	Replication protein A 14 kDa subunit [OS=Homo sapiens]	0.004	5,737	18	2	2	2	1	121	13,6	5,08	5.21	2	583.3	610.5	599.5	533.8	579.8	568.5	527.3	567.3	608	653.9	0.892032	0.933629	0.916807	0.816333	0.88668	0.869399	0.806392	0.867564	0.929806	0.286417	0.813331	0.914156	0.857471	0.867921	1	0.937991	0.949423
1074	High	Master Protein	P67775	Serine/threonine-protein phosphatase 2A catalytic subunit alpha isoform [OS=Homo sapiens]	0	25,192	20	7	8	1	1	309	35,6	5,54	21.83	7	586	678.7	660.4	584.6	602	579.1	580.1	604.2	612.9	548.7	1.06798	1.23692	1.20357	1.06543	1.09714	1.0554	1.05723	1.10115	1.117	0.228281	0.430786	1.16949	1.07266	1.09179	1	0.917199	0.933562
1075	Medium	Master Protein	P82909	28S ribosomal protein S36, mitochondrial [OS=Homo sapiens]	0.011	3,029	12	1	1	1	1	103	11,5	9,99	2.86	1	586	617.3	563.3	536.1	519.9	570.9	510.2	547.3	536	555	1.05586	1.11225	1.01495	0.965946	0.936757	1.02865	0.919279	0.986126	0.965766	0.0392521	0.5822	1.06102	0.977117	0.957057	1	0.920922	0.902015
1076	High	Master Protein	P18615-3	Isoform 2 of Negative elongation factor E [OS=Homo sapiens]	0	15,817	11	4	4	4	1	387	43,9	9,39	12.55	4	588.2	541.9	583.4	753.4	544.7	582.5	563.2	536.8	527.3	584.2	1.00685	0.927593	0.998631	1.28963	0.932386	0.99709	0.964053	0.918863	0.902602	0.189615	0.264347	0.97769	1.07303	0.928506	0.911145	1	0.865309
1077	High	Master Protein	P49642	DNA primase small subunit [OS=Homo sapiens]	0.004	5,200	4	2	3	2	1	420	49,9	8,21	7.68	2	590.3	634.2	615.1	491.3	609.1	567	574.7	607.6	578.5	584.3	1.01027	1.0854	1.05271	0.840835	1.04244	0.970392	0.98357	1.03988	0.990074	0.184835	0.43588	1.04946	0.951224	1.00451	1	0.906393	0.957165
1078	High	Master Protein	A5YKK6	CCR4-NOT transcription complex subunit 1 [OS=Homo sapiens]	0	12,651	3	5	5	5	1	2376	266,8	7,11	13.61	5	590.4	595	576.3	662.5	564.2	562.8	552.8	577	554.9	654.1	0.902614	0.909647	0.881058	1.01284	0.862559	0.860419	0.845131	0.882128	0.848341	0.0550954	0.360988	0.897773	0.91194	0.858533	0.984465	1	0.941436
1079	High	Master Protein	P28074-1	proteasome subunit beta type-5 [OS=Homo sapiens]	0	24,494	14	4	4	4	1	263	28,5	6,92	16.73	4	591.8	645.4	615.4	953	636.7	592.7	576.9	640.1	596.7	633.6	0.934028	1.01862	0.971275	1.5041	1.00489	0.935448	0.910511	1.01026	0.941761	0.621424	0.345427	0.974642	1.14815	0.954177	0.848882	1	0.831058
1080	High	Master Protein	Q9Y6Y8	SEC23-interacting protein [OS=Homo sapiens]	0.004	5,208	2	2	2	2	1	1000	111,0	5,54	6.33	2	591.8	565	572.5	517.2	575.6	646.6	566.5	543.1	579.6	641.6	0.922382	0.880611	0.8923	0.80611	0.897132	1.00779	0.882949	0.846478	0.903367	0.372722	0.68929	0.898431	0.903678	0.877598	0.994193	1	0.971139
1081	High	Master Protein	Q16401	26S proteasome non-ATPase regulatory subunit 5 [OS=Homo sapiens]	0	11,927	9	5	5	5	1	504	56,2	5,48	14.39	5	593.3	729.3	706	586.9	690.4	605.1	627.3	722.9	685.4	672	0.882887	1.08527	1.0506	0.873363	1.02738	0.900446	0.933482	1.07574	1.01994	0.96527	0.294058	1.00625	0.93373	1.00972	0.996561	0.92474	1
1082	High	Master Protein	Q5VTL8	Pre-mRNA-splicing factor 38B [OS=Homo sapiens]	0.007	4,053	3	2	2	2	1	546	64,4	10,54	4.97	2	593.4	512.6	551.6	765.2	558.6	625.8	589.5	563	580.6	572.6	1.03633	0.895215	0.963325	1.33636	0.97555	1.09291	1.02951	0.983234	1.01397	0.364031	0.304616	0.964955	1.13494	1.00891	0.850226	1	0.888952
1083	High	Master Protein	P60953	Cell division control protein 42 homolog [OS=Homo sapiens]	0.005	5,768	6	1	2	1	1	191	21,2	6,55	7.69	1	594.7	630.4	573.2	544.4	535.9	576.8	613.4	591.8	553.9	516.6	1.15118	1.22029	1.10956	1.05381	1.03736	1.11653	1.18738	1.14557	1.0722	0.616438	0.187196	1.16034	1.06923	1.13505	1	0.921481	0.978202
1084	High	Master Protein	Q96C01	Protein FAM136A [OS=Homo sapiens]	0.01	3,332	11	2	2	2	1	138	15,6	7,61	4.41	2	594.9	670.6	563.9	509	556.1	555	565.2	596.5	543.4	587.2	1.01311	1.14203	0.96032	0.866826	0.947037	0.945163	0.962534	1.01584	0.925409	0.304874	0.264862	1.03849	0.919675	0.967927	1	0.885591	0.932054
1085	High	Master Protein	Q9NPD8	Ubiquitin-conjugating enzyme E2 T [OS=Homo sapiens]	0	13,224	20	3	3	3	1	197	22,5	7,99	12.64	3	595.3	623.4	633.5	845.5	612.9	629.6	582.6	580.9	641.4	633.1	0.940294	0.984679	1.00063	1.33549	0.968094	0.994472	0.920234	0.917549	1.01311	0.529651	0.290284	0.975201	1.09935	0.950297	0.887069	1	0.864416
1086	Medium	Master Protein	Q5SY16	Polynucleotide 5'-hydroxyl-kinase NOL9 [OS=Homo sapiens]	0.01	3,163	1	1	1	1	1	702	79,3	9,13	2.43	1	595.6	601	563	826.6	715	753	671.4	636.1	674.8	735.4	0.809899	0.817242	0.76557	1.12401	0.97226	1.02393	0.912973	0.864971	0.917596	0.0123528	0.0410271	0.79757	1.04007	0.898513	0.766844	1	0.863898
1087	High	Master Protein	Q92843-2	Isoform 3 of Bcl-2-like protein 2 [OS=Homo sapiens]	0.005	4,842	5	2	2	2	1	333	37,1	8,13	5.82	2	600.4	417.6	465.5	436.9	529.7	678.1	631.6	573.1	562.6	530.5	1.13176	0.787182	0.877474	0.823563	0.998492	1.27823	1.19057	1.0803	1.06051	0.182844	0.607597	0.932139	1.03343	1.11046	0.839416	0.930629	1
1088	High	Master Protein	Q10567	AP-1 complex subunit beta-1 [OS=Homo sapiens]	0	31,099	6	6	8	4	1	949	104,6	5,06	24.63	6	600.5	660.4	640.9	752.2	672.5	594.5	549.4	696.3	655.1	638.6	0.940338	1.03414	1.0036	1.17789	1.05308	0.930943	0.860319	1.09035	1.02584	0.9947	0.565804	0.992692	1.05397	0.99217	0.941858	1	0.941363
1089	High	Master Protein	P04818	thymidylate synthase [OS=Homo sapiens]	0	31,679	19	4	5	4	1	313	35,7	7,01	19.94	4	600.8	714.7	669	837.3	617.2	608.1	655.8	629.4	650.9	623.1	0.964211	1.14701	1.07366	1.34377	0.990531	0.975927	1.05248	1.01011	1.04462	0.660536	0.605675	1.06163	1.10341	1.03574	0.962135	1	0.93867
1090	High	Master Protein	O43823	A-kinase anchor protein 8 [OS=Homo sapiens]	0	11,365	3	2	2	2	1	692	76,1	5,15	7.33	2	600.8	495.8	536.6	642.4	566.7	636.8	599.2	551.1	556.2	614.2	0.978183	0.807229	0.873657	1.04591	0.922664	1.0368	0.975578	0.897265	0.905568	0.513935	0.181191	0.886356	1.00179	0.926137	0.884772	1	0.924481
1091	High	Master Protein	Q9H936	Mitochondrial glutamate carrier 1 [OS=Homo sapiens]	0	9,065	5	2	3	2	1	323	34,4	9,29	8.74	2	601.3	641.6	629.5	684.9	673.4	687	632.6	679.3	697.8	689.5	0.872081	0.930529	0.91298	0.993328	0.97665	0.996374	0.917476	0.985207	1.01204	0.114909	0.582249	0.905197	0.988784	0.971574	0.915465	1	0.982594
1092	Medium	Master Protein	Q13610	Periodic tryptophan protein 1 homolog [OS=Homo sapiens]	0.011	2,995	4	2	2	2	1	501	55,8	4,77	5.7	2	601.6	407.4	478	539.7	540.6	592.4	595.1	514.8	506.3	525.9	1.14394	0.774672	0.908918	1.02624	1.02795	1.12645	1.13158	0.978893	0.962731	0.534309	0.601089	0.942511	1.06021	1.0244	0.888982	1	0.966222
1093	High	Master Protein	P23219-5	Isoform 5 of Prostaglandin G/H synthase 1 [OS=Homo sapiens]	0	13,185	8	4	4	4	1	630	71,7	7,23	12.86	4	601.7	647.9	662.1	999.1	638.9	606.8	654.3	643	661.2	673.8	0.892995	0.961561	0.982636	1.48278	0.948204	0.900564	0.97106	0.954289	0.9813	0.457499	0.490555	0.945731	1.11052	0.968883	0.851613	1	0.872461
1094	High	Master Protein	Q15185	Prostaglandin E synthase 3 [OS=Homo sapiens]	0	10,999	19	3	3	3	1	160	18,7	4,54	8.18	3	601.7	596.7	507.3	588.1	448.8	503.3	517.5	433.9	453	558.9	1.07658	1.06763	0.907676	1.05225	0.803006	0.900519	0.925926	0.776346	0.810521	0.0649023	0.397015	1.0173	0.91859	0.837598	1	0.902972	0.823357
1095	High	Master Protein	Q9BV38	WD repeat-containing protein 18 [OS=Homo sapiens]	0	9,776	8	3	3	3	1	432	47,4	6,70	10.18	3	601.7	610.6	536.7	779.4	613.2	593.2	597.6	593.7	611.2	645	0.932868	0.946667	0.832093	1.20837	0.950698	0.91969	0.926512	0.920465	0.947597	0.496838	0.360735	0.903876	1.02625	0.931525	0.880753	1	0.907695
1096	Medium	Master Protein	P21359-1	Neurofibromin [OS=Homo sapiens]	0.015	2,641	1	2	2	2	1	2839	319,2	7,39	4.49	2	603.3	638	623.1	958.9	592.1	597.1	624.4	626.4	601.1	600.6	1.0045	1.06227	1.03746	1.59657	0.985847	0.994172	1.03963	1.04296	1.00083	0.763245	0.46276	1.03474	1.1922	1.02781	0.86793	1	0.862111
1097	High	Master Protein	P04040	catalase [OS=Homo sapiens]	0	9,101	6	3	3	3	1	527	59,7	7,39	8.51	3	604.5	591.5	568.3	692	564.5	571.6	582.3	595.5	582.3	720.4	0.839117	0.821072	0.788867	0.960577	0.783592	0.793448	0.808301	0.826624	0.808301	0.908703	0.614804	0.816352	0.845873	0.814409	0.9651	1	0.962803
1098	High	Master Protein	P51153	Ras-related protein Rab-13 [OS=Homo sapiens]	0	28,622	24	5	8	2	1	203	22,8	9,19	24.78	5	606.6	690.8	642.1	745.2	627.8	613.7	593.6	638.2	623.1	599.2	1.01235	1.15287	1.0716	1.24366	1.04773	1.0242	0.990654	1.06509	1.03989	0.366187	0.371532	1.07894	1.1052	1.03188	0.976242	1	0.933659
1099	High	Master Protein	O43396	Thioredoxin-like protein 1 [OS=Homo sapiens]	0.005	4,730	6	2	2	2	1	289	32,2	4,96	5.65	2	606.6	734	622.4	708.6	669.8	628.7	584.7	612.6	641.5	620.5	0.977599	1.18292	1.00306	1.14198	1.07945	1.01322	0.942305	0.987268	1.03384	0.393325	0.118508	1.05453	1.07822	0.987806	0.978028	1	0.916148
1100	Medium	Master Protein	O00411	DNA-directed RNA polymerase, mitochondrial [OS=Homo sapiens]	0.047	1,561	2	2	2	2	1	1230	138,5	8,98	1.7	2	607.4	552.6	542.6	667.2	543.9	571.7	695.6	525.8	612.6	590.1	1.02932	0.936451	0.919505	1.13066	0.921708	0.968819	1.17878	0.891035	1.03813	0.454994	0.795536	0.961758	1.00706	1.03598	0.928353	0.972083	1
1101	High	Master Protein	Q86X76	Deaminated glutathione amidase [OS=Homo sapiens]	0.006	4,136	6	2	2	2	1	327	35,9	7,74	5.44	2	608.8	636.3	621.7	931.7	654.9	647.5	626.7	664.9	651.2	721.4	0.843915	0.882035	0.861797	1.29152	0.907818	0.89756	0.868727	0.92168	0.902689	0.138326	0.360839	0.862582	1.0323	0.897699	0.835594	1	0.869612
1102	High	Master Protein	O43813	LanC-like protein 1 [OS=Homo sapiens]	0.001	6,612	5	2	2	2	1	399	45,3	7,75	6.66	2	610	658.4	602.3	650.7	602.9	573.4	541.7	611.7	609.4	614.1	0.993324	1.07214	0.980785	1.0596	0.981762	0.933724	0.882104	0.996092	0.992347	0.2813	0.542209	1.01542	0.991695	0.956847	1	0.97664	0.942321
1103	High	Master Protein	P61077-3	Isoform 3 of Ubiquitin-conjugating enzyme E2 D3 [OS=Homo sapiens]	0	9,072	12	2	3	1	1	149	16,9	7,74	9.12	2	610.9	633.6	613.8	610.5	595.3	547.3	593	621.3	602	613.7	0.995438	1.03243	1.00016	0.994786	0.970018	0.891804	0.96627	1.01238	0.980935	0.271321	0.368326	1.00934	0.952202	0.98653	1	0.943389	0.977399
1104	High	Master Protein	O95721	Synaptosomal-associated protein 29 [OS=Homo sapiens]	0.003	5,916	7	2	2	2	1	258	29,0	5,81	4.47	2	611.8	591.1	582.3	686.1	628.1	641.1	631.3	617.4	640.8	682.4	0.896542	0.866208	0.853312	1.00542	0.920428	0.939478	0.925117	0.904748	0.939039	0.0348602	0.309051	0.87202	0.955109	0.922968	0.913006	1	0.966348
1105	High	Master Protein	Q9NR31	GTP-binding protein SAR1a [OS=Homo sapiens]	0	26,553	28	7	8	2	1	198	22,4	6,68	23.99	7	612.4	755.7	692.8	622.3	825	713.2	729.2	865.3	757.7	684.8	0.894276	1.10353	1.01168	0.908732	1.20473	1.04147	1.06484	1.26358	1.10645	0.173017	0.423698	1.00316	1.05165	1.14496	0.876158	0.918502	1
1106	High	Master Protein	Q9NQW7-3	Isoform 3 of Xaa-Pro aminopeptidase 1 [OS=Homo sapiens]	0	15,962	7	5	5	5	1	666	74,8	5,88	13.59	5	612.4	719.2	699.5	806.6	690.6	642.4	632.9	708.9	648	725	0.84469	0.992	0.964828	1.11255	0.952552	0.886069	0.872966	0.977793	0.893793	0.749267	0.407322	0.933839	0.983724	0.914851	0.94929	1	0.929987
1107	High	Master Protein	P62837	ubiquitin-conjugating enzyme E2 D2 [OS=Homo sapiens]	0	8,785	12	2	3	1	1	147	16,7	7,83	9.14	2	614.3	686.7	624.1	738.1	630.7	641.2	632.8	657	617.3	726.5	0.845561	0.945217	0.85905	1.01597	0.868135	0.882588	0.871025	0.904336	0.84969	0.8252	0.395651	0.883276	0.92223	0.875017	0.957761	1	0.948806
1108	High	Master Protein	P20794-2	Isoform 2 of Serine/threonine-protein kinase MAK [OS=Homo sapiens]	0.01	3,211	2	2	2	1	1	648	73,4	9,51	2.94	2	614.8	588.4	551.9	570.4	497.1	537.4	564.2	489.9	600.9	553.6	1.11055	1.06286	0.996929	1.03035	0.897941	0.970737	1.01915	0.884935	1.08544	0.422698	0.690006	1.05678	0.966342	0.996508	1	0.914421	0.942966
1109	High	Master Protein	Q14677-3	Isoform 3 of Clathrin interactor 1 [OS=Homo sapiens]	0	22,204	8	4	4	4	1	643	70,3	6,58	16.97	4	615.2	678.8	643	581	619.3	637.3	597.6	604.3	623.4	689	0.892888	0.985196	0.933237	0.843251	0.898839	0.924964	0.867344	0.877068	0.90479	0.135623	0.833808	0.937107	0.889018	0.883067	1	0.948684	0.942334
1110	High	Master Protein	P62306	Small nuclear ribonucleoprotein F [OS=Homo sapiens]	0	11,651	15	1	3	1	1	86	9,7	4,67	11.02	1	616.3	489.5	566.9	592.8	644.5	672.6	642.5	680.5	611.3	647	0.95255	0.756569	0.876198	0.916229	0.996136	1.03957	0.993045	1.05178	0.944822	0.106337	0.804557	0.861772	0.983977	0.996548	0.864757	0.987386	1
1111	High	Master Protein	Q9UHR5-1	SAP30-binding protein [OS=Homo sapiens]	0	8,175	7	2	2	2	1	308	33,9	4,84	4.08	2	617.3	650.7	654.5	746.3	665.9	677.6	659.6	637.8	679.7	669.4	0.922169	0.972065	0.977741	1.11488	0.994771	1.01225	0.98536	0.952794	1.01539	0.342453	0.248596	0.957325	1.04063	0.984513	0.919944	1	0.946071
1112	High	Master Protein	P16104	Histone H2AX [OS=Homo sapiens]	0	16,341	27	5	9	2	1	143	15,1	10,74	17.39	5	617.4	627.5	617.2	749.9	611	671.1	649.2	594	661.3	671.7	0.91916	0.934197	0.918863	1.11642	0.909632	0.999107	0.966503	0.884323	0.984517	0.537646	0.400683	0.924073	1.00839	0.945114	0.916388	1	0.937254
1113	High	Master Protein	P49589-3	Isoform 3 of Cysteine--tRNA ligase, cytoplasmic [OS=Homo sapiens]	0	10,958	5	4	4	4	1	831	94,6	6,83	13.07	4	618.5	702.3	653.8	806.6	651.9	598.4	605	587.3	662	805.7	0.767655	0.871664	0.811468	1.00112	0.80911	0.742708	0.7509	0.728931	0.821646	0.292829	0.366426	0.816929	0.850978	0.767159	0.959988	1	0.901502
1114	High	Master Protein	P53634-1	Dipeptidyl peptidase 1 [OS=Homo sapiens]	0	12,563	6	2	2	2	1	463	51,8	6,99	9.76	2	621	682.8	661.1	650.7	674.7	602.2	639	661.6	707.8	723.4	0.858446	0.943876	0.913879	0.899502	0.932679	0.832458	0.883329	0.91457	0.978435	0.621703	0.411512	0.9054	0.888213	0.925445	0.978341	0.959769	1
1115	High	Master Protein	Q9P032	NADH dehydrogenase [ubiquinone] 1 alpha subcomplex assembly factor 4 [OS=Homo sapiens]	0.006	4,263	10	2	2	2	1	175	20,3	8,82	5.13	2	621.2	680.4	651.8	701.5	641.5	568.8	613	671.7	630.4	679.8	0.913798	1.00088	0.958811	1.03192	0.94366	0.836717	0.901736	0.988085	0.927332	0.628412	0.98042	0.957831	0.937433	0.939051	1	0.978704	0.980393
1116	High	Master Protein	P14550	alcohol dehydrogenase [NADP(+)] [OS=Homo sapiens]	0	15,148	14	4	4	4	1	325	36,6	6,79	13.37	4	623.2	724.2	679	883.3	670.8	601.7	631	678.6	669.5	650.7	0.957738	1.11296	1.04349	1.35746	1.03089	0.924696	0.969725	1.04288	1.02889	0.654408	0.530944	1.03806	1.10435	1.01383	0.939976	1	0.918035
1117	High	Master Protein	Q15286	Ras-related protein Rab-35 [OS=Homo sapiens]	0	26,200	23	5	10	2	1	201	23,0	8,29	28.02	5	624.1	704.6	634.9	662.5	649.1	641.9	648.9	658.6	713.8	689.9	0.904624	1.02131	0.920278	0.960284	0.940861	0.930425	0.940571	0.954631	1.03464	0.583869	0.344324	0.948737	0.943857	0.976615	0.971454	0.966457	1
1118	High	Master Protein	Q92621	Nuclear pore complex protein Nup205 [OS=Homo sapiens]	0	20,157	2	4	5	4	1	2012	227,8	6,19	15.73	4	624.6	598.1	578.4	705	636	664.3	620.1	656.1	647.9	616.4	1.0133	0.970311	0.938352	1.14374	1.0318	1.07771	1.006	1.06441	1.0511	0.0763405	0.300797	0.973989	1.08441	1.0405	0.89817	1	0.959507
1119	High	Master Protein	Q9Y4E8	ubiquitin carboxyl-terminal hydrolase 15 [OS=Homo sapiens]	0	9,773	2	3	4	3	1	981	112,3	5,22	10.49	3	625	640.5	627.6	752.2	621.7	590	593.5	605.7	615	631	0.990491	1.01506	0.994612	1.19208	0.985261	0.935024	0.940571	0.959905	0.974643	0.0286324	0.374959	1.00005	1.03745	0.958373	0.963949	1	0.923774
1120	High	Master Protein	P49750-4	Isoform 4 of YLP motif-containing protein 1 [OS=Homo sapiens]	0	12,000	2	3	3	3	1	2146	241,5	6,55	10.5	3	625.3	556.2	557.6	853.8	637.5	712.7	658.4	664.5	648.8	712.8	0.877245	0.780303	0.782267	1.19781	0.89436	0.99986	0.923681	0.932239	0.910213	0.0290034	0.290085	0.813272	1.03068	0.922045	0.789065	1	0.894601
1121	High	Master Protein	Q9H3K2	Growth hormone-inducible transmembrane protein [OS=Homo sapiens]	0.008	3,644	3	1	1	1	1	345	37,2	9,94	2.91	1	625.8	647.9	662.3	771.1	685.8	651.7	677.4	667.5	670.3	718.3	0.871224	0.901991	0.922038	1.07351	0.954754	0.907281	0.94306	0.929277	0.933176	0.0746354	0.431557	0.898418	0.978514	0.935171	0.918145	1	0.955705
1122	High	Master Protein	Q7KZN9	Cytochrome c oxidase assembly protein COX15 homolog [OS=Homo sapiens]	0.01	3,204	4	2	2	2	1	410	46,0	9,82	4.13	2	625.8	648.3	668.3	791.2	648.3	633.8	633.6	623.2	654.8	689.2	0.908009	0.940656	0.969675	1.148	0.940656	0.919617	0.919327	0.904237	0.950087	0.54146	0.350833	0.939447	1.00276	0.92455	0.936864	1	0.922008
1123	High	Master Protein	Q15437	protein transport protein Sec23B [OS=Homo sapiens]	0	18,391	6	4	6	3	1	767	86,4	6,89	18.62	4	627.7	587.3	592.8	826.6	628.7	622.4	621.8	623.1	633.1	689	0.91103	0.852395	0.860377	1.19971	0.912482	0.903338	0.902467	0.904354	0.918868	0.149637	0.377559	0.874601	1.00518	0.908563	0.870097	1	0.903884
1124	High	Master Protein	Q9GZZ9-1	Ubiquitin-like modifier-activating enzyme 5 [OS=Homo sapiens]	0.001	6,334	5	3	3	3	1	404	44,8	4,84	7.76	3	629	675.3	687.8	759.3	667.4	657.2	606.1	626.9	669.8	682.2	0.922017	0.989886	1.00821	1.11302	0.978305	0.963354	0.888449	0.918939	0.981824	0.314718	0.18268	0.97337	1.01823	0.929737	0.955948	1	0.913096
1125	High	Master Protein	Q9H6T3	RNA polymerase II-associated protein 3 [OS=Homo sapiens]	0	11,279	4	3	3	3	1	665	75,7	6,84	9.48	3	629.3	658.1	689.5	855	630.1	670.7	659.6	643.7	619.6	667.8	0.942348	0.985475	1.03249	1.28032	0.943546	1.00434	0.987721	0.963911	0.927823	0.437951	0.330627	0.986772	1.07607	0.959818	0.917015	1	0.891966
1126	High	Master Protein	P60891	ribose-phosphate pyrophosphokinase 1 [OS=Homo sapiens]	0	18,775	18	8	9	3	1	318	34,8	6,98	22.36	8	629.8	676.9	628.1	675.5	592.1	637.1	614.2	530.2	627.4	555	1.13477	1.21964	1.13171	1.21712	1.06685	1.14793	1.10667	0.955315	1.13045	0.189216	0.317539	1.16204	1.14396	1.06414	1	0.984443	0.915754
1127	High	Master Protein	Q5ZPR3	CD276 antigen [OS=Homo sapiens]	0.005	4,587	4	2	2	2	1	534	57,2	4,91	5.41	2	629.9	708.6	645.8	855	686.4	726	686.7	633.1	715.4	677.5	0.929742	1.0459	0.95321	1.26199	1.01314	1.07159	1.01358	0.934465	1.05594	0.644366	0.241359	0.976285	1.11557	1.00133	0.875143	1	0.897592
1128	High	Master Protein	Q93052	Lipoma-preferred partner [OS=Homo sapiens]	0	13,002	6	3	3	3	1	612	65,7	7,37	11.35	3	631	639.5	605.2	728.6	559.5	613.9	590.8	572	577.5	633	0.99684	1.01027	0.956082	1.15103	0.883886	0.969826	0.933333	0.903633	0.912322	0.018318	0.342987	0.98773	1.00158	0.91643	0.986172	1	0.914984
1129	High	Master Protein	P10768	S-formylglutathione hydrolase [OS=Homo sapiens]	0.001	6,599	7	2	2	2	1	282	31,4	7,02	6.08	2	631.5	790.2	820.4	664.9	744.5	569.6	581.6	812.9	702.2	692	0.912572	1.14191	1.18555	0.960838	1.07587	0.823121	0.840462	1.17471	1.01474	0.614388	0.663911	1.08001	0.953276	1.00997	1	0.882655	0.93515
1130	High	Master Protein	Q4G0N4	NAD kinase 2, mitochondrial [OS=Homo sapiens]	0	7,439	5	2	2	2	1	442	49,4	8,18	4.75	2	633	638.9	679.3	644.8	631.6	609.9	611.6	630.1	643.2	675.8	0.936668	0.945398	1.00518	0.954128	0.934596	0.902486	0.905001	0.932376	0.951761	0.268112	0.974448	0.962415	0.930403	0.929713	1	0.966738	0.966021
1131	High	Master Protein	Q969U7	Proteasome assembly chaperone 2 [OS=Homo sapiens]	0	7,125	7	2	3	2	1	264	29,4	6,98	9.25	2	633.9	710.3	683	744	638.4	612.2	592.8	634.6	679.3	657.5	0.964106	1.0803	1.03878	1.13156	0.970951	0.931103	0.901597	0.965171	1.03316	0.296906	0.569917	1.02773	1.0112	0.966641	1	0.983919	0.940558
1132	High	Master Protein	Q9Y2L1-1	exosome complex exonuclease RRP44 [OS=Homo sapiens]	0	16,286	4	3	3	3	1	958	108,9	7,14	10.96	3	634.7	662.1	621	683.8	642.1	632.8	603.3	649.2	607.5	642.4	0.988014	1.03067	0.966687	1.06445	0.999533	0.985056	0.939134	1.01059	0.945672	0.367686	0.200032	0.995122	1.01634	0.965131	0.979119	1	0.949609
1133	High	Master Protein	P60468	protein transport protein Sec61 subunit beta [OS=Homo sapiens]	0	8,418	22	2	2	2	1	96	10,0	11,56	6.94	2	636	622.2	602.1	617.6	657.4	586.8	628.5	618.5	631	578	1.10035	1.07647	1.0417	1.06851	1.13737	1.01522	1.08737	1.07007	1.0917	0.606062	0.807879	1.07284	1.0737	1.08304	0.990575	0.991374	1
1134	Medium	Master Protein	Q7RTV0	PHD finger-like domain-containing protein 5A [OS=Homo sapiens]	0.013	2,762	7	1	1	1	1	110	12,4	8,41	2.32	1	638.2	614.5	618.8	706.2	631.4	643.1	636.6	565.8	658.9	680.1	0.938391	0.903544	0.909866	1.03838	0.928393	0.945596	0.936039	0.831936	0.968828	0.912309	0.33602	0.917267	0.970789	0.912268	0.944868	1	0.939718
1135	High	Master Protein	Q06265-2	Isoform 2 of Exosome complex component RRP45 [OS=Homo sapiens]	0	11,939	5	3	4	3	1	456	50,8	5,30	11.85	3	639.7	641.4	647.8	684.9	670.3	678.7	679.3	667.6	626.4	668.3	0.957205	0.959749	0.969325	1.02484	1.00299	1.01556	1.01646	0.998953	0.937304	0.413447	0.290324	0.962093	1.01446	0.984239	0.948375	1	0.970205
1136	High	Master Protein	O75955	Flotillin-1 [OS=Homo sapiens]	0.004	5,346	6	4	4	4	1	427	47,3	7,49	6.32	4	642.1	605.6	607	716.8	703.3	729.4	715	709.6	736.3	689	0.93193	0.878955	0.880987	1.04035	1.02075	1.05864	1.03774	1.0299	1.06865	0.00212293	0.749335	0.897291	1.03991	1.04543	0.8583	0.994724	1
1137	High	Master Protein	Q5T6V5	queuosine salvage protein [OS=Homo sapiens]	0.001	6,088	9	4	4	4	1	341	39,0	5,88	7.67	4	642.4	656.3	668.9	999.1	689.1	668.3	653.3	710	653.5	788.5	0.814711	0.83234	0.84832	1.26709	0.873938	0.847559	0.828535	0.900444	0.828789	0.465683	0.35605	0.83179	0.996195	0.852589	0.834967	1	0.855846
1138	High	Master Protein	P00492	Hypoxanthine-guanine phosphoribosyltransferase [OS=Homo sapiens]	0	14,286	16	3	3	3	1	218	24,6	6,68	9.41	3	644	736	745.4	573.9	698.1	652.7	697.1	650.3	706	663.1	0.971196	1.10994	1.12411	0.86548	1.05278	0.984316	1.05127	0.980697	1.0647	0.548536	0.345874	1.06842	0.967526	1.03222	1	0.905571	0.966124
1139	High	Master Protein	Q96HS1-1	Serine/threonine-protein phosphatase Pgam5, mitochondrial [OS=Homo sapiens]	0.005	5,006	6	2	2	2	1	289	32,0	8,68	5.2	2	644.5	588.3	618.7	677.8	710.9	747.2	690.3	701.3	644.4	694.7	0.927739	0.84684	0.8906	0.975673	1.02332	1.07557	0.993666	1.0095	0.927595	0.0612118	0.27816	0.888393	1.02485	0.97692	0.866848	1	0.953228
1140	High	Master Protein	P68371	Tubulin beta-4B chain [OS=Homo sapiens]	0	131,816	38	17	32	3	1	445	49,8	4,89	108.37	17	645.1	612.7	658.1	549.1	679.4	627.5	651	643.3	662.5	611.6	1.05477	1.0018	1.07603	0.897809	1.11086	1.026	1.06442	1.05183	1.08322	0.403455	0.429659	1.0442	1.01155	1.06649	0.979099	0.948487	1
1141	High	Master Protein	Q9NYU2-1	UDP-glucose:glycoprotein glucosyltransferase 1 [OS=Homo sapiens]	0	11,737	2	3	3	3	1	1555	177,1	5,63	10.3	3	645.2	709.9	694.4	862.1	748	705.3	632.8	731	729.2	755.2	0.854343	0.940016	0.919492	1.14155	0.990466	0.933925	0.837924	0.967956	0.965572	0.721137	0.262875	0.904617	1.02198	0.923817	0.88516	1	0.903947
1142	High	Master Protein	Q92820	Gamma-glutamyl hydrolase [OS=Homo sapiens]	0	10,706	10	3	3	3	1	318	35,9	7,11	8.08	3	645.4	715.4	726.3	844.4	691.9	582.4	660.1	757.6	721.9	749.6	0.860993	0.954376	0.968917	1.12647	0.923026	0.776948	0.880603	1.01067	0.963047	0.67006	0.935699	0.928095	0.942147	0.951441	0.975463	0.990232	1
1143	High	Master Protein	P28331-2	Isoform 2 of NADH-ubiquinone oxidoreductase 75 kDa subunit, mitochondrial [OS=Homo sapiens]	0	15,172	6	4	4	4	1	741	80,9	6,64	12.97	4	646.4	698.2	667.7	709.7	668.5	628.1	622.9	635.5	682.7	690.5	0.936133	1.01115	0.96698	1.02781	0.968139	0.909631	0.9021	0.920348	0.988704	0.371579	0.505799	0.971422	0.968525	0.93705	1	0.997018	0.964618
1144	High	Master Protein	Q9NP31-2	Isoform 1 of SH2 domain-containing protein 2A [OS=Homo sapiens]	0.008	3,778	4	2	2	2	1	399	44,1	7,90	4.37	2	646.7	662.6	638.3	484.2	584.7	578.2	616.5	602.8	614.2	585.5	1.10453	1.13168	1.09018	0.826985	0.998634	0.987532	1.05295	1.02955	1.04902	0.0101199	0.130625	1.1088	0.937717	1.04384	1	0.845708	0.941415
1145	Medium	Master Protein	P61916	Epididymal secretory protein E1 [OS=Homo sapiens]	0.044	1,638	5	1	1	1	1	151	16,6	7,65	3.2	1	647.7	693.1	671.3	651.9	602.2	523.1	549.5	596.9	601.3	583	1.11098	1.18885	1.15146	1.11818	1.03293	0.897256	0.942539	1.02384	1.03139	0.0140378	0.822268	1.15043	1.01612	0.999257	1	0.883256	0.868595
1146	High	Master Protein	O75152	Zinc finger CCCH domain-containing protein 11A [OS=Homo sapiens]	0	15,597	6	3	3	3	1	810	89,1	8,37	13.03	3	649.4	657.7	594.7	876.2	646.8	624.9	625.5	645.3	655.7	703.6	0.922968	0.934764	0.845225	1.24531	0.919272	0.888147	0.888999	0.91714	0.931922	0.723141	0.412999	0.900985	1.01758	0.912687	0.885423	1	0.896923
1147	High	Master Protein	Q9HC35	Echinoderm microtubule-associated protein-like 4 [OS=Homo sapiens]	0	26,820	6	6	6	6	1	981	108,8	6,40	22.81	6	649.8	611.4	600.5	790	590.2	661.2	523.1	582.8	588.6	605.1	1.07387	1.01041	0.992398	1.30557	0.975376	1.09271	0.864485	0.963147	0.972732	0.0961845	0.136126	1.02556	1.12455	0.933455	0.911972	1	0.830068
1148	High	Master Protein	O14530	Thioredoxin domain-containing protein 9 [OS=Homo sapiens]	0	9,052	16	5	5	4	1	226	26,5	5,88	12.13	5	651	730.7	700	760.5	728.3	688	636.1	707.9	730.9	701.6	0.927879	1.04148	0.997719	1.08395	1.03806	0.980616	0.906642	1.00898	1.04176	0.953832	0.391938	0.989025	1.03421	0.985794	0.956312	1	0.953188
1149	High	Master Protein	Q86WR7-1	Proline and serine-rich protein 2 [OS=Homo sapiens]	0.005	4,821	4	2	2	2	1	435	45,8	7,20	5.6	2	652	583.6	614.2	833.7	621.3	666.2	643.8	643.2	629.5	789.6	0.825735	0.739108	0.777862	1.05585	0.786854	0.843718	0.81535	0.81459	0.797239	0.335469	0.35174	0.780902	0.895475	0.809059	0.872054	1	0.903498
1150	High	Master Protein	Q9Y6B6	GTP-binding protein SAR1b [OS=Homo sapiens]	0	21,686	21	5	6	1	1	198	22,4	6,11	19.57	5	652.3	670.5	641.1	764.1	620.1	646	676.4	664.8	670.7	664.3	0.981936	1.00933	0.965076	1.15023	0.933464	0.972452	1.01821	1.00075	1.00963	0.156933	0.897466	0.985448	1.01872	1.00953	0.967343	1	0.990986
1151	High	Master Protein	Q9Y679-1	Ancient ubiquitous protein 1 [OS=Homo sapiens]	0	11,423	9	4	4	4	1	476	53,0	8,09	8.99	4	652.5	724.3	682.4	770	750.3	677.4	647.4	842.8	715.7	802.4	0.813185	0.902667	0.850449	0.959621	0.93507	0.844217	0.80683	1.05035	0.891949	0.467145	0.967883	0.855434	0.912969	0.916376	0.933497	0.996283	1
1152	High	Master Protein	Q8TDD1-2	Isoform 2 of ATP-dependent RNA helicase DDX54 [OS=Homo sapiens]	0	9,732	3	3	3	3	1	882	98,6	10,02	7.94	3	653.1	502.3	513.3	494.8	576	634.1	607.9	559.8	550.1	565.6	1.1547	0.888083	0.907532	0.874823	1.01839	1.12111	1.07479	0.989745	0.972595	0.7675	0.927135	0.983439	1.00477	1.01238	0.971417	0.99249	1
1153	High	Master Protein	P09234	U1 small nuclear ribonucleoprotein C [OS=Homo sapiens]	0	8,937	13	2	2	2	1	159	17,4	9,67	7.18	2	653.8	463.3	462.7	436.9	495.2	640	556	505.1	512.9	501.4	1.30395	0.924013	0.922816	0.87136	0.987635	1.27643	1.1089	1.00738	1.02294	0.97788	0.99239	1.05026	1.04514	1.0464	1	0.995126	0.996329
1154	High	Master Protein	Q9Y3C8	ubiquitin-fold modifier-conjugating enzyme 1 [OS=Homo sapiens]	0.006	4,315	14	3	3	3	1	167	19,4	7,40	7.14	3	654.7	637.8	606.2	676.7	583.2	569.8	630.6	646	555.5	641	1.02137	0.995008	0.94571	1.05569	0.909828	0.888924	0.983775	1.0078	0.866615	0.51809	0.986279	0.987363	0.951482	0.95273	1	0.963659	0.964923
1155	Medium	Master Protein	P07858	Cathepsin B [OS=Homo sapiens]	0.018	2,495	2	1	1	1	1	339	37,8	6,30	2.52	1	657.5	718.9	645.8	788.9	669.5	654.4	704.5	649.3	701.3	714	0.920868	1.00686	0.904482	1.1049	0.937675	0.916527	0.986695	0.909384	0.982213	0.723434	0.698246	0.944071	0.986368	0.95943	0.957119	1	0.97269
1156	Medium	Master Protein	Q9H2H9	Sodium-coupled neutral amino acid transporter 1 [OS=Homo sapiens]	0.037	1,814	1	1	1	1	1	487	54,0	7,02	2.8	1	658	740.4	690.2	714.5	686.6	683.1	655.3	655.8	733	753.8	0.872911	0.982223	0.915627	0.947864	0.910852	0.906209	0.869329	0.869992	0.972406	0.695383	0.654209	0.923587	0.921641	0.903909	1	0.997893	0.978694
1157	High	Master Protein	Q9Y6M0-1	Testisin [OS=Homo sapiens]	0	7,636	6	2	2	2	1	314	34,9	7,62	6.07	2	658.3	657.1	650.3	403.9	662.8	655	636.7	701.7	677	697.2	0.944205	0.942484	0.932731	0.579317	0.95066	0.939472	0.913224	1.00645	0.971027	0.434815	0.323976	0.939807	0.82315	0.963569	0.97534	0.854272	1
1158	High	Master Protein	P12532-2	Isoform 2 of Creatine kinase U-type, mitochondrial [OS=Homo sapiens]	0.007	3,938	3	2	3	1	1	448	50,4	8,62	6.88	2	658.4	737.3	749.6	1000.2	725.4	647.4	627.3	716.4	669.7	723.3	0.910272	1.01936	1.03636	1.38283	1.0029	0.895064	0.867275	0.99046	0.925895	0.316627	0.337277	0.988663	1.0936	0.927877	0.904046	1	0.848462
1159	High	Master Protein	Q13952-1	Nuclear transcription factor Y subunit gamma [OS=Homo sapiens]	0.003	6,048	5	2	2	2	1	458	50,3	6,10	5.34	2	658.9	611	648	583.4	648.5	639.3	628.3	652.1	608	639.8	1.02985	0.954986	1.01282	0.911847	1.0136	0.999219	0.982026	1.01922	0.950297	0.637243	0.822955	0.999219	0.974888	0.983849	1	0.97565	0.984619
1160	High	Master Protein	Q9UHR4	Brain-specific angiogenesis inhibitor 1-associated protein 2-like protein 1 [OS=Homo sapiens]	0	15,381	11	5	6	5	1	511	56,8	8,68	16.47	5	661.4	710	699.5	864.4	694.8	759.9	708.9	683.9	666.3	673.6	0.981888	1.05404	1.03845	1.28325	1.03147	1.12812	1.0524	1.01529	0.989163	0.848108	0.16397	1.02479	1.14761	1.01895	0.892976	1	0.887888
1161	High	Master Protein	P61009	Signal peptidase complex subunit 3 [OS=Homo sapiens]	0	8,672	12	2	2	2	1	180	20,3	8,62	5.68	2	661.7	721.8	670.2	701.5	742.7	712.2	672.3	728	723.3	664.6	0.995636	1.08607	1.00843	1.05552	1.11751	1.07162	1.01159	1.0954	1.08832	0.41915	0.6407	1.03004	1.08155	1.0651	0.952374	1	0.984789
1162	High	Master Protein	P12236	ADP/ATP translocase 3 [OS=Homo sapiens]	0	35,102	28	10	12	3	1	298	32,8	9,74	30.25	10	662.3	714.6	671.5	800.7	675.3	692.3	689.9	700.8	673.3	640.6	1.03387	1.11552	1.04824	1.24992	1.05417	1.08071	1.07696	1.09397	1.05105	0.786952	0.434645	1.06588	1.12827	1.07399	0.944703	1	0.951898
1163	High	Master Protein	Q9GZS3	WD repeat-containing protein 61 [OS=Homo sapiens]	0	11,303	10	3	3	3	1	305	33,6	5,47	8.72	3	663.9	730.5	725.6	800.7	762.3	693.8	651.7	774.1	766.6	763.3	0.869776	0.957029	0.950609	1.049	0.99869	0.908948	0.853793	1.01415	1.00432	0.620451	0.692429	0.925805	0.985545	0.957422	0.939383	1	0.971464
1164	High	Master Protein	P46108-1	Adapter molecule crk [OS=Homo sapiens]	0	11,891	11	3	3	3	1	304	33,8	5,55	11.42	3	664.1	769.4	681.2	721.5	665.1	732.8	701.7	671.6	744.3	743.5	0.893208	1.03484	0.916207	0.97041	0.894553	0.985609	0.943779	0.903295	1.00108	0.98134	0.984859	0.948083	0.950191	0.949384	0.997782	1	0.999151
1165	High	Master Protein	O14617-5	Isoform 5 of AP-3 complex subunit delta-1 [OS=Homo sapiens]	0	6,979	2	4	4	4	1	1215	136,6	7,64	7.94	4	664.2	627.2	690.2	740.4	750.6	730.9	659.6	714.1	722.4	732.8	0.906386	0.855895	0.941867	1.01037	1.02429	0.997407	0.900109	0.974481	0.985808	0.228532	0.110263	0.901383	1.01069	0.953466	0.891849	1	0.943382
1166	High	Master Protein	O75915	PRA1 family protein 3 [OS=Homo sapiens]	0.007	3,926	10	2	2	2	1	188	21,6	9,77	6.03	2	666.7	792.5	759.6	739.3	677.5	718.9	671.6	578.9	774.6	696.9	0.956665	1.13718	1.08997	1.06084	0.972162	1.03157	0.963696	0.830679	1.11149	0.395632	0.568268	1.06127	1.02152	0.968623	1	0.962547	0.912701
1167	High	Master Protein	Q14318-2	Isoform 2 of Peptidyl-prolyl cis-trans isomerase FKBP8 [OS=Homo sapiens]	0	9,487	6	2	2	2	1	413	44,6	4,84	9.47	2	667.6	721	642.8	773.5	673.4	629.5	683.1	645.1	654.6	668.2	0.999102	1.07902	0.961987	1.15759	1.00778	0.942083	1.0223	0.96543	0.979647	0.563302	0.518439	1.01337	1.03582	0.989125	0.978328	1	0.954922
1168	Medium	Master Protein	Q9GZP4	PITH domain-containing protein 1 [OS=Homo sapiens]	0.038	1,792	8	2	2	2	1	211	24,2	5,74	4.05	2	669.1	730.2	673.8	803	698.5	691.3	687.4	699	710.4	710.2	0.942129	1.02816	0.948747	1.13067	0.983526	0.973388	0.967896	0.98423	1.00028	0.722421	0.432441	0.973012	1.02919	0.984136	0.945412	1	0.95622
1169	High	Master Protein	Q9BRT6	Protein LLP homolog [OS=Homo sapiens]	0	12,623	29	3	3	3	1	129	15,2	10,37	11.23	3	669.5	611.5	647.2	752.2	699.5	737.5	711.1	677	679.7	704.1	0.950859	0.868485	0.919188	1.06831	0.993467	1.04744	1.00994	0.961511	0.965346	0.0818551	0.101989	0.912844	1.03641	0.978933	0.880778	1	0.944546
1170	High	Master Protein	P26358-2	Isoform 2 of DNA (cytosine-5)-methyltransferase 1 [OS=Homo sapiens]	0	8,515	3	6	6	6	1	1632	184,7	7,85	4.58	6	669.5	649	670	942.4	685.4	728.4	704.5	696.7	733.6	793.9	0.843305	0.817483	0.843935	1.18705	0.863333	0.917496	0.887391	0.877566	0.924046	0.020877	0.409885	0.834908	0.989293	0.896335	0.843944	1	0.906035
1171	High	Master Protein	Q9Y3E5	Peptidyl-tRNA hydrolase 2, mitochondrial [OS=Homo sapiens]	0	10,041	14	2	2	2	1	179	19,2	8,73	5.8	2	669.8	726	695.2	578.7	710.3	632.2	685.6	774.2	706.6	677.3	0.988927	1.0719	1.02643	0.854422	1.04872	0.933412	1.01225	1.14307	1.04326	0.466734	0.15452	1.02909	0.945519	1.06619	0.965196	0.886817	1
1172	High	Master Protein	Q15392	Delta(24)-sterol reductase [OS=Homo sapiens]	0	10,197	5	2	3	2	1	516	60,1	8,16	8.79	2	671.3	777.7	742.7	792.4	704.1	687	652.2	638.1	707.6	759.5	0.883871	1.02396	0.97788	1.04332	0.927057	0.904542	0.858723	0.840158	0.931666	0.162778	0.18733	0.961905	0.958306	0.876849	1	0.996259	0.911575
1173	High	Master Protein	Q9UH65	Switch-associated protein 70 [OS=Homo sapiens]	0.005	4,679	3	2	2	2	1	585	69,0	5,87	4.69	2	674.6	724.4	686.4	891.6	681.9	663.5	726.7	696.7	696.1	723.5	0.932412	1.00124	0.948721	1.23234	0.942502	0.91707	1.00442	0.962958	0.962129	0.564175	0.62396	0.960792	1.03064	0.976503	0.932231	1	0.947474
1174	High	Master Protein	Q8IWS0-1	PHD finger protein 6 [OS=Homo sapiens]	0	12,961	11	3	3	3	1	365	41,3	8,68	11.47	3	675.2	508	551.4	745.2	624.5	709.1	612.7	610.3	556.3	667.3	1.01184	0.761277	0.826315	1.11674	0.935861	1.06264	0.918178	0.914581	0.833658	0.793941	0.0680951	0.866477	1.03841	0.888806	0.834424	1	0.855926
1175	High	Master Protein	Q13596-3	Isoform 3 of Sorting nexin-1 [OS=Homo sapiens]	0	19,810	10	5	5	5	1	557	63,0	5,48	15.07	5	675.5	758	693	716.8	706.3	646	664.7	726.3	676	744	0.90793	1.01882	0.931452	0.963441	0.949328	0.86828	0.893414	0.97621	0.908602	0.56237	0.981942	0.952733	0.927016	0.926075	1	0.973007	0.97202
1176	High	Master Protein	P63167	Dynein light chain 1, cytoplasmic [OS=Homo sapiens]	0	7,716	20	2	2	2	1	89	10,4	7,40	7.79	2	677.1	677	685.2	726.3	734.1	611.7	670.4	812	602.2	829.7	0.816078	0.815958	0.825841	0.875377	0.884778	0.737254	0.808003	0.978667	0.725805	0.819126	0.957436	0.819292	0.83247	0.837491	0.978269	0.994004	1
1177	High	Master Protein	Q12983	BCL2/adenovirus E1B 19 kDa protein-interacting protein 3 [OS=Homo sapiens]	0	10,291	12	3	3	3	1	259	27,8	7,17	8.46	3	679.6	610.5	668.6	725.1	617.8	638.2	625.9	570.4	627.4	653.6	1.03978	0.934058	1.02295	1.10939	0.945226	0.976438	0.957619	0.872705	0.959914	0.18928	0.23815	0.998929	1.01035	0.93008	0.988693	1	0.920549
1178	High	Master Protein	P16402	Histone H1.3 [OS=Homo sapiens]	0	68,898	31	11	15	1	1	221	22,3	11,02	50.5	11	683.5	819.3	772.2	617.6	652.6	646.9	673.1	688.9	695.5	607.7	1.12473	1.3482	1.27069	1.01629	1.07389	1.06451	1.10762	1.13362	1.14448	0.146874	0.0212012	1.24787	1.05156	1.12857	1	0.842681	0.904396
1179	High	Master Protein	P36405	ADP-ribosylation factor-like protein 3 [OS=Homo sapiens]	0.004	5,292	9	2	2	2	1	182	20,4	7,24	5.06	2	684.8	705.8	709.8	666	629.9	633.3	642.2	648	657.5	594.1	1.15267	1.18802	1.19475	1.12102	1.06026	1.06598	1.08096	1.09073	1.10672	0.00470919	0.643567	1.17848	1.08242	1.0928	1	0.918492	0.9273
1180	Medium	Master Protein	P15328	Folate receptor alpha [OS=Homo sapiens]	0.032	1,888	3	1	1	1	1	257	29,8	7,97	0	1	685	618.6	630.8	617.6	764.7	721	817.3	737	817.2	745.2	0.919216	0.830113	0.846484	0.828771	1.02617	0.967525	1.09675	0.988996	1.09662	0.0123446	0.155503	0.865271	0.940821	1.06079	0.815686	0.886907	1
1181	High	Master Protein	Q8N684-3	Isoform 3 of Cleavage and polyadenylation specificity factor subunit 7 [OS=Homo sapiens]	0	18,321	11	5	5	5	1	514	56,3	8,87	14.54	5	685.9	648.8	652.7	788.9	697.3	759.1	739.2	638.3	682.1	670.4	1.02312	0.96778	0.973598	1.17676	1.04013	1.13231	1.10263	0.952118	1.01745	0.487355	0.194511	0.988166	1.1164	1.02407	0.885138	1	0.917294
1182	High	Master Protein	P61960	Ubiquitin-fold modifier 1 [OS=Homo sapiens]	0.007	3,886	26	2	2	2	1	85	9,1	9,31	5.5	2	686.2	786.5	730.5	851.4	677.7	643.8	702	716.2	720	734.6	0.934114	1.07065	0.994419	1.159	0.922543	0.876395	0.955622	0.974952	0.980125	0.503836	0.866463	0.999728	0.985979	0.970233	1	0.986247	0.970497
1183	High	Master Protein	Q96L92	Sorting nexin-27 [OS=Homo sapiens]	0	10,261	5	3	3	3	1	541	61,2	6,49	9.18	3	686.9	666	680	633	653.7	724.2	699.6	690.3	685.6	625	1.09904	1.0656	1.088	1.0128	1.04592	1.15872	1.11936	1.10448	1.09696	0.127333	0.483433	1.08421	1.07248	1.10693	0.979475	0.968875	1
1184	High	Master Protein	Q8WYA6	Beta-catenin-like protein 1 [OS=Homo sapiens]	0	11,738	5	4	4	4	1	563	65,1	5,05	10.02	4	687.8	647.8	622.5	676.7	681.7	643.4	667.6	665	649	667.4	1.03057	0.970632	0.932724	1.01393	1.02143	0.96404	1.0003	0.996404	0.97243	0.713644	0.640593	0.977974	0.9998	0.989711	0.97817	1	0.989909
1185	High	Master Protein	Q12996-1	Cleavage stimulation factor subunit 3 [OS=Homo sapiens]	0.001	6,633	3	3	3	3	1	717	82,9	8,12	7.3	3	689.9	734.8	650.9	616.4	694.2	629.9	718.5	785.4	688.7	683	1.0101	1.07584	0.953001	0.902489	1.0164	0.922255	1.05198	1.14993	1.00835	0.356885	0.0875417	1.01298	0.947047	1.07008	0.946639	0.885022	1
1186	High	Master Protein	Q9NXH9-1	tRNA (guanine(26)-N(2))-dimethyltransferase [OS=Homo sapiens]	0	11,457	7	4	4	4	1	659	72,2	7,64	11.71	4	690.8	684.1	685.4	869.2	659	701.5	728.2	675.9	673.3	741.4	0.931751	0.922714	0.924467	1.17238	0.888859	0.946183	0.982196	0.911654	0.908147	0.767331	0.488449	0.926311	1.00247	0.933999	0.924026	1	0.931695
1187	High	Master Protein	Q9UKA9-3	Isoform 3 of Polypyrimidine tract-binding protein 2 [OS=Homo sapiens]	0	8,161	6	4	4	2	1	537	58,0	8,81	10.79	4	692.7	587.4	599.3	853.8	745.9	769.8	771.9	679.5	665.2	753.1	0.919798	0.779976	0.795777	1.13371	0.99044	1.02218	1.02496	0.902271	0.883282	0.169131	0.145913	0.831851	1.04878	0.936839	0.793163	1	0.893269
1188	High	Master Protein	Q14160-3	Isoform 3 of Protein scribble homolog [OS=Homo sapiens]	0	13,158	3	4	4	4	1	1655	177,6	5,11	12.76	4	693.1	804.7	691.9	1153.8	676.8	689.7	780.7	662.1	688.1	732.8	0.945824	1.09812	0.944187	1.57451	0.923581	0.941184	1.06537	0.903521	0.939001	0.724906	0.465243	0.996043	1.14642	0.969296	0.868825	1	0.845495
1189	High	Master Protein	Q8N8S7	Protein enabled homolog [OS=Homo sapiens]	0	11,443	8	5	5	5	1	591	66,5	6,93	13.71	5	694.9	704	661	712.1	600	587.5	582.3	588.6	584.6	635.5	1.09347	1.10779	1.04013	1.12054	0.944138	0.924469	0.916286	0.9262	0.919906	0.00154584	0.292479	1.08046	0.996381	0.920797	1	0.922181	0.852226
1190	High	Master Protein	P49753-1	Acyl-coenzyme A thioesterase 2, mitochondrial [OS=Homo sapiens]	0	13,449	10	5	5	5	1	483	53,2	8,47	12.51	5	695.2	725.5	689.2	699.1	666.1	725	703.5	663.8	706.1	722.9	0.961682	1.0036	0.953382	0.967077	0.921428	1.0029	0.973164	0.918246	0.97676	0.529786	0.810447	0.972887	0.963803	0.956057	1	0.990663	0.982701
1191	High	Master Protein	Q9BUL8	programmed cell death protein 10 [OS=Homo sapiens]	0.001	6,254	8	2	2	2	1	212	24,7	8,19	6.07	2	695.4	721.4	688.4	676.7	639.2	575.8	654.5	612.8	717.5	668.9	1.03962	1.07849	1.02915	1.01166	0.955599	0.860816	0.978472	0.916131	1.07266	0.278651	0.504276	1.04909	0.942692	0.989087	1	0.898584	0.942808
1192	High	Master Protein	Q9Y2Q3-1	Glutathione S-transferase kappa 1 [OS=Homo sapiens]	0	7,216	12	2	2	2	1	226	25,5	8,41	3.54	2	695.7	715.9	692.8	820.7	659.5	688.3	672.4	756.8	703.5	743.7	0.935458	0.962619	0.931558	1.10354	0.886782	0.925508	0.904128	1.01761	0.945946	0.732094	0.840035	0.943212	0.971942	0.955896	0.97044	1	0.983491
1193	High	Master Protein	Q9H3P7	Golgi resident protein GCP60 [OS=Homo sapiens]	0	31,836	15	6	7	6	1	528	60,6	5,06	25.44	6	696.3	769.2	706.4	1078.2	761.7	732.8	704.7	745.7	707	842.2	0.826763	0.913322	0.838756	1.28022	0.904417	0.870102	0.836737	0.885419	0.839468	0.863634	0.281965	0.859614	1.01825	0.853875	0.84421	1	0.838574
1194	High	Master Protein	Q9H9T3	elongator complex protein 3 [OS=Homo sapiens]	0	9,629	5	2	2	2	1	547	62,2	8,88	7.68	2	698	717.4	749.6	799.5	715.1	682.1	681.5	734.2	763.2	804.1	0.868051	0.892178	0.932222	0.994279	0.889317	0.848278	0.847531	0.913071	0.949136	0.877692	0.895359	0.897484	0.910625	0.903246	0.985569	1	0.991897
1195	High	Master Protein	O43488	aflatoxin B1 aldehyde reductase member 2 [OS=Homo sapiens]	0.004	5,258	5	2	2	2	1	359	39,6	7,17	5.59	2	700.9	674.3	685.2	765.2	661.2	686.6	654.8	685.2	649.1	721.3	0.971718	0.93484	0.949951	1.06086	0.916678	0.951892	0.907805	0.949951	0.899903	0.155625	0.282036	0.95217	0.976478	0.91922	0.975106	1	0.941363
1196	High	Master Protein	A0AVT1-1	Ubiquitin-like modifier-activating enzyme 6 [OS=Homo sapiens]	0	18,489	7	6	6	6	1	1052	117,9	6,14	16.75	6	701	710.3	719.2	778.2	723	732.1	709.4	749.8	748.4	751	0.933422	0.945806	0.957656	1.03622	0.962716	0.974834	0.944607	0.998402	0.996538	0.145514	0.712102	0.945628	0.991256	0.979849	0.953969	1	0.988492
1197	High	Master Protein	O95163	Elongator complex protein 1 [OS=Homo sapiens]	0	21,492	4	4	4	4	1	1332	150,2	5,94	16.09	4	701.9	693.4	658.3	797.1	673.4	656.5	658.4	659.8	670.2	727.8	0.964413	0.952734	0.904507	1.09522	0.925254	0.902034	0.904644	0.906568	0.920857	0.191776	0.357574	0.940551	0.974169	0.91069	0.965491	1	0.934838
1198	High	Master Protein	P13473-3	Isoform LAMP-2C of Lysosome-associated membrane glycoprotein 2 [OS=Homo sapiens]	0.001	6,470	5	3	3	3	1	411	45,1	5,91	8.47	3	702	890.5	793.6	990.8	752.6	653.1	691.3	745	765	714.5	0.982505	1.24633	1.11071	1.3867	1.05332	0.914066	0.96753	1.04269	1.07068	0.35323	0.560336	1.11318	1.11803	1.02697	0.99566	1	0.918548
1199	High	Master Protein	P02788	Lactotransferrin [OS=Homo sapiens]	0.01	3,412	1	1	1	1	1	710	78,1	8,12	2.86	1	704.6	848.3	787.8	765.2	713.5	732.3	775.7	656.6	740.2	764.2	0.92201	1.11005	1.03088	1.00131	0.933656	0.958257	1.01505	0.859199	0.968595	0.362544	0.755018	1.02098	0.964407	0.947614	1	0.944589	0.928141
1200	High	Master Protein	O00425	Insulin-like growth factor 2 mRNA-binding protein 3 [OS=Homo sapiens]	0	16,251	10	4	4	4	1	579	63,7	8,87	13.23	4	706.5	630.2	752.5	832.5	750.7	793.2	792	711.4	769.1	760.2	0.929361	0.828992	0.989871	1.09511	0.987503	1.04341	1.04183	0.935806	1.01171	0.228166	0.361645	0.916075	1.04201	0.996448	0.879145	1	0.956278
1201	High	Master Protein	Q13287	N-myc-interactor [OS=Homo sapiens]	0	11,297	9	3	3	3	1	307	35,0	5,34	7.92	3	706.6	594.1	585.2	552.7	776.6	545	709.3	845.6	866.3	843.9	0.837303	0.703993	0.693447	0.654935	0.920251	0.645811	0.840502	1.00201	1.02654	0.0469385	0.114282	0.744914	0.740333	0.956353	0.778911	0.77412	1
1202	High	Master Protein	Q96RS6	NudC domain-containing protein 1 [OS=Homo sapiens]	0.005	5,140	4	3	3	3	1	583	66,7	5,11	6.87	3	706.9	849.3	770.5	825.5	846.6	771.5	710.6	860.7	810.4	862.6	0.819499	0.984581	0.89323	0.95699	0.981451	0.894389	0.823789	0.997797	0.939485	0.77643	0.697932	0.899103	0.944277	0.920357	0.952161	1	0.974669
1203	High	Master Protein	P16083	Ribosyldihydronicotinamide dehydrogenase [quinone] [OS=Homo sapiens]	0	13,146	13	2	2	2	1	231	25,9	6,29	7.94	2	707.5	843.8	829.2	792.4	817.8	685.1	661.9	824.9	782.7	722.2	0.979646	1.16837	1.14816	1.0972	1.13237	0.948629	0.916505	1.1422	1.08377	0.600778	0.898901	1.09873	1.0594	1.04749	1	0.964209	0.953371
1204	High	Master Protein	P30519	Heme oxygenase 2 [OS=Homo sapiens]	0	9,848	9	3	3	3	1	316	36,0	5,41	9.49	3	707.8	827.5	753.5	806.6	740.5	711.9	706.5	736.1	712.7	754.4	0.938229	1.0969	0.998807	1.06919	0.981575	0.943664	0.936506	0.975742	0.944724	0.28428	0.305695	1.01131	0.998144	0.952324	1	0.98698	0.941672
1205	High	Master Protein	Q5QNW6-2	Isoform 2 of Histone H2B type 2-F [OS=Homo sapiens]	0	41,024	53	11	17	1	1	134	14,8	10,35	44.58	11	710.4	537.2	546.3	462.9	578.9	570.5	689.5	618.9	562.3	531.9	1.33559	1.00996	1.02707	0.870276	1.08836	1.07257	1.2963	1.16356	1.05715	0.722756	0.175736	1.12421	1.0104	1.17234	0.958946	0.86187	1
1206	High	Master Protein	P42166	Lamina-associated polypeptide 2, isoform alpha [OS=Homo sapiens]	0	49,317	17	9	10	5	1	694	75,4	7,66	37.76	9	711.7	726.3	736.7	759.3	706.3	696.8	703.7	759.7	728.1	708	1.00523	1.02585	1.04054	1.07246	0.997599	0.984181	0.993927	1.07302	1.02839	0.768262	0.721087	1.02387	1.01808	1.03178	0.992334	0.986721	1
1207	High	Master Protein	P01111	GTPase NRas [OS=Homo sapiens]	0	13,768	16	3	3	3	1	189	21,2	5,17	8.79	3	713.9	658.1	627.8	797.1	752.6	666.1	666	688.6	654.8	836.5	0.853437	0.78673	0.750508	0.952899	0.899701	0.796294	0.796175	0.823192	0.782785	0.911709	0.158311	0.796892	0.882965	0.800717	0.902518	1	0.906851
1208	High	Master Protein	O60716-1	Catenin delta-1 [OS=Homo sapiens]	0	12,377	4	4	4	4	1	968	108,1	6,23	13.09	4	714.2	685	663.9	934.1	733.1	784	774.1	705	652.6	787.9	0.90646	0.8694	0.84262	1.18556	0.930448	0.99505	0.982485	0.894784	0.828278	0.580609	0.201983	0.872827	1.03702	0.901849	0.841669	1	0.869656
1209	High	Master Protein	O43592	Exportin-T [OS=Homo sapiens]	0	14,747	3	3	3	3	1	962	109,9	5,39	9.36	3	714.8	756.7	796.4	982.5	773.7	746.7	766.3	768.6	800.8	862.9	0.828369	0.876927	0.922934	1.1386	0.896628	0.865338	0.888052	0.890717	0.928033	0.434716	0.500492	0.876077	0.966856	0.902268	0.906109	1	0.933197
1210	High	Master Protein	P37840-1	Alpha-synuclein [OS=Homo sapiens]	0	9,394	22	3	3	3	1	140	14,5	4,70	4.12	3	715	799.4	782.7	871.5	815.3	797.2	753	871.1	849.7	868.9	0.82288	0.920014	0.900794	1.00299	0.938313	0.917482	0.866613	1.00253	0.977903	0.256764	0.940309	0.881229	0.952929	0.949016	0.924758	1	0.995894
1211	High	Master Protein	Q01081	Splicing factor U2AF 35 kDa subunit [OS=Homo sapiens]	0	22,266	15	3	4	3	1	240	27,9	8,81	16.66	3	717.3	584.6	602.8	657.8	635.9	719.3	689	676.3	628.6	615.5	1.16539	0.949797	0.979366	1.06872	1.03314	1.16864	1.11942	1.09878	1.02128	0.548447	0.847325	1.03152	1.09017	1.07983	0.9462	1	0.990512
1212	High	Master Protein	O75223-1	gamma-glutamylcyclotransferase [OS=Homo sapiens]	0	19,790	23	4	5	4	1	188	21,0	5,14	16.16	4	717.3	919.2	853.8	982.5	841.9	737	771.3	878	814.4	855.6	0.838359	1.07433	0.997896	1.14832	0.983988	0.861384	0.901473	1.02618	0.951847	0.901203	0.696204	0.970196	0.997896	0.959833	0.972242	1	0.961857
1213	High	Master Protein	Q13769	THO complex subunit 5 homolog [OS=Homo sapiens]	0	13,400	6	4	4	4	1	683	78,5	6,87	9.86	4	720	698	716.8	718	706.5	714.5	780.3	749.1	729.1	663.4	1.08532	1.05216	1.08049	1.0823	1.06497	1.07703	1.17621	1.12918	1.09904	0.0657834	0.0596292	1.07266	1.07477	1.13481	0.945229	0.947089	1
1214	High	Master Protein	O14950	Myosin regulatory light chain 12B [OS=Homo sapiens]	0	28,576	34	6	8	2	1	172	19,8	4,84	24.83	6	721.6	700.1	741.1	729.8	713	743	823.6	716.8	694.1	701.1	1.02924	0.998574	1.05705	1.04094	1.01697	1.05976	1.17473	1.02239	0.990016	0.596751	0.711425	1.02829	1.03922	1.06238	0.967912	0.978205	1
1215	Medium	Master Protein	Q9NRX1	RNA-binding protein pno1 [OS=Homo sapiens]	0.02	2,342	4	1	1	1	1	252	27,9	9,73	2.67	1	722.5	531.6	638.3	663.7	717.1	826.9	714.2	683.7	654.1	712.8	1.01361	0.745791	0.895483	0.931117	1.00603	1.16007	1.00196	0.959175	0.917649	0.410153	0.367042	0.884961	1.03241	0.959596	0.857182	1	0.929474
[truncated: 1,466 more rows]

## Sheet: Table S2
Index	Protein FDR Confidence: Combined	Accession	Exp. q-value: Combined	Sum PEP Score	Coverage [%]	# Peptides	# PSMs	# Unique Peptides	# Protein Groups	# AAs	MW [kDa]	calc. pI	Score Sequest HT: Sequest HT	# Peptides (by Search Engine): Sequest HT	Abundances (Normalized): F1: 126, Mock transfection	Abundances (Normalized): F1: 127N, Mock transfection	Abundances (Normalized): F1: 127C, Mock transfection	Abundances (Normalized): F1: 128N, Full length zyxin	Abundances (Normalized): F1: 128C, Full length zyxin	Abundances (Normalized): F1: 129N, Full length zyxin	Abundances (Normalized): F1: 129C, Truncated zyxin	Abundances (Normalized): F1: 130N, Truncated zyxin	Abundances (Normalized): F1: 130C, Truncated zyxin	Abundances (Normalized): F1: 131, Pooled reference	Abundances (Reference normalized): F1: 126, Mock transfection	Abundances (Reference normalized): F1: 127N, Mock transfection	Abundances (Reference normalized): F1: 127C, Mock transfection	Abundances (Reference normalized): F1: 128N, Full length zyxin	Abundances (Reference normalized): F1: 128C, Full length zyxin	Abundances (Reference normalized): F1: 129N, Full length zyxin	Abundances (Reference normalized): F1: 129C, Truncated zyxin	Abundances (Reference normalized): F1: 130N, Truncated zyxin	Abundances (Normalized): F1: 130C, Truncated zyxin2	T-test truncated zyxin - mock transfection	T-test truncated zyxin - full length zyxin	Average - Mock transfection	Average - Full length zyxin	Average - Truncated zyxin	Relative abundance mock transfection	Relative abundance full length zyxin	Relative abundance truncated zyxin	Column1
[truncated: 7 more rows]
