# Supplementary material for: Cell density-dependent proteolysis by HtrA1 induces translocation of zyxin to the nucleus and increased cell survival
Source: Cell Death Dis. 2020 Aug 21;11(8):674. doi: 10.1038/s41419-020-02883-2 (PMC7442833; doi:10.1038/s41419-020-02883-2)
Supplement: Supplementary file 13 — Fibroblasts_GluC_digestion_replicate1.sky [file 41419_2020_2883_MOESM13_ESM.zip › Fibroblasts_GluC_digestion.sky]

<?xml version="1.0" encoding="utf-8"?>
<srm_settings format_version="3.73" software_version="Skyline (64-bit) 4.1.0.18169">
  <settings_summary name="Default">
    <peptide_settings>
      <enzyme name="Trypsin" cut="KR" no_cut="P" sense="C" />
      <digest_settings max_missed_cleavages="0" />
      <peptide_prediction use_measured_rts="true" measured_rt_window="2" use_spectral_library_drift_times="false" spectral_library_drift_times_peak_width_calc_type="resolving_power" spectral_library_drift_times_resolving_power="0" spectral_library_drift_times_width_at_dt_zero="0" spectral_library_drift_times_width_at_dt_max="0" />
      <peptide_filter start="25" min_length="8" max_length="25" auto_select="true">
        <peptide_exclusions />
      </peptide_filter>
      <peptide_libraries pick="library">
        <bibliospec_lite_library name="HeLa_GluC_digest_zyxin (Fibroblasts_GluC_digestion)" file_name_hint="HeLa_GluC_digest_zyxin.blib" lsid="urn:lsid:proteome.gs.washington.edu:spectral_libary:bibliospec:nr:minimal:HeLa_GluC_digest_zyxin:072261da-300e-4eb9-8939-822f5b822a45:1.7" revision="1" />
      </peptide_libraries>
      <peptide_modifications max_variable_mods="3" max_neutral_losses="1">
        <static_modifications>
          <static_modification name="Carbamidomethyl (C)" aminoacid="C" formula="H3C2NO" unimod_id="4" short_name="CAM" />
        </static_modifications>
        <heavy_modifications />
      </peptide_modifications>
    </peptide_settings>
    <transition_settings>
      <transition_prediction precursor_mass_type="Monoisotopic" fragment_mass_type="Monoisotopic" optimize_by="None" />
      <transition_filter precursor_charges="2,3,4" product_charges="1,2,3" precursor_adducts="[M+H]" product_adducts="[M+]" fragment_types="y,b" small_molecule_fragment_types="f" fragment_range_first="m/z &gt; precursor" fragment_range_last="3 ions" precursor_mz_window="0" auto_select="true">
        <measured_ion name="N-terminal to Proline" cut="P" sense="N" min_length="3" />
      </transition_filter>
      <transition_libraries ion_match_tolerance="0.5" min_ion_count="0" ion_count="3" pick_from="all" />
      <transition_integration />
      <transition_instrument min_mz="50" max_mz="1500" mz_match_tolerance="0.055" />
      <transition_full_scan acquisition_method="Targeted" product_mass_analyzer="orbitrap" product_res="30000" product_res_mz="400" />
    </transition_settings>
    <data_settings document_guid="d3e33506-74ca-43c8-aca3-6ee2d1270fc7" />
    <measured_results time_normal_area="true">
      <replicate name="2D">
        <sample_file id="_2D_f0" file_path="C:\Users\famisa\Documents\Projects\Zyxin_(data)\2019-04-09_Density_dependent_cleavege_2\Zyxin_cleavage_GluC\20190408_MB_FS_2D_GluC.raw" sample_name="20190408_MB_FS_2D_GluC" acquired_time="2019-04-08T19:53:52" modified_time="2019-04-08T21:03:54">
          <instrument_info_list>
            <instrument_info>
              <model>Q Exactive</model>
              <ionsource>nanoelectrospray</ionsource>
              <analyzer>quadrupole/orbitrap</analyzer>
              <detector>inductive detector</detector>
            </instrument_info>
          </instrument_info_list>
        </sample_file>
      </replicate>
      <replicate name="4D">
        <sample_file id="_4D_f0" file_path="C:\Users\famisa\Documents\Projects\Zyxin_(data)\2019-04-09_Density_dependent_cleavege_2\Zyxin_cleavage_GluC\20190408_MB_FS_4D_GluC.raw" sample_name="20190408_MB_FS_4D_GluC" acquired_time="2019-04-08T21:24:19" modified_time="2019-04-08T22:34:22">
          <instrument_info_list>
            <instrument_info>
              <model>Q Exactive</model>
              <ionsource>nanoelectrospray</ionsource>
              <analyzer>quadrupole/orbitrap</analyzer>
              <detector>inductive detector</detector>
            </instrument_info>
          </instrument_info_list>
        </sample_file>
      </replicate>
      <replicate name="50">
        <sample_file id="_50_f0" file_path="C:\Users\famisa\Documents\Projects\Zyxin_(data)\2019-04-09_Density_dependent_cleavege_2\Zyxin_cleavage_GluC\20190408_MB_FS_50_GluC.raw" sample_name="20190408_MB_FS_50_GluC" acquired_time="2019-04-08T18:23:22" modified_time="2019-04-08T19:33:25">
          <instrument_info_list>
            <instrument_info>
              <model>Q Exactive</model>
              <ionsource>nanoelectrospray</ionsource>
              <analyzer>quadrupole/orbitrap</analyzer>
              <detector>inductive detector</detector>
            </instrument_info>
          </instrument_info_list>
        </sample_file>
      </replicate>
      <replicate name="7D">
        <sample_file id="_7D_f0" file_path="C:\Users\famisa\Documents\Projects\Zyxin_(data)\2019-04-09_Density_dependent_cleavege_2\Zyxin_cleavage_GluC\20190408_MB_FS_7D_GluC.raw" sample_name="20190408_MB_FS_7D_GluC" acquired_time="2019-04-08T22:54:51" modified_time="2019-04-09T00:04:53">
          <instrument_info_list>
            <instrument_info>
              <model>Q Exactive</model>
              <ionsource>nanoelectrospray</ionsource>
              <analyzer>quadrupole/orbitrap</analyzer>
              <detector>inductive detector</detector>
            </instrument_info>
          </instrument_info_list>
        </sample_file>
      </replicate>
      <replicate name="20190408_MB_FS_recZyxin_HtrA1_spike">
        <sample_file id="_20190408_MB_FS_recZyxin_HtrA1_spike_f0" file_path="C:\Users\famisa\Documents\Projects\Zyxin_(data)\2019-04-09_Density_dependent_cleavege_2\Zyxin_cleavage_GluC\20190408_MB_FS_recZyxin_HtrA1_spike.raw" sample_name="20190408_MB_FS_recZyxin_HtrA1_spike" acquired_time="2019-04-10T02:53:37" modified_time="2019-04-10T04:03:42">
          <instrument_info_list>
            <instrument_info>
              <model>Q Exactive</model>
              <ionsource>nanoelectrospray</ionsource>
              <analyzer>quadrupole/orbitrap</analyzer>
              <detector>inductive detector</detector>
            </instrument_info>
          </instrument_info_list>
        </sample_file>
      </replicate>
    </measured_results>
  </settings_summary>
  <peptide_list label_name="Zyxin" websearch_status="X" auto_manage_children="false">
    <peptide auto_manage_children="false" sequence="ASKFSPGAPGGSGSQPNQKLGHPE" modified_sequence="ASKFSPGAPGGSGSQPNQKLGHPE" calc_neutral_pep_mass="2334.135272" num_missed_cleavages="0" avg_measured_retention_time="21.232132">
      <peptide_results>
        <peptide_result replicate="2D" peak_count_ratio="1" retention_time="21.2052059" />
        <peptide_result replicate="4D" peak_count_ratio="1" retention_time="21.336" />
        <peptide_result replicate="50" peak_count_ratio="1" retention_time="21.174408" />
        <peptide_result replicate="7D" peak_count_ratio="1" retention_time="21.2715721" />
        <peptide_result replicate="20190408_MB_FS_recZyxin_HtrA1_spike" peak_count_ratio="1" retention_time="21.17347" />
      </peptide_results>
      <precursor charge="3" calc_neutral_mass="2334.135272" precursor_mz="779.052367" auto_manage_children="false" collision_energy="0" modified_sequence="ASKFSPGAPGGSGSQPNQKLGHPE">
        <bibliospec_spectrum_info library_name="HeLa_GluC_digest_zyxin (Fibroblasts_GluC_digestion)" count_measured="11" />
        <precursor_results>
          <precursor_peak replicate="2D" peak_count_ratio="1" retention_time="21.2052059" start_time="21.1398067" end_time="21.3033066" fwhm="0.0941629857" area="142637.422" background="66160.09" height="9602.732" mass_error_ppm="-0.426817477" truncated="0" identified="false" library_dotp="0.9220424" user_set="TRUE" />
          <precursor_peak replicate="4D" peak_count_ratio="1" retention_time="21.336" start_time="21.2052" end_time="21.4341" fwhm="0.141835243" area="233910.953" background="0" height="11473.5762" mass_error_ppm="-0.2848992" truncated="0" identified="false" library_dotp="0.931572258" user_set="TRUE" />
          <precursor_peak replicate="50" peak_count_ratio="1" retention_time="21.174408" start_time="21.174408" end_time="21.2683086" area="42483.22" background="21968.125" height="4679.586" mass_error_ppm="-0.121066131" truncated="0" identified="false" library_dotp="0.892742336" user_set="TRUE" />
          <precursor_peak replicate="7D" peak_count_ratio="1" retention_time="21.2715721" start_time="21.1734715" end_time="21.3696728" fwhm="0.120958" area="389146.9" background="36029.3359" height="21934.168" mass_error_ppm="-1.36492813" truncated="0" identified="false" library_dotp="0.9366547" user_set="TRUE" />
          <precursor_peak replicate="20190408_MB_FS_recZyxin_HtrA1_spike" peak_count_ratio="1" retention_time="21.17347" start_time="20.97727" end_time="21.5004711" fwhm="0.18581523" area="7.879016E+07" background="961475" height="2370694" mass_error_ppm="-0.465399325" truncated="0" identified="false" library_dotp="0.936074555" user_set="FALSE" />
        </precursor_results>
        <transition fragment_type="y" fragment_ordinal="9" calc_neutral_mass="1018.519593" product_charge="1" cleavage_aa="P" loss_neutral_mass="0">
          <precursor_mz>779.052367</precursor_mz>
          <product_mz>1019.526869</product_mz>
          <collision_energy>0</collision_energy>
          <transition_lib_info rank="4" intensity="144858.2" />
          <transition_results>
            <transition_peak replicate="2D" mass_error_ppm="0.3" retention_time="21.2052059" start_time="21.1398067" end_time="21.3033066" area="32166.9453" background="17405.8145" height="6065.494" fwhm="0.08951272" truncated="false" identified="false" rank="3" points_across="5" user_set="TRUE" />
            <transition_peak replicate="4D" mass_error_ppm="-0.4" retention_time="21.336" start_time="21.2052" end_time="21.4341" area="48466.0547" background="0" height="6652.01367" fwhm="0.122840986" truncated="false" identified="false" rank="3" points_across="7" user_set="TRUE" />
            <transition_peak replicate="50" mass_error_ppm="2.4" retention_time="21.174408" start_time="21.174408" end_time="21.2683086" area="12786.2051" background="4342.9834" height="3475.44824" fwhm="0.06864743" fwhm_degenerate="true" truncated="false" identified="false" rank="2" points_across="3" user_set="TRUE" />
            <transition_peak replicate="7D" mass_error_ppm="-0.2" retention_time="21.2715721" start_time="21.1734715" end_time="21.3696728" area="98215.72" background="0" height="13458.5986" fwhm="0.120958" truncated="false" identified="false" rank="2" points_across="6" user_set="TRUE" />
            <transition_peak replicate="20190408_MB_FS_recZyxin_HtrA1_spike" mass_error_ppm="0.2" retention_time="21.17347" start_time="20.97727" end_time="21.5004711" area="15234334" background="242343.2" height="1311826.5" fwhm="0.18581523" truncated="false" identified="false" rank="3" points_across="18" user_set="FALSE" />
          </transition_results>
        </transition>
        <transition fragment_type="y" fragment_ordinal="19" calc_neutral_mass="1813.870724" product_charge="2" cleavage_aa="P" loss_neutral_mass="0">
          <precursor_mz>779.052367</precursor_mz>
          <product_mz>907.942638</product_mz>
          <collision_energy>0</collision_energy>
          <transition_lib_info rank="3" intensity="150291.7" />
          <transition_results>
            <transition_peak replicate="2D" mass_error_ppm="-1.4" retention_time="21.2052059" start_time="21.1398067" end_time="21.3033066" area="53425.4023" background="12138.2021" height="9602.732" fwhm="0.0941629857" truncated="false" identified="false" rank="1" points_across="5" user_set="TRUE" />
            <transition_peak replicate="4D" mass_error_ppm="-1.9" retention_time="21.336" start_time="21.2052" end_time="21.4341" area="86437.96" background="0" height="11473.5762" fwhm="0.1285251" truncated="false" identified="false" rank="1" points_across="7" user_set="TRUE" />
            <transition_peak replicate="50" mass_error_ppm="-0.5" retention_time="21.174408" start_time="21.174408" end_time="21.2683086" area="17380.166" background="7406.28174" height="4679.586" fwhm="0.07135252" fwhm_degenerate="true" truncated="false" identified="false" rank="1" points_across="3" user_set="TRUE" />
            <transition_peak replicate="7D" mass_error_ppm="-1.4" retention_time="21.2715721" start_time="21.1734715" end_time="21.3696728" area="145546.453" background="14522.5547" height="21934.168" fwhm="0.111125991" truncated="false" identified="false" rank="1" points_across="6" user_set="TRUE" />
            <transition_peak replicate="20190408_MB_FS_recZyxin_HtrA1_spike" mass_error_ppm="-0.8" retention_time="21.17347" start_time="20.97727" end_time="21.5004711" area="26816046" background="276305.063" height="2370694" fwhm="0.177099466" truncated="false" identified="false" rank="1" points_across="18" user_set="FALSE" />
          </transition_results>
        </transition>
        <transition fragment_type="y" fragment_ordinal="16" calc_neutral_mass="1588.759383" product_charge="2" cleavage_aa="P" loss_neutral_mass="0">
          <precursor_mz>779.052367</precursor_mz>
          <product_mz>795.386967</product_mz>
          <collision_energy>0</collision_energy>
          <transition_lib_info rank="2" intensity="160747.2" />
          <transition_results>
            <transition_peak replicate="2D" mass_error_ppm="0.2" retention_time="21.1725063" start_time="21.1398067" end_time="21.3033066" area="33232.8" background="36616.0742" height="7218.717" fwhm="0.07333257" truncated="false" identified="false" rank="2" points_across="5" user_set="TRUE" />
            <transition_peak replicate="4D" mass_error_ppm="1.6" retention_time="21.303299" start_time="21.2052" end_time="21.4341" area="73110.93" background="0" height="8551.864" fwhm="0.141835243" truncated="false" identified="false" rank="2" points_across="7" user_set="TRUE" />
            <transition_peak replicate="50" mass_error_ppm="-3.1" retention_time="21.174408" start_time="21.174408" end_time="21.2683086" area="9069.16" background="10218.86" height="4170.77539" fwhm="0.03459881" fwhm_degenerate="true" truncated="false" identified="false" rank="3" points_across="3" user_set="TRUE" />
            <transition_peak replicate="7D" mass_error_ppm="-3.6" retention_time="21.2715721" start_time="21.1734715" end_time="21.3696728" area="95236.92" background="21506.78" height="15129.665" fwhm="0.105052345" truncated="false" identified="false" rank="3" points_across="6" user_set="TRUE" />
            <transition_peak replicate="20190408_MB_FS_recZyxin_HtrA1_spike" mass_error_ppm="-0.4" retention_time="21.17347" start_time="20.97727" end_time="21.5004711" area="24849766" background="327422.375" height="2198930.75" fwhm="0.1797659" truncated="false" identified="false" rank="2" points_across="18" user_set="FALSE" />
          </transition_results>
        </transition>
        <transition fragment_type="b" fragment_ordinal="4" calc_neutral_mass="433.232519" product_charge="1" cleavage_aa="F" loss_neutral_mass="0">
          <precursor_mz>779.052367</precursor_mz>
          <product_mz>434.239795</product_mz>
          <collision_energy>0</collision_energy>
          <transition_lib_info rank="5" intensity="71514.38" />
          <transition_results>
            <transition_peak replicate="2D" mass_error_ppm="-0.1" retention_time="21.2052059" start_time="21.1398067" end_time="21.3033066" area="23812.2773" background="0" height="4023.84033" fwhm="0.1043377" fwhm_degenerate="true" truncated="false" identified="false" rank="4" points_across="5" user_set="TRUE" />
            <transition_peak replicate="4D" mass_error_ppm="0" retention_time="21.303299" start_time="21.2052" end_time="21.4341" area="25896.0137" background="0" height="3733.37671" fwhm="0.11747621" truncated="false" identified="false" rank="4" points_across="7" user_set="TRUE" />
            <transition_peak replicate="50" mass_error_ppm="0.3" retention_time="21.174408" start_time="21.174408" end_time="21.2683086" area="3247.68628" background="0" height="2430.737" fwhm="0.01984689" fwhm_degenerate="true" truncated="false" identified="false" rank="4" points_across="3" user_set="TRUE" />
            <transition_peak replicate="7D" mass_error_ppm="0.7" retention_time="21.2715721" start_time="21.1734715" end_time="21.3696728" area="50147.82" background="0" height="7412.85547" fwhm="0.113487191" truncated="false" identified="false" rank="4" points_across="6" user_set="TRUE" />
            <transition_peak replicate="20190408_MB_FS_recZyxin_HtrA1_spike" mass_error_ppm="-0.7" retention_time="21.17347" start_time="20.97727" end_time="21.5004711" area="11890013" background="115404.4" height="1188970.13" fwhm="0.15664427" truncated="false" identified="false" rank="4" points_across="18" user_set="FALSE" />
          </transition_results>
        </transition>
      </precursor>
    </peptide>
  </peptide_list>
  <peptide_list label_name="GAPDH" websearch_status="X" auto_manage_children="false">
    <peptide auto_manage_children="false" sequence="FGYSNRVVD" modified_sequence="FGYSNRVVD" calc_neutral_pep_mass="1055.503609" num_missed_cleavages="0" avg_measured_retention_time="30.78117">
      <peptide_results>
        <peptide_result replicate="2D" peak_count_ratio="0.8" retention_time="30.7688236" />
        <peptide_result replicate="4D" peak_count_ratio="0.8" retention_time="30.8669147" />
        <peptide_result replicate="50" peak_count_ratio="0.8" retention_time="30.8286343" />
        <peptide_result replicate="7D" peak_count_ratio="0.8" retention_time="30.8678913" />
        <peptide_result replicate="20190408_MB_FS_recZyxin_HtrA1_spike" peak_count_ratio="1" retention_time="30.5735874" />
      </peptide_results>
      <precursor charge="2" calc_neutral_mass="1055.503609" precursor_mz="528.75908" auto_manage_children="false" collision_energy="0" modified_sequence="FGYSNRVVD">
        <bibliospec_spectrum_info library_name="HeLa_GluC_digest_zyxin (Fibroblasts_GluC_digestion)" count_measured="2" />
        <precursor_results>
          <precursor_peak replicate="2D" peak_count_ratio="0.8" retention_time="30.7688236" start_time="30.6053238" end_time="31.0304241" fwhm="0.122553587" area="3.407431E+09" background="20172604" height="148835968" mass_error_ppm="-1.01172531" truncated="0" identified="false" library_dotp="0.759801149" user_set="FALSE" />
          <precursor_peak replicate="4D" peak_count_ratio="0.8" retention_time="30.8669147" start_time="30.6707153" end_time="31.1285152" fwhm="0.1359855" area="3.19571149E+09" background="6311399.5" height="123469888" mass_error_ppm="-0.6436005" truncated="0" identified="false" library_dotp="0.7598441" user_set="FALSE" />
          <precursor_peak replicate="50" peak_count_ratio="0.8" retention_time="30.8286343" start_time="30.6721344" end_time="31.0790348" fwhm="0.128033355" area="2.78554829E+09" background="5174113" height="121342840" mass_error_ppm="-0.552137256" truncated="0" identified="false" library_dotp="0.7590513" user_set="FALSE" />
          <precursor_peak replicate="7D" peak_count_ratio="0.8" retention_time="30.8678913" start_time="30.7043915" end_time="31.12949" fwhm="0.130892143" area="3.37148518E+09" background="28810196" height="137080352" mass_error_ppm="-0.665889859" truncated="0" identified="false" library_dotp="0.759875238" user_set="FALSE" />
          <precursor_peak replicate="20190408_MB_FS_recZyxin_HtrA1_spike" peak_count_ratio="1" retention_time="30.5735874" start_time="30.377388" end_time="30.8351879" fwhm="0.134600386" area="1.84147251E+09" background="13575778" height="7.182156E+07" mass_error_ppm="-0.783695757" truncated="0" identified="false" library_dotp="0.778109133" user_set="FALSE" />
        </precursor_results>
        <transition fragment_type="y" fragment_ordinal="8" calc_neutral_mass="908.435195" product_charge="1" cleavage_aa="G" loss_neutral_mass="0">
          <precursor_mz>528.75908</precursor_mz>
          <product_mz>909.442471</product_mz>
          <collision_energy>0</collision_energy>
          <transition_lib_info rank="2" intensity="3.702918E+07" />
          <transition_results>
            <transition_peak replicate="2D" mass_error_ppm="-1.9" retention_time="30.7688236" start_time="30.6053238" end_time="31.0304241" area="1.1515561E+09" background="6770145" height="148835968" fwhm="0.119368255" truncated="false" identified="false" rank="1" points_across="13" user_set="FALSE" />
            <transition_peak replicate="4D" mass_error_ppm="-1.6" retention_time="30.8669147" start_time="30.6707153" end_time="31.1285152" area="1.07662541E+09" background="2325733.25" height="123469888" fwhm="0.134245127" truncated="false" identified="false" rank="1" points_across="14" user_set="FALSE" />
            <transition_peak replicate="50" mass_error_ppm="-1.3" retention_time="30.8286343" start_time="30.6721344" end_time="31.0790348" area="985402240" background="1632117.13" height="121342840" fwhm="0.125945315" truncated="false" identified="false" rank="1" points_across="14" user_set="FALSE" />
            <transition_peak replicate="7D" mass_error_ppm="-1.6" retention_time="30.8678913" start_time="30.7043915" end_time="31.12949" area="1.13198029E+09" background="10369279" height="137080352" fwhm="0.129163757" truncated="false" identified="false" rank="1" points_across="13" user_set="FALSE" />
            <transition_peak replicate="20190408_MB_FS_recZyxin_HtrA1_spike" mass_error_ppm="-1.7" retention_time="30.5735874" start_time="30.377388" end_time="30.8351879" area="6.164427E+08" background="4461857.5" height="7.182156E+07" fwhm="0.132714331" truncated="false" identified="false" rank="1" points_across="14" user_set="FALSE" />
          </transition_results>
        </transition>
        <transition fragment_type="y" fragment_ordinal="7" calc_neutral_mass="851.413731" product_charge="1" cleavage_aa="Y" loss_neutral_mass="0">
          <precursor_mz>528.75908</precursor_mz>
          <product_mz>852.421007</product_mz>
          <collision_energy>0</collision_energy>
          <transition_lib_info rank="3" intensity="2.342726E+07" />
          <transition_results>
            <transition_peak replicate="2D" mass_error_ppm="-0.1" retention_time="30.7688236" start_time="30.6053238" end_time="31.0304241" area="6.617783E+08" background="3816825" height="8.469312E+07" fwhm="0.121044748" truncated="false" identified="false" rank="3" points_across="13" user_set="FALSE" />
            <transition_peak replicate="4D" mass_error_ppm="0.3" retention_time="30.8669147" start_time="30.6707153" end_time="31.1285152" area="624958144" background="1182227" height="71715096" fwhm="0.134782" truncated="false" identified="false" rank="3" points_across="14" user_set="FALSE" />
            <transition_peak replicate="50" mass_error_ppm="0.3" retention_time="30.8286343" start_time="30.6721344" end_time="31.0790348" area="5.485811E+08" background="989839.2" height="6.718853E+07" fwhm="0.128033355" truncated="false" identified="false" rank="3" points_across="14" user_set="FALSE" />
            <transition_peak replicate="7D" mass_error_ppm="0.3" retention_time="30.8678913" start_time="30.7043915" end_time="31.12949" area="659903936" background="5506332.5" height="7.96328E+07" fwhm="0.128840432" truncated="false" identified="false" rank="3" points_across="13" user_set="FALSE" />
            <transition_peak replicate="20190408_MB_FS_recZyxin_HtrA1_spike" mass_error_ppm="0.3" retention_time="30.5735874" start_time="30.377388" end_time="30.8351879" area="361604384" background="2691840.5" height="42406644" fwhm="0.132037744" truncated="false" identified="false" rank="3" points_across="14" user_set="FALSE" />
          </transition_results>
        </transition>
        <transition fragment_type="y" fragment_ordinal="6" calc_neutral_mass="688.350403" product_charge="1" cleavage_aa="S" loss_neutral_mass="0">
          <precursor_mz>528.75908</precursor_mz>
          <product_mz>689.357679</product_mz>
          <collision_energy>0</collision_energy>
          <transition_lib_info rank="1" intensity="3.844886E+07" />
          <transition_results>
            <transition_peak replicate="2D" mass_error_ppm="-0.9" retention_time="30.7688236" start_time="30.6053238" end_time="31.0304241" area="1.11122189E+09" background="6754519" height="142572640" fwhm="0.120751359" truncated="false" identified="false" rank="2" points_across="13" user_set="FALSE" />
            <transition_peak replicate="4D" mass_error_ppm="-0.5" retention_time="30.8669147" start_time="30.6707153" end_time="31.1285152" area="1.04329658E+09" background="2118029.25" height="118828072" fwhm="0.1359855" truncated="false" identified="false" rank="2" points_across="14" user_set="FALSE" />
            <transition_peak replicate="50" mass_error_ppm="0.1" retention_time="30.8286343" start_time="30.6721344" end_time="31.0790348" area="8.870898E+08" background="1807713.38" height="110440912" fwhm="0.126224235" truncated="false" identified="false" rank="2" points_across="14" user_set="FALSE" />
            <transition_peak replicate="7D" mass_error_ppm="-0.4" retention_time="30.8678913" start_time="30.7043915" end_time="31.12949" area="1.10331533E+09" background="9013030" height="131640328" fwhm="0.130892143" truncated="false" identified="false" rank="2" points_across="13" user_set="FALSE" />
            <transition_peak replicate="20190408_MB_FS_recZyxin_HtrA1_spike" mass_error_ppm="-0.4" retention_time="30.5735874" start_time="30.377388" end_time="30.8351879" area="5.988157E+08" background="4541184" height="6.934594E+07" fwhm="0.133955732" truncated="false" identified="false" rank="2" points_across="14" user_set="FALSE" />
          </transition_results>
        </transition>
        <transition fragment_type="b" fragment_ordinal="1" calc_neutral_mass="147.068414" product_charge="1" cleavage_aa="F" loss_neutral_mass="0">
          <precursor_mz>528.75908</precursor_mz>
          <product_mz>148.07569</product_mz>
          <collision_energy>0</collision_energy>
          <transition_lib_info rank="4" intensity="1.808094E+07" />
          <transition_results>
            <transition_peak replicate="2D" user_set="FALSE" />
            <transition_peak replicate="4D" user_set="FALSE" />
            <transition_peak replicate="50" user_set="FALSE" />
            <transition_peak replicate="7D" user_set="FALSE" />
            <transition_peak replicate="20190408_MB_FS_recZyxin_HtrA1_spike" mass_error_ppm="-0.7" retention_time="30.5735874" start_time="30.377388" end_time="30.8351879" area="1510469" background="0" height="193420.875" fwhm="0.124164224" truncated="false" identified="false" rank="5" points_across="14" user_set="FALSE" />
          </transition_results>
        </transition>
        <transition fragment_type="b" fragment_ordinal="2" calc_neutral_mass="204.089878" product_charge="1" cleavage_aa="G" loss_neutral_mass="0">
          <precursor_mz>528.75908</precursor_mz>
          <product_mz>205.097154</product_mz>
          <collision_energy>0</collision_energy>
          <transition_lib_info rank="5" intensity="1.65335E+07" />
          <transition_results>
            <transition_peak replicate="2D" mass_error_ppm="-0.4" retention_time="30.7688236" start_time="30.6053238" end_time="31.0304241" area="482874720" background="2831117" height="61453256" fwhm="0.122553587" truncated="false" identified="false" rank="4" points_across="13" user_set="FALSE" />
            <transition_peak replicate="4D" mass_error_ppm="0" retention_time="30.8669147" start_time="30.6707153" end_time="31.1285152" area="450831264" background="685410.1" height="51412236" fwhm="0.135536432" truncated="false" identified="false" rank="4" points_across="14" user_set="FALSE" />
            <transition_peak replicate="50" mass_error_ppm="-1.4" retention_time="30.8286343" start_time="30.6721344" end_time="31.0790348" area="364475264" background="744443.75" height="4.479349E+07" fwhm="0.126203224" truncated="false" identified="false" rank="4" points_across="14" user_set="FALSE" />
            <transition_peak replicate="7D" mass_error_ppm="-0.4" retention_time="30.8678913" start_time="30.7043915" end_time="31.12949" area="476285472" background="3921554" height="5.80342E+07" fwhm="0.129724592" truncated="false" identified="false" rank="4" points_across="13" user_set="FALSE" />
            <transition_peak replicate="20190408_MB_FS_recZyxin_HtrA1_spike" mass_error_ppm="-1" retention_time="30.5735874" start_time="30.377388" end_time="30.8351879" area="2.630993E+08" background="1880895.5" height="30507426" fwhm="0.134600386" truncated="false" identified="false" rank="4" points_across="14" user_set="FALSE" />
          </transition_results>
        </transition>
      </precursor>
    </peptide>
    <peptide auto_manage_children="false" sequence="GPLKGILGYTE" modified_sequence="GPLKGILGYTE" calc_neutral_pep_mass="1146.628475" num_missed_cleavages="0" avg_measured_retention_time="50.02131">
      <peptide_results>
        <peptide_result replicate="2D" peak_count_ratio="1" retention_time="50.19453" />
        <peptide_result replicate="4D" peak_count_ratio="1" retention_time="50.0637131" />
        <peptide_result replicate="50" peak_count_ratio="1" retention_time="50.1113319" />
        <peptide_result replicate="7D" peak_count_ratio="1" retention_time="50.09739" />
        <peptide_result replicate="20190408_MB_FS_recZyxin_HtrA1_spike" peak_count_ratio="1" retention_time="49.6395874" />
      </peptide_results>
      <precursor charge="2" calc_neutral_mass="1146.628475" precursor_mz="574.321514" auto_manage_children="false" collision_energy="0" modified_sequence="GPLKGILGYTE">
        <bibliospec_spectrum_info library_name="HeLa_GluC_digest_zyxin (Fibroblasts_GluC_digestion)" count_measured="1" />
        <precursor_results>
          <precursor_peak replicate="2D" peak_count_ratio="1" retention_time="50.19453" start_time="49.90023" end_time="50.5542336" fwhm="0.211006522" area="380806624" background="9765513" height="11196033" mass_error_ppm="-0.1590376" truncated="0" identified="false" library_dotp="0.964815438" user_set="FALSE" />
          <precursor_peak replicate="4D" peak_count_ratio="1" retention_time="50.0637131" start_time="49.7040138" end_time="50.4234161" fwhm="0.241195366" area="682238464" background="6905474.5" height="17815302" mass_error_ppm="-0.394661456" truncated="0" identified="false" library_dotp="0.9641477" user_set="FALSE" />
          <precursor_peak replicate="50" peak_count_ratio="1" retention_time="50.1113319" start_time="49.7670326" end_time="50.4869347" fwhm="0.210886344" area="726096640" background="7472329" height="21016734" mass_error_ppm="-0.0954477862" truncated="0" identified="false" library_dotp="0.9659297" user_set="FALSE" />
          <precursor_peak replicate="7D" peak_count_ratio="1" retention_time="50.09739" start_time="49.77039" end_time="50.4897881" fwhm="0.2481089" area="214771728" background="4638092" height="5089475.5" mass_error_ppm="0.116439179" truncated="0" identified="false" library_dotp="0.9639182" user_set="FALSE" />
          <precursor_peak replicate="20190408_MB_FS_recZyxin_HtrA1_spike" peak_count_ratio="1" retention_time="49.6395874" start_time="49.27989" end_time="50.0973854" fwhm="0.249597788" area="195115616" background="2512593.5" height="4577950" mass_error_ppm="-0.0299177971" truncated="0" identified="false" library_dotp="0.964780152" user_set="FALSE" />
        </precursor_results>
        <transition fragment_type="y" fragment_ordinal="2" calc_neutral_mass="248.100836" product_charge="1" cleavage_aa="T" loss_neutral_mass="0">
          <precursor_mz>574.321514</precursor_mz>
          <product_mz>249.108112</product_mz>
          <collision_energy>0</collision_energy>
          <transition_lib_info rank="1" intensity="2950728" />
          <transition_results>
            <transition_peak replicate="2D" mass_error_ppm="-0.3" retention_time="50.19453" start_time="49.90023" end_time="50.5542336" area="146791072" background="3131224.5" height="11196033" fwhm="0.198907837" truncated="false" identified="false" rank="1" points_across="20" user_set="FALSE" />
            <transition_peak replicate="4D" mass_error_ppm="-0.6" retention_time="50.0637131" start_time="49.7040138" end_time="50.4234161" area="263311824" background="1667310.5" height="17815302" fwhm="0.226709664" truncated="false" identified="false" rank="1" points_across="22" user_set="FALSE" />
            <transition_peak replicate="50" mass_error_ppm="-0.3" retention_time="50.1113319" start_time="49.7670326" end_time="50.4869347" area="278570080" background="977538.4" height="21016734" fwhm="0.203527585" truncated="false" identified="false" rank="1" points_across="24" user_set="FALSE" />
            <transition_peak replicate="7D" mass_error_ppm="0" retention_time="50.09739" start_time="49.77039" end_time="50.4897881" area="8.10306E+07" background="1364717.38" height="5089475.5" fwhm="0.2449555" truncated="false" identified="false" rank="1" points_across="21" user_set="FALSE" />
            <transition_peak replicate="20190408_MB_FS_recZyxin_HtrA1_spike" mass_error_ppm="-0.2" retention_time="49.6395874" start_time="49.27989" end_time="50.0973854" area="7.370102E+07" background="315837.656" height="4577950" fwhm="0.2477257" truncated="false" identified="false" rank="1" points_across="25" user_set="FALSE" />
          </transition_results>
        </transition>
        <transition fragment_type="y" fragment_ordinal="1" calc_neutral_mass="147.053158" product_charge="1" cleavage_aa="E" loss_neutral_mass="0">
          <precursor_mz>574.321514</precursor_mz>
          <product_mz>148.060434</product_mz>
          <collision_energy>0</collision_energy>
          <transition_lib_info rank="2" intensity="1514233" />
          <transition_results>
            <transition_peak replicate="2D" mass_error_ppm="-0.1" retention_time="50.19453" start_time="49.90023" end_time="50.5542336" area="9.164486E+07" background="4041849" height="7122253.5" fwhm="0.195962" truncated="false" identified="false" rank="2" points_across="20" user_set="FALSE" />
            <transition_peak replicate="4D" mass_error_ppm="-0.4" retention_time="50.0637131" start_time="49.7040138" end_time="50.4234161" area="162627264" background="4111114.75" height="11074932" fwhm="0.22554411" truncated="false" identified="false" rank="2" points_across="22" user_set="FALSE" />
            <transition_peak replicate="50" mass_error_ppm="-0.1" retention_time="50.1113319" start_time="49.7670326" end_time="50.4869347" area="174172144" background="6186927.5" height="12760441" fwhm="0.20719932" truncated="false" identified="false" rank="2" points_across="24" user_set="FALSE" />
            <transition_peak replicate="7D" mass_error_ppm="0.3" retention_time="50.09739" start_time="49.77039" end_time="50.4897881" area="50589884" background="2595130.5" height="3177239.5" fwhm="0.2481089" truncated="false" identified="false" rank="2" points_across="21" user_set="FALSE" />
            <transition_peak replicate="20190408_MB_FS_recZyxin_HtrA1_spike" mass_error_ppm="0.1" retention_time="49.672287" start_time="49.27989" end_time="50.0973854" area="46630892" background="1866211.75" height="2857424.75" fwhm="0.249178663" truncated="false" identified="false" rank="2" points_across="25" user_set="FALSE" />
          </transition_results>
        </transition>
        <transition fragment_type="b" fragment_ordinal="7" calc_neutral_mass="678.442846" product_charge="1" cleavage_aa="L" loss_neutral_mass="0">
          <precursor_mz>574.321514</precursor_mz>
          <product_mz>679.450122</product_mz>
          <collision_energy>0</collision_energy>
          <transition_lib_info rank="5" intensity="654452.6" />
          <transition_results>
            <transition_peak replicate="2D" mass_error_ppm="0.3" retention_time="50.19453" start_time="49.90023" end_time="50.5542336" area="3.15594E+07" background="600456.25" height="2398529.75" fwhm="0.2011751" truncated="false" identified="false" rank="5" points_across="20" user_set="FALSE" />
            <transition_peak replicate="4D" mass_error_ppm="0.6" retention_time="50.0637131" start_time="49.7040138" end_time="50.4234161" area="5.628862E+07" background="308463.469" height="3692205" fwhm="0.23495242" truncated="false" identified="false" rank="5" points_across="22" user_set="FALSE" />
            <transition_peak replicate="50" mass_error_ppm="0" retention_time="50.1113319" start_time="49.7670326" end_time="50.4869347" area="59893124" background="0" height="4758430" fwhm="0.196665511" truncated="false" identified="false" rank="5" points_across="24" user_set="FALSE" />
            <transition_peak replicate="7D" mass_error_ppm="-0.2" retention_time="50.09739" start_time="49.77039" end_time="50.4897881" area="18386912" background="155187.6" height="1176608.75" fwhm="0.239447027" truncated="false" identified="false" rank="5" points_across="21" user_set="FALSE" />
            <transition_peak replicate="20190408_MB_FS_recZyxin_HtrA1_spike" mass_error_ppm="-0.3" retention_time="49.6395874" start_time="49.27989" end_time="50.0973854" area="16588796" background="0" height="1040646.94" fwhm="0.249082863" truncated="false" identified="false" rank="5" points_across="25" user_set="FALSE" />
          </transition_results>
        </transition>
        <transition fragment_type="b" fragment_ordinal="8" calc_neutral_mass="735.46431" product_charge="1" cleavage_aa="G" loss_neutral_mass="0">
          <precursor_mz>574.321514</precursor_mz>
          <product_mz>736.471586</product_mz>
          <collision_energy>0</collision_energy>
          <transition_lib_info rank="4" intensity="776151.3" />
          <transition_results>
            <transition_peak replicate="2D" mass_error_ppm="0.5" retention_time="50.19453" start_time="49.90023" end_time="50.5542336" area="5.06161E+07" background="873952.1" height="3747695" fwhm="0.20791699" truncated="false" identified="false" rank="4" points_across="20" user_set="FALSE" />
            <transition_peak replicate="4D" mass_error_ppm="0.3" retention_time="50.0637131" start_time="49.7040138" end_time="50.4234161" area="9.232487E+07" background="363688.156" height="6151573.5" fwhm="0.234150112" truncated="false" identified="false" rank="4" points_across="22" user_set="FALSE" />
            <transition_peak replicate="50" mass_error_ppm="0.7" retention_time="50.14263" start_time="49.7670326" end_time="50.4869347" area="9.572232E+07" background="0" height="7054853.5" fwhm="0.205625176" truncated="false" identified="false" rank="4" points_across="24" user_set="FALSE" />
            <transition_peak replicate="7D" mass_error_ppm="0.7" retention_time="50.13009" start_time="49.77039" end_time="50.4897881" area="29401256" background="116970.656" height="1903409.63" fwhm="0.239470974" truncated="false" identified="false" rank="4" points_across="21" user_set="FALSE" />
            <transition_peak replicate="20190408_MB_FS_recZyxin_HtrA1_spike" mass_error_ppm="0.6" retention_time="49.6395874" start_time="49.27989" end_time="50.0973854" area="26069132" background="170075.344" height="1601941.25" fwhm="0.249597788" truncated="false" identified="false" rank="4" points_across="25" user_set="FALSE" />
          </transition_results>
        </transition>
        <transition fragment_type="b" fragment_ordinal="9" calc_neutral_mass="898.527639" product_charge="1" cleavage_aa="Y" loss_neutral_mass="0">
          <precursor_mz>574.321514</precursor_mz>
          <product_mz>899.534915</product_mz>
          <collision_energy>0</collision_energy>
          <transition_lib_info rank="3" intensity="1215858" />
          <transition_results>
            <transition_peak replicate="2D" mass_error_ppm="-0.7" retention_time="50.19453" start_time="49.90023" end_time="50.5542336" area="60195196" background="1118031.25" height="4456148.5" fwhm="0.211006522" truncated="false" identified="false" rank="3" points_across="20" user_set="FALSE" />
            <transition_peak replicate="4D" mass_error_ppm="-1" retention_time="50.0637131" start_time="49.7040138" end_time="50.4234161" area="107685856" background="454897.781" height="7001070" fwhm="0.241195366" truncated="false" identified="false" rank="3" points_across="22" user_set="FALSE" />
            <transition_peak replicate="50" mass_error_ppm="-0.3" retention_time="50.1113319" start_time="49.7670326" end_time="50.4869347" area="117739040" background="307862.969" height="8745094" fwhm="0.210886344" truncated="false" identified="false" rank="3" points_across="24" user_set="FALSE" />
            <transition_peak replicate="7D" mass_error_ppm="-0.2" retention_time="50.09739" start_time="49.77039" end_time="50.4897881" area="35363092" background="406086.219" height="2245666" fwhm="0.243530482" truncated="false" identified="false" rank="3" points_across="21" user_set="FALSE" />
            <transition_peak replicate="20190408_MB_FS_recZyxin_HtrA1_spike" mass_error_ppm="-0.2" retention_time="49.6395874" start_time="49.27989" end_time="50.0973854" area="32125766" background="160468.828" height="2029688.13" fwhm="0.240181491" truncated="false" identified="false" rank="3" points_across="25" user_set="FALSE" />
          </transition_results>
        </transition>
      </precursor>
    </peptide>
    <peptide auto_manage_children="false" sequence="STGVFTTME" modified_sequence="STGVFTTME" calc_neutral_pep_mass="971.426998" num_missed_cleavages="0" avg_measured_retention_time="47.85789">
      <peptide_results>
        <peptide_result replicate="2D" peak_count_ratio="1" retention_time="47.9728279" />
        <peptide_result replicate="4D" peak_count_ratio="1" retention_time="47.8747253" />
        <peptide_result replicate="50" peak_count_ratio="1" retention_time="47.98483" />
        <peptide_result replicate="7D" peak_count_ratio="1" retention_time="47.8756866" />
        <peptide_result replicate="20190408_MB_FS_recZyxin_HtrA1_spike" peak_count_ratio="1" retention_time="47.5813866" />
      </peptide_results>
      <precursor charge="2" calc_neutral_mass="971.426998" precursor_mz="486.720775" auto_manage_children="false" collision_energy="0" modified_sequence="STGVFTTME">
        <bibliospec_spectrum_info library_name="HeLa_GluC_digest_zyxin (Fibroblasts_GluC_digestion)" count_measured="1" />
        <precursor_results>
          <precursor_peak replicate="2D" peak_count_ratio="1" retention_time="47.9728279" start_time="47.7112274" end_time="48.3652267" fwhm="0.175919935" area="6.620289E+07" background="1121637.88" height="3277621.25" mass_error_ppm="-0.07188898" truncated="0" identified="false" library_dotp="0.955781937" user_set="FALSE" />
          <precursor_peak replicate="4D" peak_count_ratio="1" retention_time="47.8747253" start_time="47.7112274" end_time="48.23443" fwhm="0.164539739" area="52356584" background="3381596.5" height="2760836.5" mass_error_ppm="-0.02754134" truncated="0" identified="false" library_dotp="0.950036466" user_set="FALSE" />
          <precursor_peak replicate="50" peak_count_ratio="1" retention_time="47.98483" start_time="47.79703" end_time="48.36043" fwhm="0.143774852" area="64524444" background="2708055.5" height="4008255.5" mass_error_ppm="-0.173360348" truncated="0" identified="false" library_dotp="0.9302286" user_set="FALSE" />
          <precursor_peak replicate="7D" peak_count_ratio="1" retention_time="47.8756866" start_time="47.6140862" end_time="48.3007851" fwhm="0.175261319" area="5.343166E+07" background="1221387.75" height="2457296.25" mass_error_ppm="-0.061404638" truncated="0" identified="false" library_dotp="0.9423824" user_set="FALSE" />
          <precursor_peak replicate="20190408_MB_FS_recZyxin_HtrA1_spike" peak_count_ratio="1" retention_time="47.5813866" start_time="47.3197861" end_time="47.9410858" fwhm="0.1435796" area="7.801523E+07" background="1445407.38" height="4160725.25" mass_error_ppm="-0.161282748" truncated="0" identified="false" library_dotp="0.964060068" user_set="FALSE" />
        </precursor_results>
        <transition fragment_type="y" fragment_ordinal="2" calc_neutral_mass="278.093642" product_charge="1" cleavage_aa="M" loss_neutral_mass="0">
          <precursor_mz>486.720775</precursor_mz>
          <product_mz>279.100918</product_mz>
          <collision_energy>0</collision_energy>
          <transition_lib_info rank="2" intensity="358485.2" />
          <transition_results>
            <transition_peak replicate="2D" mass_error_ppm="-0.5" retention_time="47.9728279" start_time="47.7112274" end_time="48.3652267" area="14011542" background="27902.8672" height="1369725.13" fwhm="0.167677179" truncated="false" identified="false" rank="2" points_across="19" user_set="FALSE" />
            <transition_peak replicate="4D" mass_error_ppm="-0.5" retention_time="47.8747253" start_time="47.7112274" end_time="48.23443" area="10878476" background="0" height="1155896.25" fwhm="0.1546165" truncated="false" identified="false" rank="2" points_across="16" user_set="FALSE" />
            <transition_peak replicate="50" mass_error_ppm="-0.6" retention_time="47.98483" start_time="47.79703" end_time="48.36043" area="12189175" background="81055.9" height="1639367.38" fwhm="0.05703999" truncated="false" identified="false" rank="2" points_across="18" user_set="FALSE" />
            <transition_peak replicate="7D" mass_error_ppm="-0.5" retention_time="47.8756866" start_time="47.6140862" end_time="48.3007851" area="10693886" background="0" height="1010353.63" fwhm="0.164875045" truncated="false" identified="false" rank="2" points_across="21" user_set="FALSE" />
            <transition_peak replicate="20190408_MB_FS_recZyxin_HtrA1_spike" mass_error_ppm="-0.6" retention_time="47.5486832" start_time="47.3197861" end_time="47.9410858" area="16951304" background="172352.9" height="1712767.88" fwhm="0.140035018" truncated="false" identified="false" rank="2" points_across="19" user_set="FALSE" />
          </transition_results>
        </transition>
        <transition fragment_type="y" fragment_ordinal="1" calc_neutral_mass="147.053158" product_charge="1" cleavage_aa="E" loss_neutral_mass="0">
          <precursor_mz>486.720775</precursor_mz>
          <product_mz>148.060434</product_mz>
          <collision_energy>0</collision_energy>
          <transition_lib_info rank="1" intensity="693583" />
          <transition_results>
            <transition_peak replicate="2D" mass_error_ppm="0.4" retention_time="47.9728279" start_time="47.7112274" end_time="48.3652267" area="37478188" background="1093735" height="3277621.25" fwhm="0.175919935" truncated="false" identified="false" rank="1" points_across="19" user_set="FALSE" />
            <transition_peak replicate="4D" mass_error_ppm="0.5" retention_time="47.8747253" start_time="47.7112274" end_time="48.23443" area="30144366" background="3381596.5" height="2760836.5" fwhm="0.164539739" truncated="false" identified="false" rank="1" points_across="16" user_set="FALSE" />
            <transition_peak replicate="50" mass_error_ppm="0.2" retention_time="47.98483" start_time="47.79703" end_time="48.36043" area="39303348" background="2626999.5" height="4008255.5" fwhm="0.143774852" truncated="false" identified="false" rank="1" points_across="18" user_set="FALSE" />
            <transition_peak replicate="7D" mass_error_ppm="0.4" retention_time="47.8756866" start_time="47.6140862" end_time="48.3007851" area="31512374" background="1221387.75" height="2457296.25" fwhm="0.175261319" truncated="false" identified="false" rank="1" points_across="21" user_set="FALSE" />
            <transition_peak replicate="20190408_MB_FS_recZyxin_HtrA1_spike" mass_error_ppm="0.4" retention_time="47.5813866" start_time="47.3197861" end_time="47.9410858" area="4.291081E+07" background="1273054.5" height="4160725.25" fwhm="0.1435796" truncated="false" identified="false" rank="1" points_across="19" user_set="FALSE" />
          </transition_results>
        </transition>
        <transition fragment_type="b" fragment_ordinal="2" calc_neutral_mass="188.079707" product_charge="1" cleavage_aa="T" loss_neutral_mass="0">
          <precursor_mz>486.720775</precursor_mz>
          <product_mz>189.086983</product_mz>
          <collision_energy>0</collision_energy>
          <transition_lib_info rank="3" intensity="126019.3" />
          <transition_results>
            <transition_peak replicate="2D" mass_error_ppm="-0.8" retention_time="47.9728279" start_time="47.7112274" end_time="48.3652267" area="5805150" background="0" height="590966.75" fwhm="0.162975013" truncated="false" identified="false" rank="3" points_across="19" user_set="FALSE" />
            <transition_peak replicate="4D" mass_error_ppm="-1" retention_time="47.8747253" start_time="47.7112274" end_time="48.23443" area="4522595" background="0" height="469236.9" fwhm="0.1576781" truncated="false" identified="false" rank="3" points_across="16" user_set="FALSE" />
            <transition_peak replicate="50" mass_error_ppm="-1" retention_time="47.98483" start_time="47.79703" end_time="48.36043" area="5084569" background="0" height="675103.063" fwhm="0.0688805" truncated="false" identified="false" rank="3" points_across="18" user_set="FALSE" />
            <transition_peak replicate="7D" mass_error_ppm="-1" retention_time="47.8756866" start_time="47.6140862" end_time="48.3007851" area="4410910.5" background="0" height="423103.031" fwhm="0.165725261" truncated="false" identified="false" rank="3" points_across="21" user_set="FALSE" />
            <transition_peak replicate="20190408_MB_FS_recZyxin_HtrA1_spike" mass_error_ppm="-1.2" retention_time="47.5486832" start_time="47.3197861" end_time="47.9410858" area="7113599" background="0" height="709566.938" fwhm="0.140254557" truncated="false" identified="false" rank="3" points_across="19" user_set="FALSE" />
          </transition_results>
        </transition>
        <transition fragment_type="b" fragment_ordinal="3" calc_neutral_mass="245.101171" product_charge="1" cleavage_aa="G" loss_neutral_mass="0">
          <precursor_mz>486.720775</precursor_mz>
          <product_mz>246.108447</product_mz>
          <collision_energy>0</collision_energy>
          <transition_lib_info rank="5" intensity="90349.17" />
          <transition_results>
            <transition_peak replicate="2D" mass_error_ppm="-1.4" retention_time="47.9728279" start_time="47.7112274" end_time="48.3652267" area="4537441" background="0" height="462160.281" fwhm="0.158987358" truncated="false" identified="false" rank="4" points_across="19" user_set="FALSE" />
            <transition_peak replicate="4D" mass_error_ppm="-1.3" retention_time="47.8747253" start_time="47.7112274" end_time="48.23443" area="3522332.75" background="0" height="372745.125" fwhm="0.156117365" truncated="false" identified="false" rank="4" points_across="16" user_set="FALSE" />
            <transition_peak replicate="50" mass_error_ppm="-1.4" retention_time="47.98483" start_time="47.79703" end_time="48.36043" area="3876700" background="0" height="499835.063" fwhm="0.05978711" truncated="false" identified="false" rank="5" points_across="18" user_set="FALSE" />
            <transition_peak replicate="7D" mass_error_ppm="-1.2" retention_time="47.9083862" start_time="47.6140862" end_time="48.3007851" area="3398923.75" background="0" height="319999.125" fwhm="0.172650769" truncated="false" identified="false" rank="5" points_across="21" user_set="FALSE" />
            <transition_peak replicate="20190408_MB_FS_recZyxin_HtrA1_spike" mass_error_ppm="-1.3" retention_time="47.5813866" start_time="47.3197861" end_time="47.9410858" area="5520117.5" background="0" height="558271.4" fwhm="0.137751788" truncated="false" identified="false" rank="4" points_across="19" user_set="FALSE" />
          </transition_results>
        </transition>
        <transition fragment_type="b" fragment_ordinal="4" calc_neutral_mass="344.169585" product_charge="1" cleavage_aa="V" loss_neutral_mass="0">
          <precursor_mz>486.720775</precursor_mz>
          <product_mz>345.176861</product_mz>
          <collision_energy>0</collision_energy>
          <transition_lib_info rank="4" intensity="105698.6" />
          <transition_results>
            <transition_peak replicate="2D" mass_error_ppm="-0.4" retention_time="47.9728279" start_time="47.7112274" end_time="48.3652267" area="4370566" background="0" height="425034.2" fwhm="0.16768916" truncated="false" identified="false" rank="5" points_across="19" user_set="FALSE" />
            <transition_peak replicate="4D" mass_error_ppm="-0.6" retention_time="47.8747253" start_time="47.7112274" end_time="48.23443" area="3288814.75" background="0" height="356319.469" fwhm="0.148676932" truncated="false" identified="false" rank="5" points_across="16" user_set="FALSE" />
            <transition_peak replicate="50" mass_error_ppm="-0.3" retention_time="47.98483" start_time="47.79703" end_time="48.36043" area="4070650.75" background="0" height="501177" fwhm="0.0578270629" truncated="false" identified="false" rank="4" points_across="18" user_set="FALSE" />
            <transition_peak replicate="7D" mass_error_ppm="-0.6" retention_time="47.8756866" start_time="47.6140862" end_time="48.3007851" area="3415565.5" background="0" height="330604.844" fwhm="0.1614542" truncated="false" identified="false" rank="4" points_across="21" user_set="FALSE" />
            <transition_peak replicate="20190408_MB_FS_recZyxin_HtrA1_spike" mass_error_ppm="-0.7" retention_time="47.5813866" start_time="47.3197861" end_time="47.9410858" area="5519400.5" background="0" height="563755.9" fwhm="0.138570085" truncated="false" identified="false" rank="5" points_across="19" user_set="FALSE" />
          </transition_results>
        </transition>
      </precursor>
    </peptide>
  </peptide_list>
</srm_settings>
