# Supplementary material for: Cell density-dependent proteolysis by HtrA1 induces translocation of zyxin to the nucleus and increased cell survival
Source: Cell Death Dis. 2020 Aug 21;11(8):674. doi: 10.1038/s41419-020-02883-2 (PMC7442833; doi:10.1038/s41419-020-02883-2)
Supplement: Supplementary file 14 — Fibroblasts_GluC_digestion_replicates_2_3.sky [file 41419_2020_2883_MOESM14_ESM.zip]

Archive with 4 entries (4 files):
- HeLa_GluC_digest_zyxin.blib
- Fibroblasts_GluC_digestion_replicates_2_3.skyd
- Fibroblasts_GluC_digestion_replicates_2_3.sky.view
- Fibroblasts_GluC_digestion_replicates_2_3.sky
