# Supplementary material for: Cell density-dependent proteolysis by HtrA1 induces translocation of zyxin to the nucleus and increased cell survival
Source: Cell Death Dis. 2020 Aug 21;11(8):674. doi: 10.1038/s41419-020-02883-2 (PMC7442833; doi:10.1038/s41419-020-02883-2)
Supplement: Supplementary file 14 — Fibroblasts_GluC_digestion_replicates_2_3.sky [file 41419_2020_2883_MOESM14_ESM.zip › Fibroblasts_GluC_digestion_replicates_2_3.sky]

<?xml version="1.0" encoding="utf-8"?>
<srm_settings format_version="20.1" software_version="Skyline 20.1">
  <settings_summary name="Default">
    <peptide_settings>
      <enzyme name="Trypsin" cut="KR" no_cut="P" sense="C" />
      <digest_settings max_missed_cleavages="0" />
      <peptide_prediction use_measured_rts="true" measured_rt_window="2" use_spectral_library_drift_times="false" spectral_library_drift_times_peak_width_calc_type="resolving_power" spectral_library_drift_times_resolving_power="0" spectral_library_drift_times_width_at_dt_zero="0" spectral_library_drift_times_width_at_dt_max="0" />
      <peptide_filter start="25" min_length="8" max_length="25" auto_select="true">
        <peptide_exclusions />
      </peptide_filter>
      <peptide_libraries pick="library">
        <bibliospec_lite_library name="HeLa_GluC_digest_zyxin (Fibroblasts_GluC_digestion_replicates_2_3)" file_name_hint="HeLa_GluC_digest_zyxin.blib" lsid="urn:lsid:proteome.gs.washington.edu:spectral_libary:bibliospec:nr:minimal:HeLa_GluC_digest_zyxin:7cfe497e-dd06-4f40-8cc8-d2b1b35bff19:1.7" revision="1" />
      </peptide_libraries>
      <peptide_modifications max_variable_mods="3" max_neutral_losses="1">
        <static_modifications>
          <static_modification name="Carbamidomethyl (C)" aminoacid="C" formula="H3C2NO" unimod_id="4" short_name="CAM" />
        </static_modifications>
        <heavy_modifications />
      </peptide_modifications>
    </peptide_settings>
    <transition_settings>
      <transition_prediction precursor_mass_type="Monoisotopic" fragment_mass_type="Monoisotopic" optimize_by="None" />
      <transition_filter precursor_charges="2,3,4" product_charges="1,2,3" precursor_adducts="[M+H]" product_adducts="[M+]" fragment_types="y,b" small_molecule_fragment_types="f" fragment_range_first="m/z &gt; precursor" fragment_range_last="3 ions" precursor_mz_window="0" auto_select="true">
        <measured_ion name="N-terminal to Proline" cut="P" sense="N" min_length="3" />
      </transition_filter>
      <transition_libraries ion_match_tolerance="0.5" min_ion_count="0" ion_count="3" pick_from="all" />
      <transition_integration />
      <transition_instrument min_mz="50" max_mz="1500" mz_match_tolerance="0.055" />
      <transition_full_scan acquisition_method="Targeted" product_mass_analyzer="orbitrap" product_res="30000" product_res_mz="400" />
    </transition_settings>
    <data_settings document_guid="162b170c-6e25-4cb0-8ec9-fc26f78e9b4f" />
    <measured_results time_normal_area="true">
      <replicate name="2D_1">
        <sample_file id="_2D_1_f0" file_path="C:\Users\famisa\Documents\Projects\Zyxin_(data)\2020-05-01_Experiments_for_revision\Density_replicates\Cleavage_700ms\20200429_MB_FS_Density_GluC_cleavage_2D_1_PRM.raw" sample_name="20200429_MB_FS_Density_GluC_cleavage_2D_1_PRM" acquired_time="2020-05-01T16:36:04" modified_time="2020-05-01T17:46:11">
          <instrument_info_list>
            <instrument_info>
              <model>Q Exactive</model>
              <ionsource>nanoelectrospray</ionsource>
              <analyzer>quadrupole/orbitrap</analyzer>
              <detector>inductive detector</detector>
            </instrument_info>
          </instrument_info_list>
        </sample_file>
      </replicate>
      <replicate name="2D_2">
        <sample_file id="_2D_2_f0" file_path="C:\Users\famisa\Documents\Projects\Zyxin_(data)\2020-05-01_Experiments_for_revision\Density_replicates\Cleavage_700ms\20200429_MB_FS_Density_GluC_cleavage_2D_2_PRM.raw" sample_name="20200429_MB_FS_Density_GluC_cleavage_2D_2_PRM" acquired_time="2020-05-02T00:41:39" modified_time="2020-05-02T01:51:41">
          <instrument_info_list>
            <instrument_info>
              <model>Q Exactive</model>
              <ionsource>nanoelectrospray</ionsource>
              <analyzer>quadrupole/orbitrap</analyzer>
              <detector>inductive detector</detector>
            </instrument_info>
          </instrument_info_list>
        </sample_file>
      </replicate>
      <replicate name="4D_1">
        <sample_file id="_4D_1_f0" file_path="C:\Users\famisa\Documents\Projects\Zyxin_(data)\2020-05-01_Experiments_for_revision\Density_replicates\Cleavage_700ms\20200429_MB_FS_Density_GluC_cleavage_4D_1_PRM.raw" sample_name="20200429_MB_FS_Density_GluC_cleavage_4D_1_PRM" acquired_time="2020-05-01T18:07:35" modified_time="2020-05-01T19:17:38">
          <instrument_info_list>
            <instrument_info>
              <model>Q Exactive</model>
              <ionsource>nanoelectrospray</ionsource>
              <analyzer>quadrupole/orbitrap</analyzer>
              <detector>inductive detector</detector>
            </instrument_info>
          </instrument_info_list>
        </sample_file>
      </replicate>
      <replicate name="4D_2">
        <sample_file id="_4D_2_f0" file_path="C:\Users\famisa\Documents\Projects\Zyxin_(data)\2020-05-01_Experiments_for_revision\Density_replicates\Cleavage_700ms\20200429_MB_FS_Density_GluC_cleavage_4D_2_PRM.raw" sample_name="20200429_MB_FS_Density_GluC_cleavage_4D_2_PRM" acquired_time="2020-05-02T02:13:11" modified_time="2020-05-02T03:23:13">
          <instrument_info_list>
            <instrument_info>
              <model>Q Exactive</model>
              <ionsource>nanoelectrospray</ionsource>
              <analyzer>quadrupole/orbitrap</analyzer>
              <detector>inductive detector</detector>
            </instrument_info>
          </instrument_info_list>
        </sample_file>
      </replicate>
      <replicate name="50_1">
        <sample_file id="_50_1_f0" file_path="C:\Users\famisa\Documents\Projects\Zyxin_(data)\2020-05-01_Experiments_for_revision\Density_replicates\Cleavage_700ms\20200429_MB_FS_Density_GluC_cleavage_50_1_PRM.raw" sample_name="20200429_MB_FS_Density_GluC_cleavage_50_1_PRM" acquired_time="2020-05-01T13:32:58" modified_time="2020-05-01T14:43:02">
          <instrument_info_list>
            <instrument_info>
              <model>Q Exactive</model>
              <ionsource>nanoelectrospray</ionsource>
              <analyzer>quadrupole/orbitrap</analyzer>
              <detector>inductive detector</detector>
            </instrument_info>
          </instrument_info_list>
        </sample_file>
      </replicate>
      <replicate name="50_2">
        <sample_file id="_50_2_f0" file_path="C:\Users\famisa\Documents\Projects\Zyxin_(data)\2020-05-01_Experiments_for_revision\Density_replicates\Cleavage_700ms\20200429_MB_FS_Density_GluC_cleavage_50_2_PRM.raw" sample_name="20200429_MB_FS_Density_GluC_cleavage_50_2_PRM" acquired_time="2020-05-01T21:38:34" modified_time="2020-05-01T22:48:36">
          <instrument_info_list>
            <instrument_info>
              <model>Q Exactive</model>
              <ionsource>nanoelectrospray</ionsource>
              <analyzer>quadrupole/orbitrap</analyzer>
              <detector>inductive detector</detector>
            </instrument_info>
          </instrument_info_list>
        </sample_file>
      </replicate>
      <replicate name="7D_1">
        <sample_file id="_7D_1_f0" file_path="C:\Users\famisa\Documents\Projects\Zyxin_(data)\2020-05-01_Experiments_for_revision\Density_replicates\Cleavage_700ms\20200429_MB_FS_Density_GluC_cleavage_7D_1_PRM.raw" sample_name="20200429_MB_FS_Density_GluC_cleavage_7D_1_PRM" acquired_time="2020-05-01T19:39:10" modified_time="2020-05-01T20:49:13">
          <instrument_info_list>
            <instrument_info>
              <model>Q Exactive</model>
              <ionsource>nanoelectrospray</ionsource>
              <analyzer>quadrupole/orbitrap</analyzer>
              <detector>inductive detector</detector>
            </instrument_info>
          </instrument_info_list>
        </sample_file>
      </replicate>
      <replicate name="7D_2">
        <sample_file id="_7D_2_f0" file_path="C:\Users\famisa\Documents\Projects\Zyxin_(data)\2020-05-01_Experiments_for_revision\Density_replicates\Cleavage_700ms\20200429_MB_FS_Density_GluC_cleavage_7D_2_PRM.raw" sample_name="20200429_MB_FS_Density_GluC_cleavage_7D_2_PRM" acquired_time="2020-05-02T03:44:39" modified_time="2020-05-02T04:54:55">
          <instrument_info_list>
            <instrument_info>
              <model>Q Exactive</model>
              <ionsource>nanoelectrospray</ionsource>
              <analyzer>quadrupole/orbitrap</analyzer>
              <detector>inductive detector</detector>
            </instrument_info>
          </instrument_info_list>
        </sample_file>
      </replicate>
      <replicate name="SPIKE">
        <sample_file id="SPIKE_f0" file_path="C:\Users\famisa\Documents\Projects\Zyxin_(data)\2020-05-01_Experiments_for_revision\Density_replicates\Cleavage_700ms\20200429_MB_FS_Density_GluC_cleavage_7D_2_PRM_SPIKE.raw" sample_name="20200429_MB_FS_Density_GluC_cleavage_7D_2_PRM_SPIKE" acquired_time="2020-05-02T05:43:58" modified_time="2020-05-02T06:54:01">
          <instrument_info_list>
            <instrument_info>
              <model>Q Exactive</model>
              <ionsource>nanoelectrospray</ionsource>
              <analyzer>quadrupole/orbitrap</analyzer>
              <detector>inductive detector</detector>
            </instrument_info>
          </instrument_info_list>
        </sample_file>
      </replicate>
    </measured_results>
  </settings_summary>
  <peptide_list label_name="Zyxin" websearch_status="X" auto_manage_children="false">
    <peptide auto_manage_children="false" sequence="ASKFSPGAPGGSGSQPNQKLGHPE" modified_sequence="ASKFSPGAPGGSGSQPNQKLGHPE" calc_neutral_pep_mass="2334.135272" num_missed_cleavages="0" avg_measured_retention_time="24.7713528">
      <peptide_results>
        <peptide_result replicate="2D_1" peak_count_ratio="0.5" retention_time="24.6809483" />
        <peptide_result replicate="2D_2" peak_count_ratio="0.75" retention_time="25.05651" />
        <peptide_result replicate="4D_1" peak_count_ratio="0.75" retention_time="24.8374443" />
        <peptide_result replicate="4D_2" peak_count_ratio="1" retention_time="24.9627228" />
        <peptide_result replicate="50_1" peak_count_ratio="0.25" retention_time="24.5557213" />
        <peptide_result replicate="50_2" peak_count_ratio="0.25" retention_time="24.8061161" />
        <peptide_result replicate="7D_1" peak_count_ratio="1" retention_time="24.8061047" />
        <peptide_result replicate="7D_2" peak_count_ratio="1" retention_time="24.7122021" />
        <peptide_result replicate="SPIKE" peak_count_ratio="1" retention_time="24.5244045" />
      </peptide_results>
      <precursor charge="3" calc_neutral_mass="2334.135272" precursor_mz="779.052367" auto_manage_children="false" collision_energy="0" modified_sequence="ASKFSPGAPGGSGSQPNQKLGHPE">
        <bibliospec_spectrum_info library_name="HeLa_GluC_digest_zyxin (Fibroblasts_GluC_digestion_replicates_2_3)" count_measured="11" />
        <precursor_results>
          <precursor_peak replicate="2D_1" peak_count_ratio="0.5" retention_time="24.6809483" start_time="24.5244484" end_time="24.9313488" fwhm="0.1399713" area="55027.332" background="0" height="4935.35547" mass_error_ppm="12.2066708" truncated="0" identified="false" library_dotp="0.5010146" user_set="TRUE" />
          <precursor_peak replicate="2D_2" peak_count_ratio="0.75" retention_time="25.05651" start_time="24.86871" end_time="25.27561" fwhm="0.167937964" area="97633.3" background="0" height="7850.23828" mass_error_ppm="12.2324009" truncated="0" identified="false" library_dotp="0.57318157" user_set="TRUE" />
          <precursor_peak replicate="4D_1" peak_count_ratio="0.75" retention_time="24.8374443" start_time="24.5870438" end_time="25.0565434" fwhm="0.163390592" area="102516.336" background="0" height="7355.19629" mass_error_ppm="10.8012323" truncated="0" identified="false" library_dotp="0.593772531" user_set="TRUE" />
          <precursor_peak replicate="4D_2" peak_count_ratio="1" retention_time="24.9627228" start_time="24.7749233" end_time="25.1818237" fwhm="0.151991382" area="71353.78" background="0" height="5708.155" mass_error_ppm="10.5048437" truncated="0" identified="false" library_dotp="0.690855145" user_set="TRUE" />
          <precursor_peak replicate="50_1" peak_count_ratio="0.25" retention_time="24.5557213" start_time="24.36792" end_time="24.8374214" fwhm="0.182417586" area="27246.793" background="0" height="2836.74927" mass_error_ppm="14.1" truncated="0" identified="false" library_dotp="0.372326463" user_set="TRUE" />
          <precursor_peak replicate="50_2" peak_count_ratio="0.25" retention_time="24.8061161" start_time="24.5557156" end_time="25.0252171" fwhm="0.201965734" area="64093.1328" background="0" height="4885.383" mass_error_ppm="18.8" truncated="0" identified="false" library_dotp="0.372326463" user_set="TRUE" />
          <precursor_peak replicate="7D_1" peak_count_ratio="1" retention_time="24.8061047" start_time="24.4931049" end_time="25.0565052" fwhm="0.2960948" area="186986.3" background="0" height="8110.121" mass_error_ppm="12.2811842" truncated="0" identified="false" library_dotp="0.708243847" user_set="TRUE" />
          <precursor_peak replicate="7D_2" peak_count_ratio="1" retention_time="24.7122021" start_time="24.5244026" end_time="25.0252018" fwhm="0.172602415" area="106162.719" background="0" height="5516.49561" mass_error_ppm="12.051156" truncated="0" identified="false" library_dotp="0.7451962" user_set="TRUE" />
          <precursor_peak replicate="SPIKE" peak_count_ratio="1" retention_time="24.5244045" start_time="24.3366051" end_time="24.8687057" fwhm="0.180322245" area="17922578" background="677627.9" height="529171.563" mass_error_ppm="1.53499246" truncated="0" identified="false" library_dotp="0.9473443" user_set="FALSE" />
        </precursor_results>
        <transition fragment_type="y" fragment_ordinal="9" calc_neutral_mass="1018.519593" product_charge="1" cleavage_aa="P" loss_neutral_mass="0">
          <precursor_mz>779.052367</precursor_mz>
          <product_mz>1019.526869</product_mz>
          <collision_energy>0</collision_energy>
          <transition_lib_info rank="4" intensity="144858.2" />
          <transition_results>
            <transition_peak replicate="2D_1" retention_time="24.5244484" start_time="24.5244484" end_time="24.9313488" area="0" background="0" height="0" fwhm="0.406894684" fwhm_degenerate="true" truncated="false" identified="false" rank="0" points_across="13" user_set="TRUE" />
            <transition_peak replicate="2D_2" mass_error_ppm="2.6" retention_time="25.11911" start_time="24.86871" end_time="25.27561" area="4186.311" background="0" height="1445.72949" fwhm="0.0493671075" truncated="false" identified="false" rank="3" points_across="14" user_set="TRUE" />
            <transition_peak replicate="4D_1" retention_time="24.5870438" start_time="24.5870438" end_time="25.0565434" area="0" background="0" height="0" fwhm="0.469493866" fwhm_degenerate="true" truncated="false" identified="false" rank="0" points_across="16" user_set="TRUE" />
            <transition_peak replicate="4D_2" mass_error_ppm="4.5" retention_time="24.9001236" start_time="24.7749233" end_time="25.1818237" area="2883.57471" background="0" height="968.7662" fwhm="0.05149608" truncated="false" identified="false" rank="4" points_across="13" user_set="TRUE" />
            <transition_peak replicate="50_1" retention_time="24.36792" start_time="24.36792" end_time="24.8374214" area="0" background="0" height="0" fwhm="0.469522476" fwhm_degenerate="true" truncated="false" identified="false" rank="0" points_across="15" user_set="TRUE" />
            <transition_peak replicate="50_2" retention_time="24.5557156" start_time="24.5557156" end_time="25.0252171" area="0" background="0" height="0" fwhm="0.469522476" fwhm_degenerate="true" truncated="false" identified="false" rank="0" points_across="16" user_set="TRUE" />
            <transition_peak replicate="7D_1" mass_error_ppm="2.8" retention_time="24.6183052" start_time="24.4931049" end_time="25.0565052" area="14337.0869" background="0" height="2420.932" fwhm="0.0968254656" truncated="false" identified="false" rank="3" points_across="19" user_set="TRUE" />
            <transition_peak replicate="7D_2" mass_error_ppm="5.4" retention_time="24.6496029" start_time="24.5244026" end_time="25.0252018" area="10187.4287" background="0" height="2176.1958" fwhm="0.07722311" truncated="false" identified="false" rank="3" points_across="17" user_set="TRUE" />
            <transition_peak replicate="SPIKE" mass_error_ppm="0.8" retention_time="24.5244045" start_time="24.3366051" end_time="24.8687057" area="4010672.5" background="143668.609" height="354683.125" fwhm="0.175853878" truncated="false" identified="false" rank="3" points_across="19" user_set="FALSE" />
          </transition_results>
        </transition>
        <transition fragment_type="y" fragment_ordinal="19" calc_neutral_mass="1813.870724" product_charge="2" cleavage_aa="P" loss_neutral_mass="0">
          <precursor_mz>779.052367</precursor_mz>
          <product_mz>907.942638</product_mz>
          <collision_energy>0</collision_energy>
          <transition_lib_info rank="3" intensity="150291.7" />
          <transition_results>
            <transition_peak replicate="2D_1" mass_error_ppm="0.4" retention_time="24.6183472" start_time="24.5244484" end_time="24.9313488" area="7256.03955" background="0" height="1713.09021" fwhm="0.03515473" truncated="false" identified="false" rank="2" points_across="13" user_set="TRUE" />
            <transition_peak replicate="2D_2" mass_error_ppm="0" retention_time="25.05651" start_time="24.86871" end_time="25.27561" area="8918.044" background="0" height="3173.02246" fwhm="0.0467344522" truncated="false" identified="false" rank="2" points_across="14" user_set="TRUE" />
            <transition_peak replicate="4D_1" mass_error_ppm="2.3" retention_time="24.9000435" start_time="24.5870438" end_time="25.0565434" area="20836.373" background="0" height="4455.50439" fwhm="0.08516072" truncated="false" identified="false" rank="2" points_across="16" user_set="TRUE" />
            <transition_peak replicate="4D_2" mass_error_ppm="1.4" retention_time="25.0253239" start_time="24.7749233" end_time="25.1818237" area="8782.327" background="0" height="2054.47241" fwhm="0.123668157" truncated="false" identified="false" rank="2" points_across="13" user_set="TRUE" />
            <transition_peak replicate="50_1" retention_time="24.36792" start_time="24.36792" end_time="24.8374214" area="0" background="0" height="0" fwhm="0.469522476" fwhm_degenerate="true" truncated="false" identified="false" rank="0" points_across="15" user_set="TRUE" />
            <transition_peak replicate="50_2" retention_time="24.5557156" start_time="24.5557156" end_time="25.0252171" area="0" background="0" height="0" fwhm="0.469522476" fwhm_degenerate="true" truncated="false" identified="false" rank="0" points_across="16" user_set="TRUE" />
            <transition_peak replicate="7D_1" mass_error_ppm="1.7" retention_time="24.6183052" start_time="24.4931049" end_time="25.0565052" area="25525.3984" background="0" height="4231.347" fwhm="0.108683169" truncated="false" identified="false" rank="2" points_across="19" user_set="TRUE" />
            <transition_peak replicate="7D_2" mass_error_ppm="4.3" retention_time="24.6496029" start_time="24.5244026" end_time="25.0252018" area="15786.6465" background="0" height="3360.22241" fwhm="0.0807114542" truncated="false" identified="false" rank="2" points_across="17" user_set="TRUE" />
            <transition_peak replicate="SPIKE" mass_error_ppm="2.6" retention_time="24.5244045" start_time="24.3366051" end_time="24.8687057" area="6131103.5" background="236094.109" height="529171.563" fwhm="0.180322245" truncated="false" identified="false" rank="1" points_across="19" user_set="FALSE" />
          </transition_results>
        </transition>
        <transition fragment_type="y" fragment_ordinal="16" calc_neutral_mass="1588.759383" product_charge="2" cleavage_aa="P" loss_neutral_mass="0">
          <precursor_mz>779.052367</precursor_mz>
          <product_mz>795.386967</product_mz>
          <collision_energy>0</collision_energy>
          <transition_lib_info rank="2" intensity="160747.2" />
          <transition_results>
            <transition_peak replicate="2D_1" mass_error_ppm="14" retention_time="24.6809483" start_time="24.5244484" end_time="24.9313488" area="47771.293" background="0" height="4935.35547" fwhm="0.1399713" truncated="false" identified="false" rank="1" points_across="13" user_set="TRUE" />
            <transition_peak replicate="2D_2" mass_error_ppm="14" retention_time="25.05651" start_time="24.86871" end_time="25.27561" area="84528.9453" background="0" height="7850.23828" fwhm="0.167937964" truncated="false" identified="false" rank="1" points_across="14" user_set="TRUE" />
            <transition_peak replicate="4D_1" mass_error_ppm="14" retention_time="24.8374443" start_time="24.5870438" end_time="25.0565434" area="75877.18" background="0" height="7355.19629" fwhm="0.163390592" truncated="false" identified="false" rank="1" points_across="16" user_set="TRUE" />
            <transition_peak replicate="4D_2" mass_error_ppm="14.1" retention_time="24.9627228" start_time="24.7749233" end_time="25.1818237" area="52119.48" background="0" height="5708.155" fwhm="0.151991382" truncated="false" identified="false" rank="1" points_across="13" user_set="TRUE" />
            <transition_peak replicate="50_1" mass_error_ppm="14.1" retention_time="24.5557213" start_time="24.36792" end_time="24.8374214" area="27246.793" background="0" height="2836.74927" fwhm="0.182417586" truncated="false" identified="false" rank="1" points_across="15" user_set="TRUE" />
            <transition_peak replicate="50_2" mass_error_ppm="18.8" retention_time="24.8061161" start_time="24.5557156" end_time="25.0252171" area="64093.1328" background="0" height="4885.383" fwhm="0.201965734" truncated="false" identified="false" rank="1" points_across="16" user_set="TRUE" />
            <transition_peak replicate="7D_1" mass_error_ppm="16" retention_time="24.8061047" start_time="24.4931049" end_time="25.0565052" area="138413.641" background="0" height="8110.121" fwhm="0.2960948" truncated="false" identified="false" rank="1" points_across="19" user_set="TRUE" />
            <transition_peak replicate="7D_2" mass_error_ppm="16" retention_time="24.7122021" start_time="24.5244026" end_time="25.0252018" area="73236.47" background="0" height="5516.49561" fwhm="0.172602415" truncated="false" identified="false" rank="1" points_across="17" user_set="TRUE" />
            <transition_peak replicate="SPIKE" mass_error_ppm="1.1" retention_time="24.5244045" start_time="24.3366051" end_time="24.8687057" area="5808130" background="218388.063" height="516888.8" fwhm="0.173891917" truncated="false" identified="false" rank="2" points_across="19" user_set="FALSE" />
          </transition_results>
        </transition>
        <transition fragment_type="b" fragment_ordinal="4" calc_neutral_mass="433.232519" product_charge="1" cleavage_aa="F" loss_neutral_mass="0">
          <precursor_mz>779.052367</precursor_mz>
          <product_mz>434.239795</product_mz>
          <collision_energy>0</collision_energy>
          <transition_lib_info rank="5" intensity="71514.38" />
          <transition_results>
            <transition_peak replicate="2D_1" retention_time="24.5244484" start_time="24.5244484" end_time="24.9313488" area="0" background="0" height="0" fwhm="0.406894684" fwhm_degenerate="true" truncated="false" identified="false" rank="0" points_across="13" user_set="TRUE" />
            <transition_peak replicate="2D_2" retention_time="24.86871" start_time="24.86871" end_time="25.27561" area="0" background="0" height="0" fwhm="0.406919479" fwhm_degenerate="true" truncated="false" identified="false" rank="0" points_across="14" user_set="TRUE" />
            <transition_peak replicate="4D_1" mass_error_ppm="-0.5" retention_time="24.8374443" start_time="24.5870438" end_time="25.0565434" area="5802.78027" background="0" height="1382.48572" fwhm="0.03832786" truncated="false" identified="false" rank="3" points_across="16" user_set="TRUE" />
            <transition_peak replicate="4D_2" mass_error_ppm="-1.4" retention_time="24.9940243" start_time="24.7749233" end_time="25.1818237" area="7568.39648" background="0" height="1494.42126" fwhm="0.06887095" truncated="false" identified="false" rank="3" points_across="13" user_set="TRUE" />
            <transition_peak replicate="50_1" retention_time="24.36792" start_time="24.36792" end_time="24.8374214" area="0" background="0" height="0" fwhm="0.469522476" fwhm_degenerate="true" truncated="false" identified="false" rank="0" points_across="15" user_set="TRUE" />
            <transition_peak replicate="50_2" retention_time="24.5557156" start_time="24.5557156" end_time="25.0252171" area="0" background="0" height="0" fwhm="0.469522476" fwhm_degenerate="true" truncated="false" identified="false" rank="0" points_across="16" user_set="TRUE" />
            <transition_peak replicate="7D_1" mass_error_ppm="-0.2" retention_time="24.6809044" start_time="24.4931049" end_time="25.0565052" area="8710.177" background="0" height="1778.37415" fwhm="0.08802819" truncated="false" identified="false" rank="4" points_across="19" user_set="TRUE" />
            <transition_peak replicate="7D_2" mass_error_ppm="-2.2" retention_time="24.7122021" start_time="24.5244026" end_time="25.0252018" area="6952.168" background="0" height="1386.72083" fwhm="0.145639375" truncated="false" identified="false" rank="4" points_across="17" user_set="TRUE" />
            <transition_peak replicate="SPIKE" mass_error_ppm="1" retention_time="24.5244045" start_time="24.3366051" end_time="24.8687057" area="1972671.63" background="79477.12" height="179798.1" fwhm="0.1703348" truncated="false" identified="false" rank="4" points_across="19" user_set="FALSE" />
          </transition_results>
        </transition>
      </precursor>
    </peptide>
  </peptide_list>
  <peptide_list label_name="GAPDH" websearch_status="X" auto_manage_children="false">
    <peptide auto_manage_children="false" sequence="FGYSNRVVD" modified_sequence="FGYSNRVVD" calc_neutral_pep_mass="1055.503609" num_missed_cleavages="0" avg_measured_retention_time="35.0620155">
      <peptide_results>
        <peptide_result replicate="2D_1" peak_count_ratio="0.8" retention_time="35.18028" />
        <peptide_result replicate="2D_2" peak_count_ratio="0.8" retention_time="35.1489372" />
        <peptide_result replicate="4D_1" peak_count_ratio="0.8" retention_time="35.11767" />
        <peptide_result replicate="4D_2" peak_count_ratio="0.8" retention_time="35.11777" />
        <peptide_result replicate="50_1" peak_count_ratio="0.8" retention_time="34.89855" />
        <peptide_result replicate="50_2" peak_count_ratio="0.8" retention_time="35.211544" />
        <peptide_result replicate="7D_1" peak_count_ratio="0.8" retention_time="35.05503" />
        <peptide_result replicate="7D_2" peak_count_ratio="0.8" retention_time="35.055027" />
        <peptide_result replicate="SPIKE" peak_count_ratio="0.8" retention_time="34.77333" />
      </peptide_results>
      <precursor charge="2" calc_neutral_mass="1055.503609" precursor_mz="528.75908" auto_manage_children="false" collision_energy="0" modified_sequence="FGYSNRVVD">
        <bibliospec_spectrum_info library_name="HeLa_GluC_digest_zyxin (Fibroblasts_GluC_digestion_replicates_2_3)" count_measured="2" />
        <precursor_results>
          <precursor_peak replicate="2D_1" peak_count_ratio="0.8" retention_time="35.18028" start_time="34.9924774" end_time="35.6184769" fwhm="0.150293052" area="3.81402317E+09" background="5.775828E+07" height="141886272" mass_error_ppm="2.06021214" truncated="0" identified="false" library_dotp="0.7585979" user_set="FALSE" />
          <precursor_peak replicate="2D_2" peak_count_ratio="0.8" retention_time="35.1489372" start_time="34.9298363" end_time="35.4932365" fwhm="0.160628185" area="5.64783E+09" background="49722436" height="199036768" mass_error_ppm="1.94165039" truncated="0" identified="false" library_dotp="0.758317947" user_set="FALSE" />
          <precursor_peak replicate="4D_1" peak_count_ratio="0.8" retention_time="35.11767" start_time="34.89857" end_time="35.58717" fwhm="0.167444408" area="4.92746138E+09" background="29743562" height="1.633431E+08" mass_error_ppm="1.73500431" truncated="0" identified="false" library_dotp="0.758299351" user_set="FALSE" />
          <precursor_peak replicate="4D_2" peak_count_ratio="0.8" retention_time="35.11777" start_time="34.89867" end_time="35.43077" fwhm="0.153326735" area="3.43448346E+09" background="11235602" height="131202256" mass_error_ppm="1.90391552" truncated="0" identified="false" library_dotp="0.757882357" user_set="FALSE" />
          <precursor_peak replicate="50_1" peak_count_ratio="0.8" retention_time="34.89855" start_time="34.7107468" end_time="35.3367462" fwhm="0.163684785" area="1.85591808E+09" background="1.963129E+07" height="62828744" mass_error_ppm="2.130229" truncated="0" identified="false" library_dotp="0.7595096" user_set="FALSE" />
          <precursor_peak replicate="50_2" peak_count_ratio="0.8" retention_time="35.211544" start_time="35.0237427" end_time="35.5871429" fwhm="0.1498957" area="2.948758E+09" background="3.374817E+07" height="109783552" mass_error_ppm="2.16678357" truncated="0" identified="false" library_dotp="0.758154869" user_set="FALSE" />
          <precursor_peak replicate="7D_1" peak_count_ratio="0.8" retention_time="35.05503" start_time="34.83593" end_time="35.4932327" fwhm="0.154289559" area="6.92017E+09" background="2.037442E+07" height="255284752" mass_error_ppm="1.76641643" truncated="0" identified="false" library_dotp="0.7585171" user_set="FALSE" />
          <precursor_peak replicate="7D_2" peak_count_ratio="0.8" retention_time="35.055027" start_time="34.8672256" end_time="35.46193" fwhm="0.151950672" area="3.47320448E+09" background="60748188" height="134079488" mass_error_ppm="1.67763162" truncated="0" identified="false" library_dotp="0.7579387" user_set="FALSE" />
          <precursor_peak replicate="SPIKE" peak_count_ratio="0.8" retention_time="34.77333" start_time="34.55423" end_time="35.2115326" fwhm="0.195599526" area="3.056848E+09" background="14370806" height="8.528938E+07" mass_error_ppm="1.82470977" truncated="0" identified="false" library_dotp="0.7587186" user_set="FALSE" />
        </precursor_results>
        <transition fragment_type="y" fragment_ordinal="8" calc_neutral_mass="908.435195" product_charge="1" cleavage_aa="G" loss_neutral_mass="0">
          <precursor_mz>528.75908</precursor_mz>
          <product_mz>909.442471</product_mz>
          <collision_energy>0</collision_energy>
          <transition_lib_info rank="2" intensity="3.702918E+07" />
          <transition_results>
            <transition_peak replicate="2D_1" mass_error_ppm="3.3" retention_time="35.18028" start_time="34.9924774" end_time="35.6184769" area="1.3777705E+09" background="21655282" height="141886272" fwhm="0.145192355" truncated="false" identified="false" rank="1" points_across="23" user_set="FALSE" />
            <transition_peak replicate="2D_2" mass_error_ppm="2.9" retention_time="35.1489372" start_time="34.9298363" end_time="35.4932365" area="2.05308646E+09" background="1.858704E+07" height="199036768" fwhm="0.160628185" truncated="false" identified="false" rank="1" points_across="21" user_set="FALSE" />
            <transition_peak replicate="4D_1" mass_error_ppm="2.6" retention_time="35.11767" start_time="34.89857" end_time="35.58717" area="1.79661824E+09" background="1.117542E+07" height="1.633431E+08" fwhm="0.166993558" truncated="false" identified="false" rank="1" points_across="24" user_set="FALSE" />
            <transition_peak replicate="4D_2" mass_error_ppm="2.7" retention_time="35.11777" start_time="34.89867" end_time="35.43077" area="1.2659904E+09" background="4380493.5" height="131202256" fwhm="0.14769876" truncated="false" identified="false" rank="1" points_across="18" user_set="FALSE" />
            <transition_peak replicate="50_1" mass_error_ppm="3.3" retention_time="34.89855" start_time="34.7107468" end_time="35.3367462" area="676847168" background="7431561" height="62828744" fwhm="0.163543418" truncated="false" identified="false" rank="1" points_across="21" user_set="FALSE" />
            <transition_peak replicate="50_2" mass_error_ppm="3.4" retention_time="35.211544" start_time="35.0237427" end_time="35.5871429" area="1.077063E+09" background="12866778" height="109783552" fwhm="0.1498957" truncated="false" identified="false" rank="1" points_across="20" user_set="FALSE" />
            <transition_peak replicate="7D_1" mass_error_ppm="2.7" retention_time="35.05503" start_time="34.83593" end_time="35.4932327" area="2.50171853E+09" background="7157317.5" height="255284752" fwhm="0.150648385" truncated="false" identified="false" rank="1" points_across="23" user_set="FALSE" />
            <transition_peak replicate="7D_2" mass_error_ppm="2.6" retention_time="35.055027" start_time="34.8672256" end_time="35.46193" area="1.28259955E+09" background="2.262712E+07" height="134079488" fwhm="0.1467309" truncated="false" identified="false" rank="1" points_across="20" user_set="FALSE" />
            <transition_peak replicate="SPIKE" mass_error_ppm="2.8" retention_time="34.77333" start_time="34.55423" end_time="35.2115326" area="1.09520115E+09" background="5239567" height="8.528938E+07" fwhm="0.193521038" truncated="false" identified="false" rank="1" points_across="23" user_set="FALSE" />
          </transition_results>
        </transition>
        <transition fragment_type="y" fragment_ordinal="7" calc_neutral_mass="851.413731" product_charge="1" cleavage_aa="Y" loss_neutral_mass="0">
          <precursor_mz>528.75908</precursor_mz>
          <product_mz>852.421007</product_mz>
          <collision_energy>0</collision_energy>
          <transition_lib_info rank="3" intensity="2.342726E+07" />
          <transition_results>
            <transition_peak replicate="2D_1" mass_error_ppm="1.1" retention_time="35.18028" start_time="34.9924774" end_time="35.6184769" area="7.336803E+08" background="11282906" height="7.609285E+07" fwhm="0.1456967" truncated="false" identified="false" rank="3" points_across="23" user_set="FALSE" />
            <transition_peak replicate="2D_2" mass_error_ppm="1.1" retention_time="35.1489372" start_time="34.9298363" end_time="35.4932365" area="1.03859162E+09" background="9488804" height="104635640" fwhm="0.151217684" truncated="false" identified="false" rank="3" points_across="21" user_set="FALSE" />
            <transition_peak replicate="4D_1" mass_error_ppm="0.9" retention_time="35.11767" start_time="34.89857" end_time="35.58717" area="944536064" background="5497063.5" height="87485656" fwhm="0.164127991" truncated="false" identified="false" rank="3" points_across="24" user_set="FALSE" />
            <transition_peak replicate="4D_2" mass_error_ppm="1.2" retention_time="35.0864677" start_time="34.89867" end_time="35.43077" area="659456640" background="1786442.5" height="6.905322E+07" fwhm="0.142693579" truncated="false" identified="false" rank="3" points_across="18" user_set="FALSE" />
            <transition_peak replicate="50_1" mass_error_ppm="1.2" retention_time="34.89855" start_time="34.7107468" end_time="35.3367462" area="3.578354E+08" background="3652453.25" height="3.330979E+07" fwhm="0.163684785" truncated="false" identified="false" rank="3" points_across="21" user_set="FALSE" />
            <transition_peak replicate="50_2" mass_error_ppm="1.1" retention_time="35.211544" start_time="35.0237427" end_time="35.5871429" area="573907264" background="6346585" height="59461684" fwhm="0.146789432" truncated="false" identified="false" rank="3" points_across="20" user_set="FALSE" />
            <transition_peak replicate="7D_1" mass_error_ppm="0.9" retention_time="35.05503" start_time="34.83593" end_time="35.4932327" area="1.34105062E+09" background="4115619.5" height="143181744" fwhm="0.143060371" truncated="false" identified="false" rank="3" points_across="23" user_set="FALSE" />
            <transition_peak replicate="7D_2" mass_error_ppm="0.8" retention_time="35.055027" start_time="34.8672256" end_time="35.46193" area="663288256" background="11401788" height="6.851315E+07" fwhm="0.1491459" truncated="false" identified="false" rank="3" points_across="20" user_set="FALSE" />
            <transition_peak replicate="SPIKE" mass_error_ppm="0.9" retention_time="34.77333" start_time="34.55423" end_time="35.2115326" area="5.882247E+08" background="2564923.75" height="45556268" fwhm="0.195599526" truncated="false" identified="false" rank="3" points_across="23" user_set="FALSE" />
          </transition_results>
        </transition>
        <transition fragment_type="y" fragment_ordinal="6" calc_neutral_mass="688.350403" product_charge="1" cleavage_aa="S" loss_neutral_mass="0">
          <precursor_mz>528.75908</precursor_mz>
          <product_mz>689.357679</product_mz>
          <collision_energy>0</collision_energy>
          <transition_lib_info rank="1" intensity="3.844886E+07" />
          <transition_results>
            <transition_peak replicate="2D_1" mass_error_ppm="1.5" retention_time="35.18028" start_time="34.9924774" end_time="35.6184769" area="1.20404826E+09" background="1.797589E+07" height="123445384" fwhm="0.150293052" truncated="false" identified="false" rank="2" points_across="23" user_set="FALSE" />
            <transition_peak replicate="2D_2" mass_error_ppm="1.6" retention_time="35.1489372" start_time="34.9298363" end_time="35.4932365" area="1.82237363E+09" background="14992316" height="180842656" fwhm="0.1553097" truncated="false" identified="false" rank="2" points_across="21" user_set="FALSE" />
            <transition_peak replicate="4D_1" mass_error_ppm="1.5" retention_time="35.11767" start_time="34.89857" end_time="35.58717" area="1.55734618E+09" background="8869286" height="141465088" fwhm="0.167444408" truncated="false" identified="false" rank="2" points_across="24" user_set="FALSE" />
            <transition_peak replicate="4D_2" mass_error_ppm="1.6" retention_time="35.0864677" start_time="34.89867" end_time="35.43077" area="1.08396454E+09" background="3992753.75" height="108946832" fwhm="0.153319091" truncated="false" identified="false" rank="2" points_across="18" user_set="FALSE" />
            <transition_peak replicate="50_1" mass_error_ppm="1.6" retention_time="34.89855" start_time="34.7107468" end_time="35.3367462" area="5.868508E+08" background="5998125" height="5.535408E+07" fwhm="0.161801159" truncated="false" identified="false" rank="2" points_across="21" user_set="FALSE" />
            <transition_peak replicate="50_2" mass_error_ppm="1.7" retention_time="35.211544" start_time="35.0237427" end_time="35.5871429" area="9.3035E+08" background="10225575" height="9.683025E+07" fwhm="0.146617487" truncated="false" identified="false" rank="2" points_across="20" user_set="FALSE" />
            <transition_peak replicate="7D_1" mass_error_ppm="1.5" retention_time="35.05503" start_time="34.83593" end_time="35.4932327" area="2.19293875E+09" background="6294559" height="226690128" fwhm="0.146690086" truncated="false" identified="false" rank="2" points_across="23" user_set="FALSE" />
            <transition_peak replicate="7D_2" mass_error_ppm="1.4" retention_time="35.055027" start_time="34.8672256" end_time="35.46193" area="1.08513037E+09" background="18358296" height="113025152" fwhm="0.147476032" truncated="false" identified="false" rank="2" points_across="20" user_set="FALSE" />
            <transition_peak replicate="SPIKE" mass_error_ppm="1.5" retention_time="34.80463" start_time="34.55423" end_time="35.2115326" area="9.822329E+08" background="4943312" height="7.690646E+07" fwhm="0.194395989" truncated="false" identified="false" rank="2" points_across="23" user_set="FALSE" />
          </transition_results>
        </transition>
        <transition fragment_type="b" fragment_ordinal="1" calc_neutral_mass="147.068414" product_charge="1" cleavage_aa="F" loss_neutral_mass="0">
          <precursor_mz>528.75908</precursor_mz>
          <product_mz>148.07569</product_mz>
          <collision_energy>0</collision_energy>
          <transition_lib_info rank="4" intensity="1.808094E+07" />
          <transition_results>
            <transition_peak replicate="2D_1" retention_time="34.9924774" start_time="34.9924774" end_time="35.6184769" area="0" background="0" height="0" fwhm="0.6259918" fwhm_degenerate="true" truncated="false" identified="false" rank="0" points_across="23" user_set="FALSE" forced_integration="true" />
            <transition_peak replicate="2D_2" retention_time="34.9298363" start_time="34.9298363" end_time="35.4932365" area="0" background="0" height="0" fwhm="0.563392639" fwhm_degenerate="true" truncated="false" identified="false" rank="0" points_across="21" user_set="FALSE" forced_integration="true" />
            <transition_peak replicate="4D_1" retention_time="34.89857" start_time="34.89857" end_time="35.58717" area="0" background="0" height="0" fwhm="0.688591" fwhm_degenerate="true" truncated="false" identified="false" rank="0" points_across="24" user_set="FALSE" forced_integration="true" />
            <transition_peak replicate="4D_2" retention_time="34.89867" start_time="34.89867" end_time="35.43077" area="0" background="0" height="0" fwhm="0.532093048" fwhm_degenerate="true" truncated="false" identified="false" rank="0" points_across="18" user_set="FALSE" forced_integration="true" />
            <transition_peak replicate="50_1" mass_error_ppm="0.7" retention_time="34.7107468" start_time="34.7107468" end_time="35.3367462" area="7307.015" background="0" height="0" fwhm="0.6259918" fwhm_degenerate="true" truncated="false" identified="false" rank="5" points_across="21" user_set="FALSE" forced_integration="true" />
            <transition_peak replicate="50_2" retention_time="35.0237427" start_time="35.0237427" end_time="35.5871429" area="0" background="0" height="0" fwhm="0.563392639" fwhm_degenerate="true" truncated="false" identified="false" rank="0" points_across="20" user_set="FALSE" forced_integration="true" />
            <transition_peak replicate="7D_1" retention_time="34.83593" start_time="34.83593" end_time="35.4932327" area="0" background="0" height="0" fwhm="0.6572914" fwhm_degenerate="true" truncated="false" identified="false" rank="0" points_across="23" user_set="FALSE" forced_integration="true" />
            <transition_peak replicate="7D_2" retention_time="34.8672256" start_time="34.8672256" end_time="35.46193" area="0" background="0" height="0" fwhm="0.5947647" fwhm_degenerate="true" truncated="false" identified="false" rank="0" points_across="20" user_set="FALSE" forced_integration="true" />
            <transition_peak replicate="SPIKE" retention_time="34.55423" start_time="34.55423" end_time="35.2115326" area="0" background="0" height="0" fwhm="0.6572914" fwhm_degenerate="true" truncated="false" identified="false" rank="0" points_across="23" user_set="FALSE" forced_integration="true" />
          </transition_results>
        </transition>
        <transition fragment_type="b" fragment_ordinal="2" calc_neutral_mass="204.089878" product_charge="1" cleavage_aa="G" loss_neutral_mass="0">
          <precursor_mz>528.75908</precursor_mz>
          <product_mz>205.097154</product_mz>
          <collision_energy>0</collision_energy>
          <transition_lib_info rank="5" intensity="1.65335E+07" />
          <transition_results>
            <transition_peak replicate="2D_1" mass_error_ppm="1.4" retention_time="35.18028" start_time="34.9924774" end_time="35.6184769" area="498524224" background="6844199.5" height="5.196185E+07" fwhm="0.145135045" truncated="false" identified="false" rank="4" points_across="23" user_set="FALSE" />
            <transition_peak replicate="2D_2" mass_error_ppm="1.3" retention_time="35.1489372" start_time="34.9298363" end_time="35.4932365" area="7.337779E+08" background="6654276" height="7.357543E+07" fwhm="0.153307632" truncated="false" identified="false" rank="4" points_across="21" user_set="FALSE" />
            <transition_peak replicate="4D_1" mass_error_ppm="1.1" retention_time="35.11767" start_time="34.89857" end_time="35.58717" area="6.289606E+08" background="4201792" height="5.782963E+07" fwhm="0.166664973" truncated="false" identified="false" rank="4" points_across="24" user_set="FALSE" />
            <transition_peak replicate="4D_2" mass_error_ppm="1.4" retention_time="35.0864677" start_time="34.89867" end_time="35.43077" area="425071872" background="1075911.5" height="42612708" fwhm="0.153326735" truncated="false" identified="false" rank="4" points_across="18" user_set="FALSE" />
            <transition_peak replicate="50_1" mass_error_ppm="1.5" retention_time="34.89855" start_time="34.7107468" end_time="35.3367462" area="234377312" background="2549149.75" height="22792804" fwhm="0.15516451" truncated="false" identified="false" rank="4" points_across="21" user_set="FALSE" />
            <transition_peak replicate="50_2" mass_error_ppm="1.4" retention_time="35.2428436" start_time="35.0237427" end_time="35.5871429" area="367437568" background="4309226" height="3.737966E+07" fwhm="0.146869659" truncated="false" identified="false" rank="4" points_across="20" user_set="FALSE" />
            <transition_peak replicate="7D_1" mass_error_ppm="1.1" retention_time="35.05503" start_time="34.83593" end_time="35.4932327" area="8.844623E+08" background="2806924.75" height="90167176" fwhm="0.154289559" truncated="false" identified="false" rank="4" points_across="23" user_set="FALSE" />
            <transition_peak replicate="7D_2" mass_error_ppm="1" retention_time="35.055027" start_time="34.8672256" end_time="35.46193" area="442186464" background="8360984.5" height="4.485541E+07" fwhm="0.151950672" truncated="false" identified="false" rank="4" points_across="20" user_set="FALSE" />
            <transition_peak replicate="SPIKE" mass_error_ppm="1.3" retention_time="34.77333" start_time="34.55423" end_time="35.2115326" area="391189152" background="1623003.25" height="3.018647E+07" fwhm="0.1952098" truncated="false" identified="false" rank="4" points_across="23" user_set="FALSE" />
          </transition_results>
        </transition>
      </precursor>
    </peptide>
    <peptide auto_manage_children="false" sequence="GPLKGILGYTE" modified_sequence="GPLKGILGYTE" calc_neutral_pep_mass="1146.628475" num_missed_cleavages="0" avg_measured_retention_time="54.4490471">
      <peptide_results>
        <peptide_result replicate="2D_1" peak_count_ratio="1" retention_time="54.431675" />
        <peptide_result replicate="2D_2" peak_count_ratio="1" retention_time="54.4629364" />
        <peptide_result replicate="4D_1" peak_count_ratio="1" retention_time="54.46297" />
        <peptide_result replicate="4D_2" peak_count_ratio="1" retention_time="54.49437" />
        <peptide_result replicate="50_1" peak_count_ratio="1" retention_time="54.2751465" />
        <peptide_result replicate="50_2" peak_count_ratio="1" retention_time="54.55684" />
        <peptide_result replicate="7D_1" peak_count_ratio="1" retention_time="54.52553" />
        <peptide_result replicate="7D_2" peak_count_ratio="1" retention_time="54.43163" />
        <peptide_result replicate="SPIKE" peak_count_ratio="1" retention_time="54.40033" />
      </peptide_results>
      <precursor charge="2" calc_neutral_mass="1146.628475" precursor_mz="574.321514" auto_manage_children="false" collision_energy="0" modified_sequence="GPLKGILGYTE">
        <bibliospec_spectrum_info library_name="HeLa_GluC_digest_zyxin (Fibroblasts_GluC_digestion_replicates_2_3)" count_measured="1" />
        <precursor_results>
          <precursor_peak replicate="2D_1" peak_count_ratio="1" retention_time="54.431675" start_time="54.1186752" end_time="54.7133751" fwhm="0.23250033" area="99208984" background="5916320" height="2597728.75" mass_error_ppm="1.49846148" truncated="0" identified="false" library_dotp="0.959048748" user_set="FALSE" />
          <precursor_peak replicate="2D_2" peak_count_ratio="1" retention_time="54.4629364" start_time="54.1499367" end_time="54.6820374" fwhm="0.218394116" area="98359096" background="5755664.5" height="2857169.5" mass_error_ppm="1.68219256" truncated="0" identified="false" library_dotp="0.9659478" user_set="FALSE" />
          <precursor_peak replicate="4D_1" peak_count_ratio="1" retention_time="54.46297" start_time="54.18127" end_time="54.71337" fwhm="0.214982182" area="65937812" background="5220220" height="1826469.75" mass_error_ppm="1.917071" truncated="0" identified="false" library_dotp="0.953887045" user_set="FALSE" />
          <precursor_peak replicate="4D_2" peak_count_ratio="1" retention_time="54.49437" start_time="54.18137" end_time="54.74477" fwhm="0.212567478" area="9.43779E+07" background="4166143.5" height="2670744.75" mass_error_ppm="1.94690084" truncated="0" identified="false" library_dotp="0.9614753" user_set="FALSE" />
          <precursor_peak replicate="50_1" peak_count_ratio="1" retention_time="54.2751465" start_time="54.0247459" end_time="54.5881462" fwhm="0.2284427" area="2.278881E+07" background="3381632" height="633949.938" mass_error_ppm="1.538686" truncated="0" identified="false" library_dotp="0.9478034" user_set="FALSE" />
          <precursor_peak replicate="50_2" peak_count_ratio="1" retention_time="54.55684" start_time="54.18124" end_time="54.80724" fwhm="0.231671229" area="30924154" background="4268839.5" height="802167.4" mass_error_ppm="1.98286712" truncated="0" identified="false" library_dotp="0.9498135" user_set="FALSE" />
          <precursor_peak replicate="7D_1" peak_count_ratio="1" retention_time="54.52553" start_time="54.18123" end_time="54.83853" fwhm="0.226835057" area="104721248" background="6216040" height="2948672" mass_error_ppm="1.7890259" truncated="0" identified="false" library_dotp="0.957278252" user_set="FALSE" />
          <precursor_peak replicate="7D_2" peak_count_ratio="1" retention_time="54.43163" start_time="54.14993" end_time="54.71333" fwhm="0.217408359" area="60018944" background="5667159" height="1650972.75" mass_error_ppm="1.83369327" truncated="0" identified="false" library_dotp="0.958428144" user_set="FALSE" />
          <precursor_peak replicate="SPIKE" peak_count_ratio="1" retention_time="54.40033" start_time="54.11863" end_time="54.68203" fwhm="0.2275028" area="41008444" background="3856427.75" height="1087497.75" mass_error_ppm="1.9913969" truncated="0" identified="false" library_dotp="0.9578821" user_set="FALSE" />
        </precursor_results>
        <transition fragment_type="y" fragment_ordinal="2" calc_neutral_mass="248.100836" product_charge="1" cleavage_aa="T" loss_neutral_mass="0">
          <precursor_mz>574.321514</precursor_mz>
          <product_mz>249.108112</product_mz>
          <collision_energy>0</collision_energy>
          <transition_lib_info rank="1" intensity="2950728" />
          <transition_results>
            <transition_peak replicate="2D_1" mass_error_ppm="1.1" retention_time="54.431675" start_time="54.1186752" end_time="54.7133751" area="3.793683E+07" background="914148.5" height="2597728.75" fwhm="0.23250033" truncated="false" identified="false" rank="1" points_across="19" user_set="FALSE" />
            <transition_peak replicate="2D_2" mass_error_ppm="1.1" retention_time="54.4629364" start_time="54.1499367" end_time="54.6820374" area="38089744" background="867033" height="2857169.5" fwhm="0.206007242" truncated="false" identified="false" rank="1" points_across="17" user_set="FALSE" />
            <transition_peak replicate="4D_1" mass_error_ppm="1.4" retention_time="54.46297" start_time="54.18127" end_time="54.71337" area="24654434" background="683920" height="1826469.75" fwhm="0.2089263" truncated="false" identified="false" rank="1" points_across="17" user_set="FALSE" />
            <transition_peak replicate="4D_2" mass_error_ppm="1.5" retention_time="54.49437" start_time="54.18137" end_time="54.74477" area="3.535799E+07" background="602195.438" height="2670744.75" fwhm="0.207680732" truncated="false" identified="false" rank="1" points_across="18" user_set="FALSE" />
            <transition_peak replicate="50_1" mass_error_ppm="1.3" retention_time="54.2751465" start_time="54.0247459" end_time="54.5881462" area="8520517" background="699711" height="633949.938" fwhm="0.210443139" truncated="false" identified="false" rank="1" points_across="18" user_set="FALSE" />
            <transition_peak replicate="50_2" mass_error_ppm="1.6" retention_time="54.55684" start_time="54.18124" end_time="54.80724" area="11861131" background="47526.2422" height="802167.4" fwhm="0.222554922" truncated="false" identified="false" rank="1" points_across="20" user_set="FALSE" />
            <transition_peak replicate="7D_1" mass_error_ppm="1.2" retention_time="54.52553" start_time="54.18123" end_time="54.83853" area="40112348" background="466302.656" height="2948672" fwhm="0.210701883" truncated="false" identified="false" rank="1" points_across="22" user_set="FALSE" />
            <transition_peak replicate="7D_2" mass_error_ppm="1.2" retention_time="54.43163" start_time="54.14993" end_time="54.71333" area="22972738" background="599631.9" height="1650972.75" fwhm="0.214756757" truncated="false" identified="false" rank="1" points_across="18" user_set="FALSE" />
            <transition_peak replicate="SPIKE" mass_error_ppm="1.4" retention_time="54.40033" start_time="54.11863" end_time="54.68203" area="15739217" background="495253.938" height="1087497.75" fwhm="0.2275028" truncated="false" identified="false" rank="1" points_across="18" user_set="FALSE" />
          </transition_results>
        </transition>
        <transition fragment_type="y" fragment_ordinal="1" calc_neutral_mass="147.053158" product_charge="1" cleavage_aa="E" loss_neutral_mass="0">
          <precursor_mz>574.321514</precursor_mz>
          <product_mz>148.060434</product_mz>
          <collision_energy>0</collision_energy>
          <transition_lib_info rank="2" intensity="1514233" />
          <transition_results>
            <transition_peak replicate="2D_1" mass_error_ppm="1.9" retention_time="54.431675" start_time="54.1186752" end_time="54.7133751" area="24092608" background="4414435.5" height="1640722.5" fwhm="0.2314802" truncated="false" identified="false" rank="2" points_across="19" user_set="FALSE" />
            <transition_peak replicate="2D_2" mass_error_ppm="2.2" retention_time="54.4629364" start_time="54.1499367" end_time="54.6820374" area="23653954" background="3964706.25" height="1779314.38" fwhm="0.207180217" truncated="false" identified="false" rank="2" points_across="17" user_set="FALSE" />
            <transition_peak replicate="4D_1" mass_error_ppm="2.4" retention_time="54.46297" start_time="54.18127" end_time="54.71337" area="16556096" background="4294288.5" height="1194639.13" fwhm="0.214714736" truncated="false" identified="false" rank="2" points_across="17" user_set="FALSE" />
            <transition_peak replicate="4D_2" mass_error_ppm="2.5" retention_time="54.49437" start_time="54.18137" end_time="54.74477" area="2.302946E+07" background="3563948" height="1748223.63" fwhm="0.206664413" truncated="false" identified="false" rank="2" points_across="18" user_set="FALSE" />
            <transition_peak replicate="50_1" mass_error_ppm="2" retention_time="54.2751465" start_time="54.0247459" end_time="54.5881462" area="6168501.5" background="2681921" height="429041" fwhm="0.2284427" truncated="false" identified="false" rank="2" points_across="18" user_set="FALSE" />
            <transition_peak replicate="50_2" mass_error_ppm="2.4" retention_time="54.52554" start_time="54.18124" end_time="54.80724" area="8237279.5" background="4221313.5" height="558958.5" fwhm="0.231671229" truncated="false" identified="false" rank="2" points_across="20" user_set="FALSE" />
            <transition_peak replicate="7D_1" mass_error_ppm="2.3" retention_time="54.52553" start_time="54.18123" end_time="54.83853" area="26368748" background="5749737.5" height="1809308.88" fwhm="0.226835057" truncated="false" identified="false" rank="2" points_across="22" user_set="FALSE" />
            <transition_peak replicate="7D_2" mass_error_ppm="2.3" retention_time="54.46293" start_time="54.14993" end_time="54.71333" area="15126285" background="4919724.5" height="1085374.88" fwhm="0.216915488" truncated="false" identified="false" rank="2" points_across="18" user_set="FALSE" />
            <transition_peak replicate="SPIKE" mass_error_ppm="2.4" retention_time="54.40033" start_time="54.11863" end_time="54.68203" area="10283367" background="3077914" height="723967.75" fwhm="0.222803265" truncated="false" identified="false" rank="2" points_across="18" user_set="FALSE" />
          </transition_results>
        </transition>
        <transition fragment_type="b" fragment_ordinal="7" calc_neutral_mass="678.442846" product_charge="1" cleavage_aa="L" loss_neutral_mass="0">
          <precursor_mz>574.321514</precursor_mz>
          <product_mz>679.450122</product_mz>
          <collision_energy>0</collision_energy>
          <transition_lib_info rank="5" intensity="654452.6" />
          <transition_results>
            <transition_peak replicate="2D_1" mass_error_ppm="2.4" retention_time="54.4003754" start_time="54.1186752" end_time="54.7133751" area="7910824" background="14427.4717" height="560330.25" fwhm="0.2283166" truncated="false" identified="false" rank="5" points_across="19" user_set="FALSE" />
            <transition_peak replicate="2D_2" mass_error_ppm="2.8" retention_time="54.4316368" start_time="54.1499367" end_time="54.6820374" area="7894255" background="102121.461" height="586796.438" fwhm="0.207443848" truncated="false" identified="false" rank="5" points_across="17" user_set="FALSE" />
            <transition_peak replicate="4D_1" mass_error_ppm="3.1" retention_time="54.46297" start_time="54.18127" end_time="54.71337" area="5178002.5" background="60130.57" height="395049.875" fwhm="0.195989236" truncated="false" identified="false" rank="5" points_across="17" user_set="FALSE" />
            <transition_peak replicate="4D_2" mass_error_ppm="3.1" retention_time="54.52567" start_time="54.18137" end_time="54.74477" area="7836313.5" background="0" height="570505.9" fwhm="0.212567478" truncated="false" identified="false" rank="5" points_across="18" user_set="FALSE" />
            <transition_peak replicate="50_1" mass_error_ppm="2.1" retention_time="54.2751465" start_time="54.0247459" end_time="54.5881462" area="1725531.5" background="0" height="130324.4" fwhm="0.204318479" truncated="false" identified="false" rank="5" points_across="18" user_set="FALSE" />
            <transition_peak replicate="50_2" mass_error_ppm="3.1" retention_time="54.55684" start_time="54.18124" end_time="54.80724" area="2264530" background="0" height="161383.188" fwhm="0.221011341" truncated="false" identified="false" rank="5" points_across="20" user_set="FALSE" />
            <transition_peak replicate="7D_1" mass_error_ppm="3" retention_time="54.49423" start_time="54.18123" end_time="54.83853" area="8278716" background="0" height="593101.25" fwhm="0.21604012" truncated="false" identified="false" rank="5" points_across="22" user_set="FALSE" />
            <transition_peak replicate="7D_2" mass_error_ppm="3.3" retention_time="54.43163" start_time="54.14993" end_time="54.71333" area="4674910" background="0" height="345415.969" fwhm="0.196058" truncated="false" identified="false" rank="5" points_across="18" user_set="FALSE" />
            <transition_peak replicate="SPIKE" mass_error_ppm="3" retention_time="54.40033" start_time="54.11863" end_time="54.68203" area="3256871" background="0" height="231582.453" fwhm="0.217935622" truncated="false" identified="false" rank="5" points_across="18" user_set="FALSE" />
          </transition_results>
        </transition>
        <transition fragment_type="b" fragment_ordinal="8" calc_neutral_mass="735.46431" product_charge="1" cleavage_aa="G" loss_neutral_mass="0">
          <precursor_mz>574.321514</precursor_mz>
          <product_mz>736.471586</product_mz>
          <collision_energy>0</collision_energy>
          <transition_lib_info rank="4" intensity="776151.3" />
          <transition_results>
            <transition_peak replicate="2D_1" mass_error_ppm="1.6" retention_time="54.3690758" start_time="54.1186752" end_time="54.7133751" area="13730188" background="204274.3" height="982810.6" fwhm="0.221156523" truncated="false" identified="false" rank="4" points_across="19" user_set="FALSE" />
            <transition_peak replicate="2D_2" mass_error_ppm="1.5" retention_time="54.4629364" start_time="54.1499367" end_time="54.6820374" area="12881405" background="439449.2" height="923115.4" fwhm="0.218394116" truncated="false" identified="false" rank="4" points_across="17" user_set="FALSE" />
            <transition_peak replicate="4D_1" mass_error_ppm="1.9" retention_time="54.46297" start_time="54.18127" end_time="54.71337" area="9161181" background="102175.195" height="673864.438" fwhm="0.211535871" truncated="false" identified="false" rank="4" points_across="17" user_set="FALSE" />
            <transition_peak replicate="4D_2" mass_error_ppm="1.9" retention_time="54.49437" start_time="54.18137" end_time="54.74477" area="12648606" background="0" height="959326.2" fwhm="0.208532766" truncated="false" identified="false" rank="4" points_across="18" user_set="FALSE" />
            <transition_peak replicate="50_1" mass_error_ppm="1.8" retention_time="54.2751465" start_time="54.0247459" end_time="54.5881462" area="2928126.75" background="0" height="214975.25" fwhm="0.208498374" truncated="false" identified="false" rank="4" points_across="18" user_set="FALSE" />
            <transition_peak replicate="50_2" mass_error_ppm="2.3" retention_time="54.55684" start_time="54.18124" end_time="54.80724" area="3961627.25" background="0" height="289142.3" fwhm="0.224610478" truncated="false" identified="false" rank="4" points_across="20" user_set="FALSE" />
            <transition_peak replicate="7D_1" mass_error_ppm="1.9" retention_time="54.52553" start_time="54.18123" end_time="54.83853" area="13977481" background="0" height="973084.438" fwhm="0.224236622" truncated="false" identified="false" rank="4" points_across="22" user_set="FALSE" />
            <transition_peak replicate="7D_2" mass_error_ppm="1.6" retention_time="54.43163" start_time="54.14993" end_time="54.71333" area="7886255.5" background="80667.92" height="563682.6" fwhm="0.217408359" truncated="false" identified="false" rank="4" points_across="18" user_set="FALSE" />
            <transition_peak replicate="SPIKE" mass_error_ppm="2.2" retention_time="54.40033" start_time="54.11863" end_time="54.68203" area="5476140" background="63067.3477" height="403438.1" fwhm="0.213136762" truncated="false" identified="false" rank="4" points_across="18" user_set="FALSE" />
          </transition_results>
        </transition>
        <transition fragment_type="b" fragment_ordinal="9" calc_neutral_mass="898.527639" product_charge="1" cleavage_aa="Y" loss_neutral_mass="0">
          <precursor_mz>574.321514</precursor_mz>
          <product_mz>899.534915</product_mz>
          <collision_energy>0</collision_energy>
          <transition_lib_info rank="3" intensity="1215858" />
          <transition_results>
            <transition_peak replicate="2D_1" mass_error_ppm="1.3" retention_time="54.3690758" start_time="54.1186752" end_time="54.7133751" area="15538539" background="369034.219" height="1123233.63" fwhm="0.221840441" truncated="false" identified="false" rank="3" points_across="19" user_set="FALSE" />
            <transition_peak replicate="2D_2" mass_error_ppm="1.9" retention_time="54.4629364" start_time="54.1499367" end_time="54.6820374" area="15839735" background="382354.938" height="1171104.5" fwhm="0.214821711" truncated="false" identified="false" rank="3" points_across="17" user_set="FALSE" />
            <transition_peak replicate="4D_1" mass_error_ppm="1.8" retention_time="54.49427" start_time="54.18127" end_time="54.71337" area="10388101" background="79706.1" height="745607.25" fwhm="0.214982182" truncated="false" identified="false" rank="3" points_across="17" user_set="FALSE" />
            <transition_peak replicate="4D_2" mass_error_ppm="1.6" retention_time="54.49437" start_time="54.18137" end_time="54.74477" area="15505535" background="0" height="1171082.25" fwhm="0.20942682" truncated="false" identified="false" rank="3" points_across="18" user_set="FALSE" />
            <transition_peak replicate="50_1" mass_error_ppm="0.8" retention_time="54.2751465" start_time="54.0247459" end_time="54.5881462" area="3446133.5" background="0" height="256829.25" fwhm="0.208998889" truncated="false" identified="false" rank="3" points_across="18" user_set="FALSE" />
            <transition_peak replicate="50_2" mass_error_ppm="1.4" retention_time="54.52554" start_time="54.18124" end_time="54.80724" area="4599586" background="0" height="325306.844" fwhm="0.216411144" truncated="false" identified="false" rank="3" points_across="20" user_set="FALSE" />
            <transition_peak replicate="7D_1" mass_error_ppm="1.7" retention_time="54.52553" start_time="54.18123" end_time="54.83853" area="15983958" background="0" height="1164367.25" fwhm="0.210281551" truncated="false" identified="false" rank="3" points_across="22" user_set="FALSE" />
            <transition_peak replicate="7D_2" mass_error_ppm="2.1" retention_time="54.46293" start_time="54.14993" end_time="54.71333" area="9358751" background="67134.58" height="703100" fwhm="0.206840172" truncated="false" identified="false" rank="3" points_across="18" user_set="FALSE" />
            <transition_peak replicate="SPIKE" mass_error_ppm="2.1" retention_time="54.40033" start_time="54.11863" end_time="54.68203" area="6252849" background="220192.516" height="453712.3" fwhm="0.215570584" truncated="false" identified="false" rank="3" points_across="18" user_set="FALSE" />
          </transition_results>
        </transition>
      </precursor>
    </peptide>
    <peptide auto_manage_children="false" sequence="STGVFTTME" modified_sequence="STGVFTTME" calc_neutral_pep_mass="971.426998" num_missed_cleavages="0" avg_measured_retention_time="52.09997">
      <peptide_results>
        <peptide_result replicate="2D_1" peak_count_ratio="1" retention_time="52.05477" />
        <peptide_result replicate="2D_2" peak_count_ratio="1" retention_time="52.11734" />
        <peptide_result replicate="4D_1" peak_count_ratio="1" retention_time="52.14867" />
        <peptide_result replicate="4D_2" peak_count_ratio="1" retention_time="52.2113647" />
        <peptide_result replicate="50_1" peak_count_ratio="1" retention_time="51.8982468" />
        <peptide_result replicate="50_2" peak_count_ratio="1" retention_time="52.2112541" />
        <peptide_result replicate="7D_1" peak_count_ratio="1" retention_time="52.08603" />
        <peptide_result replicate="7D_2" peak_count_ratio="1" retention_time="52.0234261" />
        <peptide_result replicate="SPIKE" peak_count_ratio="1" retention_time="52.14863" />
      </peptide_results>
      <precursor charge="2" calc_neutral_mass="971.426998" precursor_mz="486.720775" auto_manage_children="false" collision_energy="0" modified_sequence="STGVFTTME">
        <bibliospec_spectrum_info library_name="HeLa_GluC_digest_zyxin (Fibroblasts_GluC_digestion_replicates_2_3)" count_measured="1" />
        <precursor_results>
          <precursor_peak replicate="2D_1" peak_count_ratio="1" retention_time="52.05477" start_time="51.80437" end_time="52.305172" fwhm="0.2060531" area="31618252" background="2645993.25" height="1420145" mass_error_ppm="1.46497071" truncated="0" identified="false" library_dotp="0.967095" user_set="TRUE" />
          <precursor_peak replicate="2D_2" peak_count_ratio="1" retention_time="52.11734" start_time="51.77304" end_time="52.33644" fwhm="0.209361866" area="44231172" background="2977122.25" height="1701165" mass_error_ppm="1.8998059" truncated="0" identified="false" library_dotp="0.967447" user_set="TRUE" />
          <precursor_peak replicate="4D_1" peak_count_ratio="1" retention_time="52.14867" start_time="51.86697" end_time="52.3990669" fwhm="0.207099974" area="4.361491E+07" background="3338067" height="1776917.75" mass_error_ppm="1.64589512" truncated="0" identified="false" library_dotp="0.9708018" user_set="TRUE" />
          <precursor_peak replicate="4D_2" peak_count_ratio="1" retention_time="52.2113647" start_time="51.898365" end_time="52.3991661" fwhm="0.221871" area="18321074" background="2105687.25" height="717183.8" mass_error_ppm="1.88708711" truncated="0" identified="false" library_dotp="0.9624369" user_set="TRUE" />
          <precursor_peak replicate="50_1" peak_count_ratio="1" retention_time="51.8982468" start_time="51.6478462" end_time="52.1799469" fwhm="0.205972865" area="23393656" background="1915069.63" height="955375.938" mass_error_ppm="1.37676311" truncated="0" identified="false" library_dotp="0.962598145" user_set="TRUE" />
          <precursor_peak replicate="50_2" peak_count_ratio="1" retention_time="52.2112541" start_time="51.929554" end_time="52.4616547" fwhm="0.214695632" area="23546306" background="2484925.25" height="923510" mass_error_ppm="1.69173419" truncated="0" identified="false" library_dotp="0.967390835" user_set="TRUE" />
          <precursor_peak replicate="7D_1" peak_count_ratio="1" retention_time="52.08603" start_time="51.80433" end_time="52.3051262" fwhm="0.188756555" area="62773884" background="3730080.75" height="2810428.75" mass_error_ppm="1.55073369" truncated="0" identified="false" library_dotp="0.973957" user_set="TRUE" />
          <precursor_peak replicate="7D_2" peak_count_ratio="1" retention_time="52.0234261" start_time="51.8356247" end_time="52.3364258" fwhm="0.23088415" area="24301594" background="4116168.75" height="881056.4" mass_error_ppm="1.95908129" truncated="0" identified="false" library_dotp="0.965782464" user_set="TRUE" />
          <precursor_peak replicate="SPIKE" peak_count_ratio="1" retention_time="52.14863" start_time="51.9295273" end_time="52.33643" fwhm="0.209908232" area="19019708" background="2949567.5" height="827277.8" mass_error_ppm="1.9222492" truncated="0" identified="false" library_dotp="0.9707156" user_set="TRUE" />
        </precursor_results>
        <transition fragment_type="y" fragment_ordinal="2" calc_neutral_mass="278.093642" product_charge="1" cleavage_aa="M" loss_neutral_mass="0">
          <precursor_mz>486.720775</precursor_mz>
          <product_mz>279.100918</product_mz>
          <collision_energy>0</collision_energy>
          <transition_lib_info rank="2" intensity="358485.2" />
          <transition_results>
            <transition_peak replicate="2D_1" mass_error_ppm="0.5" retention_time="52.05477" start_time="51.80437" end_time="52.305172" area="7016864.5" background="233081.547" height="625240.3" fwhm="0.173916757" truncated="false" identified="false" rank="2" points_across="17" user_set="TRUE" />
            <transition_peak replicate="2D_2" mass_error_ppm="0.7" retention_time="52.11734" start_time="51.77304" end_time="52.33644" area="9943091" background="0" height="750840.8" fwhm="0.207298666" truncated="false" identified="false" rank="2" points_across="20" user_set="TRUE" />
            <transition_peak replicate="4D_1" mass_error_ppm="0.4" retention_time="52.17997" start_time="51.86697" end_time="52.3990669" area="9784088" background="0" height="748934.063" fwhm="0.207099974" truncated="false" identified="false" rank="2" points_across="19" user_set="TRUE" />
            <transition_peak replicate="4D_2" mass_error_ppm="0.9" retention_time="52.1800652" start_time="51.898365" end_time="52.3991661" area="3952591.75" background="13266.0605" height="317658.531" fwhm="0.190793008" truncated="false" identified="false" rank="2" points_across="16" user_set="TRUE" />
            <transition_peak replicate="50_1" mass_error_ppm="0.4" retention_time="51.8982468" start_time="51.6478462" end_time="52.1799469" area="5043217" background="194285.922" height="399944.875" fwhm="0.1939566" truncated="false" identified="false" rank="2" points_across="17" user_set="TRUE" />
            <transition_peak replicate="50_2" mass_error_ppm="0.5" retention_time="52.2112541" start_time="51.929554" end_time="52.4616547" area="5272679.5" background="0" height="398907.7" fwhm="0.206538334" truncated="false" identified="false" rank="2" points_across="18" user_set="TRUE" />
            <transition_peak replicate="7D_1" mass_error_ppm="0.4" retention_time="52.08603" start_time="51.80433" end_time="52.3051262" area="14349652" background="0" height="1211898" fwhm="0.183655858" truncated="false" identified="false" rank="2" points_across="18" user_set="TRUE" />
            <transition_peak replicate="7D_2" mass_error_ppm="0.8" retention_time="52.0860252" start_time="51.8356247" end_time="52.3364258" area="5309573.5" background="451282.844" height="400701.563" fwhm="0.20781064" truncated="false" identified="false" rank="2" points_across="16" user_set="TRUE" />
            <transition_peak replicate="SPIKE" mass_error_ppm="0.9" retention_time="52.11733" start_time="51.9295273" end_time="52.33643" area="4341823" background="284280" height="342600.156" fwhm="0.209908232" truncated="false" identified="false" rank="2" points_across="13" user_set="TRUE" />
          </transition_results>
        </transition>
        <transition fragment_type="y" fragment_ordinal="1" calc_neutral_mass="147.053158" product_charge="1" cleavage_aa="E" loss_neutral_mass="0">
          <precursor_mz>486.720775</precursor_mz>
          <product_mz>148.060434</product_mz>
          <collision_energy>0</collision_energy>
          <transition_lib_info rank="1" intensity="693583" />
          <transition_results>
            <transition_peak replicate="2D_1" mass_error_ppm="2" retention_time="52.05477" start_time="51.80437" end_time="52.305172" area="1.72255E+07" background="2412911.75" height="1420145" fwhm="0.1833158" truncated="false" identified="false" rank="1" points_across="17" user_set="TRUE" />
            <transition_peak replicate="2D_2" mass_error_ppm="2.5" retention_time="52.11734" start_time="51.77304" end_time="52.33644" area="24024834" background="2977122.25" height="1701165" fwhm="0.209361866" truncated="false" identified="false" rank="1" points_across="20" user_set="TRUE" />
            <transition_peak replicate="4D_1" mass_error_ppm="2.3" retention_time="52.14867" start_time="51.86697" end_time="52.3990669" area="23638428" background="3338067" height="1776917.75" fwhm="0.204559177" truncated="false" identified="false" rank="1" points_across="19" user_set="TRUE" />
            <transition_peak replicate="4D_2" mass_error_ppm="2.4" retention_time="52.2113647" start_time="51.898365" end_time="52.3991661" area="10187453" background="2092421.25" height="717183.8" fwhm="0.221871" truncated="false" identified="false" rank="1" points_across="16" user_set="TRUE" />
            <transition_peak replicate="50_1" mass_error_ppm="1.9" retention_time="51.8982468" start_time="51.6478462" end_time="52.1799469" area="12903592" background="1720783.75" height="955375.938" fwhm="0.202778712" truncated="false" identified="false" rank="1" points_across="17" user_set="TRUE" />
            <transition_peak replicate="50_2" mass_error_ppm="2.3" retention_time="52.2112541" start_time="51.929554" end_time="52.4616547" area="12980385" background="2484925.25" height="923510" fwhm="0.213354543" truncated="false" identified="false" rank="1" points_across="18" user_set="TRUE" />
            <transition_peak replicate="7D_1" mass_error_ppm="2.2" retention_time="52.08603" start_time="51.80433" end_time="52.3051262" area="3.361563E+07" background="3730080.75" height="2810428.75" fwhm="0.174199492" truncated="false" identified="false" rank="1" points_across="18" user_set="TRUE" />
            <transition_peak replicate="7D_2" mass_error_ppm="2.5" retention_time="52.0234261" start_time="51.8356247" end_time="52.3364258" area="13196571" background="3660610" height="881056.4" fwhm="0.22090818" truncated="false" identified="false" rank="1" points_across="16" user_set="TRUE" />
            <transition_peak replicate="SPIKE" mass_error_ppm="2.4" retention_time="52.14863" start_time="51.9295273" end_time="52.33643" area="10244856" background="2257223.5" height="827277.8" fwhm="0.206381679" truncated="false" identified="false" rank="1" points_across="13" user_set="TRUE" />
          </transition_results>
        </transition>
        <transition fragment_type="b" fragment_ordinal="2" calc_neutral_mass="188.079707" product_charge="1" cleavage_aa="T" loss_neutral_mass="0">
          <precursor_mz>486.720775</precursor_mz>
          <product_mz>189.086983</product_mz>
          <collision_energy>0</collision_energy>
          <transition_lib_info rank="3" intensity="126019.3" />
          <transition_results>
            <transition_peak replicate="2D_1" mass_error_ppm="1.2" retention_time="52.05477" start_time="51.80437" end_time="52.305172" area="2837477.25" background="0" height="220683.75" fwhm="0.2060531" truncated="false" identified="false" rank="3" points_across="17" user_set="TRUE" />
            <transition_peak replicate="2D_2" mass_error_ppm="1.7" retention_time="52.05474" start_time="51.77304" end_time="52.33644" area="3878877.75" background="0" height="288691.719" fwhm="0.20329833" truncated="false" identified="false" rank="3" points_across="20" user_set="TRUE" />
            <transition_peak replicate="4D_1" mass_error_ppm="1.5" retention_time="52.17997" start_time="51.86697" end_time="52.3990669" area="4011867.25" background="0" height="309197.2" fwhm="0.206523046" truncated="false" identified="false" rank="3" points_across="19" user_set="TRUE" />
            <transition_peak replicate="4D_2" mass_error_ppm="1.5" retention_time="52.2113647" start_time="51.898365" end_time="52.3991661" area="1597836.63" background="0" height="120458.977" fwhm="0.201384142" truncated="false" identified="false" rank="3" points_across="16" user_set="TRUE" />
            <transition_peak replicate="50_1" mass_error_ppm="1.5" retention_time="51.8982468" start_time="51.6478462" end_time="52.1799469" area="2126256.5" background="0" height="162182.859" fwhm="0.205972865" truncated="false" identified="false" rank="3" points_across="17" user_set="TRUE" />
            <transition_peak replicate="50_2" mass_error_ppm="1.5" retention_time="52.2112541" start_time="51.929554" end_time="52.4616547" area="2021337.5" background="0" height="157437.422" fwhm="0.214695632" truncated="false" identified="false" rank="3" points_across="18" user_set="TRUE" />
            <transition_peak replicate="7D_1" mass_error_ppm="1.4" retention_time="52.08603" start_time="51.80433" end_time="52.3051262" area="5603790" background="0" height="456412.9" fwhm="0.188756555" truncated="false" identified="false" rank="3" points_across="18" user_set="TRUE" />
            <transition_peak replicate="7D_2" mass_error_ppm="1.7" retention_time="52.0860252" start_time="51.8356247" end_time="52.3364258" area="2277093" background="4275.9043" height="159667.188" fwhm="0.22285676" truncated="false" identified="false" rank="3" points_across="16" user_set="TRUE" />
            <transition_peak replicate="SPIKE" mass_error_ppm="1.7" retention_time="52.14863" start_time="51.9295273" end_time="52.33643" area="1693457.88" background="171011.391" height="149932.9" fwhm="0.175089732" truncated="false" identified="false" rank="3" points_across="13" user_set="TRUE" />
          </transition_results>
        </transition>
        <transition fragment_type="b" fragment_ordinal="3" calc_neutral_mass="245.101171" product_charge="1" cleavage_aa="G" loss_neutral_mass="0">
          <precursor_mz>486.720775</precursor_mz>
          <product_mz>246.108447</product_mz>
          <collision_energy>0</collision_energy>
          <transition_lib_info rank="5" intensity="90349.17" />
          <transition_results>
            <transition_peak replicate="2D_1" mass_error_ppm="0.6" retention_time="52.05477" start_time="51.80437" end_time="52.305172" area="2306050.5" background="0" height="199528.109" fwhm="0.1803509" truncated="false" identified="false" rank="4" points_across="17" user_set="TRUE" />
            <transition_peak replicate="2D_2" mass_error_ppm="1.2" retention_time="52.11734" start_time="51.77304" end_time="52.33644" area="3325422.25" background="0" height="265690.219" fwhm="0.193738818" truncated="false" identified="false" rank="4" points_across="20" user_set="TRUE" />
            <transition_peak replicate="4D_1" mass_error_ppm="0.9" retention_time="52.14867" start_time="51.86697" end_time="52.3990669" area="2975068" background="0" height="267146.5" fwhm="0.176426992" truncated="false" identified="false" rank="5" points_across="19" user_set="TRUE" />
            <transition_peak replicate="4D_2" mass_error_ppm="1.3" retention_time="52.1800652" start_time="51.898365" end_time="52.3991661" area="1230967.25" background="0" height="103772.867" fwhm="0.179311663" truncated="false" identified="false" rank="5" points_across="16" user_set="TRUE" />
            <transition_peak replicate="50_1" mass_error_ppm="0.4" retention_time="51.8982468" start_time="51.6478462" end_time="52.1799469" area="1669461.63" background="0" height="141178.3" fwhm="0.180713877" truncated="false" identified="false" rank="4" points_across="17" user_set="TRUE" />
            <transition_peak replicate="50_2" mass_error_ppm="0.8" retention_time="52.2425537" start_time="51.929554" end_time="52.4616547" area="1578568.25" background="0" height="123733.992" fwhm="0.206431344" truncated="false" identified="false" rank="5" points_across="18" user_set="TRUE" />
            <transition_peak replicate="7D_1" mass_error_ppm="0.4" retention_time="52.0547256" start_time="51.80433" end_time="52.3051262" area="4493967.5" background="0" height="387260.781" fwhm="0.167750061" truncated="false" identified="false" rank="5" points_across="18" user_set="TRUE" />
            <transition_peak replicate="7D_2" mass_error_ppm="1.6" retention_time="52.0547256" start_time="51.8356247" end_time="52.3364258" area="1779787.25" background="0" height="130836.523" fwhm="0.23088415" truncated="false" identified="false" rank="4" points_across="16" user_set="TRUE" />
            <transition_peak replicate="SPIKE" mass_error_ppm="1.7" retention_time="52.14863" start_time="51.9295273" end_time="52.33643" area="1416633.5" background="86806.91" height="116654.875" fwhm="0.199714467" truncated="false" identified="false" rank="4" points_across="13" user_set="TRUE" />
          </transition_results>
        </transition>
        <transition fragment_type="b" fragment_ordinal="4" calc_neutral_mass="344.169585" product_charge="1" cleavage_aa="V" loss_neutral_mass="0">
          <precursor_mz>486.720775</precursor_mz>
          <product_mz>345.176861</product_mz>
          <collision_energy>0</collision_energy>
          <transition_lib_info rank="4" intensity="105698.6" />
          <transition_results>
            <transition_peak replicate="2D_1" mass_error_ppm="1.6" retention_time="52.05477" start_time="51.80437" end_time="52.305172" area="2232359.5" background="0" height="196030.078" fwhm="0.180209532" truncated="false" identified="false" rank="5" points_across="17" user_set="TRUE" />
            <transition_peak replicate="2D_2" mass_error_ppm="2.1" retention_time="52.11734" start_time="51.77304" end_time="52.33644" area="3058948.5" background="0" height="242951.641" fwhm="0.193074" truncated="false" identified="false" rank="5" points_across="20" user_set="TRUE" />
            <transition_peak replicate="4D_1" mass_error_ppm="1.5" retention_time="52.14867" start_time="51.86697" end_time="52.3990669" area="3205460" background="0" height="252240.4" fwhm="0.2035849" truncated="false" identified="false" rank="4" points_across="19" user_set="TRUE" />
            <transition_peak replicate="4D_2" mass_error_ppm="1.9" retention_time="52.2113647" start_time="51.898365" end_time="52.3991661" area="1352223.75" background="0" height="113265.055" fwhm="0.18947868" truncated="false" identified="false" rank="4" points_across="16" user_set="TRUE" />
            <transition_peak replicate="50_1" mass_error_ppm="1.1" retention_time="51.9295464" start_time="51.6478462" end_time="52.1799469" area="1651129.63" background="0" height="132657.578" fwhm="0.19689475" truncated="false" identified="false" rank="5" points_across="17" user_set="TRUE" />
            <transition_peak replicate="50_2" mass_error_ppm="1.8" retention_time="52.1799545" start_time="51.929554" end_time="52.4616547" area="1693336.25" background="0" height="131028.9" fwhm="0.204016641" truncated="false" identified="false" rank="4" points_across="18" user_set="TRUE" />
            <transition_peak replicate="7D_1" mass_error_ppm="1.7" retention_time="52.08603" start_time="51.80433" end_time="52.3051262" area="4710844" background="0" height="407783.469" fwhm="0.17154789" truncated="false" identified="false" rank="4" points_across="18" user_set="TRUE" />
            <transition_peak replicate="7D_2" mass_error_ppm="2.1" retention_time="52.0234261" start_time="51.8356247" end_time="52.3364258" area="1738570.5" background="0" height="130106.273" fwhm="0.212334409" truncated="false" identified="false" rank="5" points_across="16" user_set="TRUE" />
            <transition_peak replicate="SPIKE" mass_error_ppm="2.1" retention_time="52.14863" start_time="51.9295273" end_time="52.33643" area="1322937" background="150245.453" height="125742.57" fwhm="0.1664854" truncated="false" identified="false" rank="5" points_across="13" user_set="TRUE" />
          </transition_results>
        </transition>
      </precursor>
    </peptide>
  </peptide_list>
</srm_settings>
