# Supplementary material for: Cell density-dependent proteolysis by HtrA1 induces translocation of zyxin to the nucleus and increased cell survival
Source: Cell Death Dis. 2020 Aug 21;11(8):674. doi: 10.1038/s41419-020-02883-2 (PMC7442833; doi:10.1038/s41419-020-02883-2)
Supplement: Supplementary file 15 — Fibroblasts_Trypsin_digestion_replicate1.sky [file 41419_2020_2883_MOESM15_ESM.zip › Fibroblasts_Trypsin_digestion.sky]

<?xml version="1.0" encoding="utf-8"?>
<srm_settings format_version="3.73" software_version="Skyline (64-bit) 4.1.0.18169">
  <settings_summary name="Default">
    <peptide_settings>
      <enzyme name="Trypsin" cut="KR" no_cut="P" sense="C" />
      <digest_settings max_missed_cleavages="1" />
      <peptide_prediction use_measured_rts="true" measured_rt_window="2" use_spectral_library_drift_times="false" spectral_library_drift_times_peak_width_calc_type="resolving_power" spectral_library_drift_times_resolving_power="0" spectral_library_drift_times_width_at_dt_zero="0" spectral_library_drift_times_width_at_dt_max="0" />
      <peptide_filter start="25" min_length="8" max_length="25" auto_select="true">
        <peptide_exclusions />
      </peptide_filter>
      <peptide_libraries pick="library">
        <bibliospec_lite_library name="Density_fibroblasts_tryptic_digest (Fibroblasts_Trypsin_digestion)" file_name_hint="Density_fibroblasts_tryptic_digest.blib" lsid="urn:lsid:proteome.gs.washington.edu:spectral_libary:bibliospec:nr:minimal:Density_fibroblasts_tryptic_digest:f644d293-afff-49c8-9621-e6b70da50ce9:1.7" revision="1" />
      </peptide_libraries>
      <peptide_modifications max_variable_mods="3" max_neutral_losses="1" internal_standard="none">
        <static_modifications>
          <static_modification name="Carbamidomethyl (C)" aminoacid="C" formula="H3C2NO" unimod_id="4" short_name="CAM" />
          <static_modification name="Oxidation (M)" aminoacid="M" variable="true" formula="O" unimod_id="35" short_name="Oxi">
            <potential_loss formula="H4COS" massdiff_monoisotopic="63.998285" massdiff_average="64.10701" />
          </static_modification>
          <static_modification name="Gln-&gt;pyro-Glu (N-term Q)" aminoacid="Q" terminus="N" variable="true" formula="-H3N" unimod_id="28" short_name="PGQ" />
          <static_modification name="Deamidated (NQ)" aminoacid="N, Q" variable="true" formula="O - HN" unimod_id="7" short_name="Dea" />
          <static_modification name="Acetyl (N-term)" terminus="N" variable="true" formula="C2H2O" unimod_id="1" short_name="1Ac" />
        </static_modifications>
        <heavy_modifications />
      </peptide_modifications>
    </peptide_settings>
    <transition_settings>
      <transition_prediction precursor_mass_type="Monoisotopic" fragment_mass_type="Monoisotopic" optimize_by="None" />
      <transition_filter precursor_charges="2,3,4" product_charges="1,2,3" precursor_adducts="[M+H]" product_adducts="[M+]" fragment_types="y,b" small_molecule_fragment_types="f" fragment_range_first="m/z &gt; precursor" fragment_range_last="5 ions" precursor_mz_window="0" auto_select="true">
        <measured_ion name="N-terminal to Proline" cut="P" sense="N" min_length="3" />
      </transition_filter>
      <transition_libraries ion_match_tolerance="0.5" min_ion_count="0" ion_count="5" pick_from="all" />
      <transition_integration />
      <transition_instrument min_mz="50" max_mz="1500" mz_match_tolerance="0.055" />
      <transition_full_scan acquisition_method="Targeted" product_mass_analyzer="orbitrap" product_res="30000" product_res_mz="400" />
    </transition_settings>
    <data_settings document_guid="55ca4c5d-9011-4ded-bb0e-00de7b070f13" />
    <measured_results time_normal_area="true">
      <replicate name="2D">
        <sample_file id="_2D_f0" file_path="C:\Users\famisa\Documents\Projects\Zyxin_(data)\2019-04-09_Density_dependent_cleavege_2\Zyxin_targets_Tryp\20190408_MB_FS_Tryp_2D_3.raw" sample_name="20190408_MB_FS_Tryp_2D_3" acquired_time="2019-04-09T21:28:13" modified_time="2019-04-09T22:38:16">
          <instrument_info_list>
            <instrument_info>
              <model>Q Exactive</model>
              <ionsource>nanoelectrospray</ionsource>
              <analyzer>quadrupole/orbitrap</analyzer>
              <detector>inductive detector</detector>
            </instrument_info>
          </instrument_info_list>
        </sample_file>
      </replicate>
      <replicate name="4D">
        <sample_file id="_4D_f0" file_path="C:\Users\famisa\Documents\Projects\Zyxin_(data)\2019-04-09_Density_dependent_cleavege_2\Zyxin_targets_Tryp\20190408_MB_FS_Tryp_4D_3.raw" sample_name="20190408_MB_FS_Tryp_4D_3" acquired_time="2019-04-09T22:58:56" modified_time="2019-04-10T00:08:59">
          <instrument_info_list>
            <instrument_info>
              <model>Q Exactive</model>
              <ionsource>nanoelectrospray</ionsource>
              <analyzer>quadrupole/orbitrap</analyzer>
              <detector>inductive detector</detector>
            </instrument_info>
          </instrument_info_list>
        </sample_file>
      </replicate>
      <replicate name="50">
        <sample_file id="_50_f0" file_path="C:\Users\famisa\Documents\Projects\Zyxin_(data)\2019-04-09_Density_dependent_cleavege_2\Zyxin_targets_Tryp\20190408_MB_FS_Tryp_50_3.raw" sample_name="20190408_MB_FS_Tryp_50_3" acquired_time="2019-04-09T19:57:29" modified_time="2019-04-09T21:07:32">
          <instrument_info_list>
            <instrument_info>
              <model>Q Exactive</model>
              <ionsource>nanoelectrospray</ionsource>
              <analyzer>quadrupole/orbitrap</analyzer>
              <detector>inductive detector</detector>
            </instrument_info>
          </instrument_info_list>
        </sample_file>
      </replicate>
      <replicate name="7D">
        <sample_file id="_7D_f0" file_path="C:\Users\famisa\Documents\Projects\Zyxin_(data)\2019-04-09_Density_dependent_cleavege_2\Zyxin_targets_Tryp\20190408_MB_FS_Tryp_7D_3.raw" sample_name="20190408_MB_FS_Tryp_7D_3" acquired_time="2019-04-10T00:29:44" modified_time="2019-04-10T01:39:47">
          <instrument_info_list>
            <instrument_info>
              <model>Q Exactive</model>
              <ionsource>nanoelectrospray</ionsource>
              <analyzer>quadrupole/orbitrap</analyzer>
              <detector>inductive detector</detector>
            </instrument_info>
          </instrument_info_list>
        </sample_file>
      </replicate>
    </measured_results>
  </settings_summary>
  <peptide_list label_name="Zyxin" websearch_status="X" auto_manage_children="false">
    <peptide auto_manage_children="false" sequence="FSPGAPGGSGSQPNQK" modified_sequence="FSPGAPGGSGSQPNQK" calc_neutral_pep_mass="1514.71137" num_missed_cleavages="0" avg_measured_retention_time="20.32349">
      <peptide_results>
        <peptide_result replicate="2D" peak_count_ratio="1" retention_time="20.2258072" />
        <peptide_result replicate="4D" peak_count_ratio="1" retention_time="20.3698273" />
        <peptide_result replicate="50" peak_count_ratio="1" retention_time="20.4806156" />
        <peptide_result replicate="7D" peak_count_ratio="1" retention_time="20.2177067" />
      </peptide_results>
      <precursor charge="2" calc_neutral_mass="1514.71137" precursor_mz="758.362961" auto_manage_children="false" collision_energy="0" modified_sequence="FSPGAPGGSGSQPNQK">
        <bibliospec_spectrum_info library_name="Density_fibroblasts_tryptic_digest (Fibroblasts_Trypsin_digestion)" count_measured="70" />
        <precursor_results>
          <precursor_peak replicate="2D" peak_count_ratio="1" retention_time="20.2258072" start_time="20.1426067" end_time="20.3506069" fwhm="0.1096284" area="4.373423E+08" background="56807136" height="2.544345E+07" mass_error_ppm="-0.36919114" truncated="0" identified="false" library_dotp="0.9643048" user_set="TRUE" />
          <precursor_peak replicate="4D" peak_count_ratio="1" retention_time="20.3698273" start_time="20.2486267" end_time="20.4910278" fwhm="0.11002861" area="6.506335E+08" background="28418734" height="3.481587E+07" mass_error_ppm="-1.10047233" truncated="0" identified="false" library_dotp="0.9707589" user_set="TRUE" />
          <precursor_peak replicate="50" peak_count_ratio="1" retention_time="20.4806156" start_time="20.4000149" end_time="20.6418152" fwhm="0.116538763" area="6.235594E+08" background="58469748" height="32741404" mass_error_ppm="-1.61000288" truncated="0" identified="false" library_dotp="0.954679132" user_set="TRUE" />
          <precursor_peak replicate="7D" peak_count_ratio="1" retention_time="20.2177067" start_time="20.1367073" end_time="20.3797073" fwhm="0.107231282" area="8.617203E+08" background="6.243229E+07" height="5.009216E+07" mass_error_ppm="-1.00950181" truncated="0" identified="false" library_dotp="0.983008564" user_set="TRUE" />
        </precursor_results>
        <transition fragment_type="y" fragment_ordinal="11" calc_neutral_mass="1055.499586" product_charge="1" cleavage_aa="P" loss_neutral_mass="0">
          <precursor_mz>758.362961</precursor_mz>
          <product_mz>1056.506862</product_mz>
          <collision_energy>0</collision_energy>
          <transition_lib_info rank="1" intensity="7216232" />
          <transition_results>
            <transition_peak replicate="2D" mass_error_ppm="0.7" retention_time="20.2258072" start_time="20.1426067" end_time="20.3506069" area="172174832" background="21761086" height="2.544345E+07" fwhm="0.105888262" truncated="false" identified="false" rank="1" points_across="6" user_set="TRUE" />
            <transition_peak replicate="4D" mass_error_ppm="0.8" retention_time="20.3698273" start_time="20.2486267" end_time="20.4910278" area="237784432" background="10918267" height="3.481587E+07" fwhm="0.108812973" truncated="false" identified="false" rank="1" points_across="7" user_set="TRUE" />
            <transition_peak replicate="50" mass_error_ppm="0.7" retention_time="20.4806156" start_time="20.4000149" end_time="20.6418152" area="2.2483E+08" background="18281342" height="32741404" fwhm="0.116538763" truncated="false" identified="false" rank="1" points_across="6" user_set="TRUE" />
            <transition_peak replicate="7D" mass_error_ppm="0.6" retention_time="20.2177067" start_time="20.1367073" end_time="20.3797073" area="316372640" background="20867448" height="5.009216E+07" fwhm="0.101466663" truncated="false" identified="false" rank="1" points_across="7" user_set="TRUE" />
          </transition_results>
        </transition>
        <transition fragment_type="y" fragment_ordinal="7" calc_neutral_mass="757.371866" product_charge="1" cleavage_aa="G" loss_neutral_mass="0">
          <precursor_mz>758.362961</precursor_mz>
          <product_mz>758.379142</product_mz>
          <collision_energy>0</collision_energy>
          <transition_lib_info rank="5" intensity="1421742" />
          <transition_results>
            <transition_peak replicate="2D" mass_error_ppm="-11.6" retention_time="20.3090076" start_time="20.1426067" end_time="20.3506069" area="21821774" background="2962468.25" height="1870802.75" fwhm="0.150484353" fwhm_degenerate="true" truncated="false" identified="false" rank="5" points_across="6" user_set="TRUE" />
            <transition_peak replicate="4D" mass_error_ppm="-14.2" retention_time="20.4506264" start_time="20.2486267" end_time="20.4910278" area="63777348" background="2595869.5" height="9979446" fwhm="0.103288367" fwhm_degenerate="true" truncated="false" identified="false" rank="5" points_across="7" user_set="TRUE" />
            <transition_peak replicate="50" mass_error_ppm="-15.7" retention_time="20.5612144" start_time="20.4000149" end_time="20.6418152" area="7.171731E+07" background="11918557" height="1.013531E+07" fwhm="0.11558561" truncated="false" identified="false" rank="4" points_across="6" user_set="TRUE" />
            <transition_peak replicate="7D" mass_error_ppm="-14" retention_time="20.3392067" start_time="20.1367073" end_time="20.3797073" area="6.991923E+07" background="10262986" height="10582674" fwhm="0.107231282" truncated="false" identified="false" rank="5" points_across="7" user_set="TRUE" />
          </transition_results>
        </transition>
        <transition fragment_type="y" fragment_ordinal="4" calc_neutral_mass="485.259797" product_charge="1" cleavage_aa="P" loss_neutral_mass="0">
          <precursor_mz>758.362961</precursor_mz>
          <product_mz>486.267073</product_mz>
          <collision_energy>0</collision_energy>
          <transition_lib_info rank="4" intensity="2080011" />
          <transition_results>
            <transition_peak replicate="2D" mass_error_ppm="-1.7" retention_time="20.2258072" start_time="20.1426067" end_time="20.3506069" area="48319364" background="6291969" height="7011718" fwhm="0.108012244" truncated="false" identified="false" rank="4" points_across="6" user_set="TRUE" />
            <transition_peak replicate="4D" mass_error_ppm="-1.8" retention_time="20.3698273" start_time="20.2486267" end_time="20.4910278" area="6.791651E+07" background="3080199" height="10069439" fwhm="0.107792139" truncated="false" identified="false" rank="4" points_across="7" user_set="TRUE" />
            <transition_peak replicate="50" mass_error_ppm="-1.6" retention_time="20.4806156" start_time="20.4000149" end_time="20.6418152" area="6.789862E+07" background="5524797" height="9939771" fwhm="0.11567416" truncated="false" identified="false" rank="5" points_across="6" user_set="TRUE" />
            <transition_peak replicate="7D" mass_error_ppm="-2" retention_time="20.2177067" start_time="20.1367073" end_time="20.3797073" area="9.499975E+07" background="6226896" height="15181199" fwhm="0.09953606" truncated="false" identified="false" rank="4" points_across="7" user_set="TRUE" />
          </transition_results>
        </transition>
        <transition fragment_type="y" fragment_ordinal="14" calc_neutral_mass="1280.610928" product_charge="2" cleavage_aa="P" loss_neutral_mass="0">
          <precursor_mz>758.362961</precursor_mz>
          <product_mz>641.31274</product_mz>
          <collision_energy>0</collision_energy>
          <transition_lib_info rank="2" intensity="4503520" />
          <transition_results>
            <transition_peak replicate="2D" mass_error_ppm="0.1" retention_time="20.2258072" start_time="20.1426067" end_time="20.3506069" area="110557336" background="14263723" height="16486014" fwhm="0.105187461" truncated="false" identified="false" rank="2" points_across="6" user_set="TRUE" />
            <transition_peak replicate="4D" mass_error_ppm="0.3" retention_time="20.3698273" start_time="20.2486267" end_time="20.4910278" area="156789488" background="6642200" height="22608374" fwhm="0.11002861" truncated="false" identified="false" rank="2" points_across="7" user_set="TRUE" />
            <transition_peak replicate="50" mass_error_ppm="0.1" retention_time="20.4806156" start_time="20.4000149" end_time="20.6418152" area="140676416" background="12298782" height="20793582" fwhm="0.114728391" truncated="false" identified="false" rank="2" points_across="6" user_set="TRUE" />
            <transition_peak replicate="7D" mass_error_ppm="0.2" retention_time="20.2177067" start_time="20.1367073" end_time="20.3797073" area="215173216" background="14252101" height="34189228" fwhm="0.100128092" truncated="false" identified="false" rank="2" points_across="7" user_set="TRUE" />
          </transition_results>
        </transition>
        <transition fragment_type="y" fragment_ordinal="11" calc_neutral_mass="1055.499586" product_charge="2" cleavage_aa="P" loss_neutral_mass="0">
          <precursor_mz>758.362961</precursor_mz>
          <product_mz>528.757069</product_mz>
          <collision_energy>0</collision_energy>
          <transition_lib_info rank="3" intensity="3954958" />
          <transition_results>
            <transition_peak replicate="2D" mass_error_ppm="0.5" retention_time="20.2258072" start_time="20.1426067" end_time="20.3506069" area="8.446899E+07" background="1.152789E+07" height="11980078" fwhm="0.1096284" truncated="false" identified="false" rank="3" points_across="6" user_set="TRUE" />
            <transition_peak replicate="4D" mass_error_ppm="0.6" retention_time="20.3698273" start_time="20.2486267" end_time="20.4910278" area="124365720" background="5182198.5" height="18368336" fwhm="0.108059675" truncated="false" identified="false" rank="3" points_across="7" user_set="TRUE" />
            <transition_peak replicate="50" mass_error_ppm="0.5" retention_time="20.4806156" start_time="20.4000149" end_time="20.6418152" area="118437048" background="10446268" height="17763312" fwhm="0.112124756" truncated="false" identified="false" rank="3" points_across="6" user_set="TRUE" />
            <transition_peak replicate="7D" mass_error_ppm="0.4" retention_time="20.2177067" start_time="20.1367073" end_time="20.3797073" area="165255488" background="10822858" height="2.574342E+07" fwhm="0.103329286" truncated="false" identified="false" rank="3" points_across="7" user_set="TRUE" />
          </transition_results>
        </transition>
      </precursor>
    </peptide>
    <peptide auto_manage_children="false" sequence="QHPVPPPAQNQNQVR" modified_sequence="QHPVPPPAQNQNQVR" calc_neutral_pep_mass="1708.87575" num_missed_cleavages="0" avg_measured_retention_time="16.6652164">
      <peptide_results>
        <peptide_result replicate="2D" peak_count_ratio="1" retention_time="16.6532879" />
        <peptide_result replicate="4D" peak_count_ratio="1" retention_time="16.6948032" />
        <peptide_result replicate="50" peak_count_ratio="1" retention_time="16.6959915" />
        <peptide_result replicate="7D" peak_count_ratio="1" retention_time="16.6167831" />
      </peptide_results>
      <precursor charge="3" calc_neutral_mass="1708.87575" precursor_mz="570.632526" auto_manage_children="false" collision_energy="0" modified_sequence="QHPVPPPAQNQNQVR">
        <bibliospec_spectrum_info library_name="Density_fibroblasts_tryptic_digest (Fibroblasts_Trypsin_digestion)" count_measured="149" />
        <precursor_results>
          <precursor_peak replicate="2D" peak_count_ratio="1" retention_time="16.6532879" start_time="16.4872875" end_time="17.0682869" fwhm="0.139438435" area="1.93054E+08" background="3152517.5" height="5178663.5" mass_error_ppm="-0.450135976" truncated="0" identified="false" library_dotp="0.9906424" user_set="FALSE" />
          <precursor_peak replicate="4D" peak_count_ratio="1" retention_time="16.6948032" start_time="16.5340042" end_time="17.1772041" fwhm="0.1407171" area="210182048" background="2836593" height="5277511.5" mass_error_ppm="-0.48338902" truncated="0" identified="false" library_dotp="0.9881454" user_set="FALSE" />
          <precursor_peak replicate="50" peak_count_ratio="1" retention_time="16.6959915" start_time="16.4541912" end_time="17.01839" fwhm="0.1780433" area="204918528" background="1991695" height="4209725" mass_error_ppm="-0.491379857" truncated="0" identified="false" library_dotp="0.9829903" user_set="FALSE" />
          <precursor_peak replicate="7D" peak_count_ratio="1" retention_time="16.6167831" start_time="16.4142838" end_time="16.9407825" fwhm="0.136089981" area="2.905816E+08" background="1567199" height="7360863.5" mass_error_ppm="-0.604618" truncated="0" identified="false" library_dotp="0.984504" user_set="FALSE" />
        </precursor_results>
        <transition fragment_type="y" fragment_ordinal="6" calc_neutral_mass="757.3831" product_charge="1" cleavage_aa="N" loss_neutral_mass="0">
          <precursor_mz>570.632526</precursor_mz>
          <product_mz>758.390376</product_mz>
          <collision_energy>0</collision_energy>
          <transition_lib_info rank="1" intensity="3021571" />
          <transition_results>
            <transition_peak replicate="2D" mass_error_ppm="-1.6" retention_time="16.6532879" start_time="16.4872875" end_time="17.0682869" area="4.485236E+07" background="694663" height="4770393.5" fwhm="0.139438435" truncated="false" identified="false" rank="2" points_across="15" user_set="FALSE" />
            <transition_peak replicate="4D" mass_error_ppm="-1.6" retention_time="16.6948032" start_time="16.5340042" end_time="17.1772041" area="4.846893E+07" background="752469.563" height="5277511.5" fwhm="0.1352027" truncated="false" identified="false" rank="2" points_across="17" user_set="FALSE" />
            <transition_peak replicate="50" mass_error_ppm="-1.3" retention_time="16.6959915" start_time="16.4541912" end_time="17.01839" area="4.821939E+07" background="522265.156" height="4209725" fwhm="0.17078954" truncated="false" identified="false" rank="1" points_across="15" user_set="FALSE" />
            <transition_peak replicate="7D" mass_error_ppm="-1.7" retention_time="16.6167831" start_time="16.4142838" end_time="16.9407825" area="6.849002E+07" background="415131.875" height="7360863.5" fwhm="0.133176908" truncated="false" identified="false" rank="1" points_across="14" user_set="FALSE" />
          </transition_results>
        </transition>
        <transition fragment_type="b" fragment_ordinal="4" calc_neutral_mass="461.238667" product_charge="1" cleavage_aa="V" loss_neutral_mass="0">
          <precursor_mz>570.632526</precursor_mz>
          <product_mz>462.245943</product_mz>
          <collision_energy>0</collision_energy>
          <transition_lib_info rank="5" intensity="2132383" />
          <transition_results>
            <transition_peak replicate="2D" mass_error_ppm="-0.1" retention_time="16.6532879" start_time="16.4872875" end_time="17.0682869" area="32036612" background="485137" height="3523860.75" fwhm="0.132206813" truncated="false" identified="false" rank="5" points_across="15" user_set="FALSE" />
            <transition_peak replicate="4D" mass_error_ppm="-0.2" retention_time="16.6948032" start_time="16.5340042" end_time="17.1772041" area="35384012" background="407343.844" height="3890879.75" fwhm="0.134001687" truncated="false" identified="false" rank="5" points_across="17" user_set="FALSE" />
            <transition_peak replicate="50" mass_error_ppm="-0.3" retention_time="16.6959915" start_time="16.4541912" end_time="17.01839" area="35243204" background="361732.156" height="3244125" fwhm="0.158988938" truncated="false" identified="false" rank="4" points_across="15" user_set="FALSE" />
            <transition_peak replicate="7D" mass_error_ppm="-0.2" retention_time="16.5762825" start_time="16.4142838" end_time="16.9407825" area="4.844893E+07" background="329201.344" height="5098272" fwhm="0.135893464" truncated="false" identified="false" rank="5" points_across="14" user_set="FALSE" />
          </transition_results>
        </transition>
        <transition fragment_type="b" fragment_ordinal="5" calc_neutral_mass="558.291431" product_charge="1" cleavage_aa="P" loss_neutral_mass="0">
          <precursor_mz>570.632526</precursor_mz>
          <product_mz>559.298707</product_mz>
          <collision_energy>0</collision_energy>
          <transition_lib_info rank="3" intensity="2476392" />
          <transition_results>
            <transition_peak replicate="2D" mass_error_ppm="0.2" retention_time="16.6532879" start_time="16.4872875" end_time="17.0682869" area="3.685581E+07" background="724434.1" height="3981353.5" fwhm="0.138046563" truncated="false" identified="false" rank="3" points_across="15" user_set="FALSE" />
            <transition_peak replicate="4D" mass_error_ppm="0.3" retention_time="16.6948032" start_time="16.5340042" end_time="17.1772041" area="4.101712E+07" background="704578.4" height="4406488.5" fwhm="0.1407171" truncated="false" identified="false" rank="3" points_across="17" user_set="FALSE" />
            <transition_peak replicate="50" mass_error_ppm="0.1" retention_time="16.6556911" start_time="16.4541912" end_time="17.01839" area="39793704" background="347223" height="3572950" fwhm="0.1636981" truncated="false" identified="false" rank="3" points_across="15" user_set="FALSE" />
            <transition_peak replicate="7D" mass_error_ppm="-0.2" retention_time="16.6167831" start_time="16.4142838" end_time="16.9407825" area="56547024" background="210896.484" height="6076714" fwhm="0.132020086" truncated="false" identified="false" rank="3" points_across="14" user_set="FALSE" />
          </transition_results>
        </transition>
        <transition fragment_type="b" fragment_ordinal="5" calc_neutral_mass="558.291431" product_charge="2" cleavage_aa="P" loss_neutral_mass="0">
          <precursor_mz>570.632526</precursor_mz>
          <product_mz>280.152992</product_mz>
          <collision_energy>0</collision_energy>
          <transition_lib_info rank="2" intensity="2928821" />
          <transition_results>
            <transition_peak replicate="2D" mass_error_ppm="-0.2" retention_time="16.6532879" start_time="16.4872875" end_time="17.0682869" area="44884988" background="765064.438" height="5178663.5" fwhm="0.1220471" truncated="false" identified="false" rank="1" points_across="15" user_set="FALSE" />
            <transition_peak replicate="4D" mass_error_ppm="-0.3" retention_time="16.6948032" start_time="16.5340042" end_time="17.1772041" area="4.847065E+07" background="471156.875" height="5092893" fwhm="0.140017837" truncated="false" identified="false" rank="1" points_across="17" user_set="FALSE" />
            <transition_peak replicate="50" mass_error_ppm="-0.3" retention_time="16.6959915" start_time="16.4541912" end_time="17.01839" area="47085344" background="364249.281" height="4168630" fwhm="0.166261166" truncated="false" identified="false" rank="2" points_across="15" user_set="FALSE" />
            <transition_peak replicate="7D" mass_error_ppm="-0.2" retention_time="16.6167831" start_time="16.4142838" end_time="16.9407825" area="6.763058E+07" background="220663.5" height="7171984.5" fwhm="0.133702174" truncated="false" identified="false" rank="2" points_across="14" user_set="FALSE" />
          </transition_results>
        </transition>
        <transition fragment_type="b" fragment_ordinal="6" calc_neutral_mass="655.344195" product_charge="2" cleavage_aa="P" loss_neutral_mass="0">
          <precursor_mz>570.632526</precursor_mz>
          <product_mz>328.679373</product_mz>
          <collision_energy>0</collision_energy>
          <transition_lib_info rank="4" intensity="2456338" />
          <transition_results>
            <transition_peak replicate="2D" mass_error_ppm="-0.3" retention_time="16.6532879" start_time="16.4872875" end_time="17.0682869" area="34424228" background="483219.1" height="3843431.75" fwhm="0.128936768" truncated="false" identified="false" rank="4" points_across="15" user_set="FALSE" />
            <transition_peak replicate="4D" mass_error_ppm="-0.4" retention_time="16.6948032" start_time="16.5340042" end_time="17.1772041" area="36841348" background="501044.625" height="3965662.5" fwhm="0.137867287" truncated="false" identified="false" rank="4" points_across="17" user_set="FALSE" />
            <transition_peak replicate="50" mass_error_ppm="-0.5" retention_time="16.6959915" start_time="16.4541912" end_time="17.01839" area="34576904" background="396225.563" height="2958439.75" fwhm="0.1780433" truncated="false" identified="false" rank="5" points_across="15" user_set="FALSE" />
            <transition_peak replicate="7D" mass_error_ppm="-0.5" retention_time="16.6167831" start_time="16.4142838" end_time="16.9407825" area="4.946506E+07" background="391305.8" height="5225796" fwhm="0.136089981" truncated="false" identified="false" rank="4" points_across="14" user_set="FALSE" />
          </transition_results>
        </transition>
      </precursor>
    </peptide>
    <peptide sequence="SPGAPGPLTLK" modified_sequence="SPGAPGPLTLK" calc_neutral_pep_mass="1036.591696" num_missed_cleavages="0" avg_measured_retention_time="33.95511">
      <peptide_results>
        <peptide_result replicate="2D" peak_count_ratio="0.8" retention_time="33.9623528" />
        <peptide_result replicate="4D" peak_count_ratio="0.8" retention_time="33.94417" />
        <peptide_result replicate="50" peak_count_ratio="0.8" retention_time="34.040554" />
        <peptide_result replicate="7D" peak_count_ratio="0.8" retention_time="33.87335" />
      </peptide_results>
      <precursor charge="2" calc_neutral_mass="1036.591696" precursor_mz="519.303124" collision_energy="0" modified_sequence="SPGAPGPLTLK">
        <bibliospec_spectrum_info library_name="Density_fibroblasts_tryptic_digest (Fibroblasts_Trypsin_digestion)" count_measured="47" />
        <precursor_results>
          <precursor_peak replicate="2D" peak_count_ratio="0.8" retention_time="33.9623528" start_time="33.7548523" end_time="34.2528534" fwhm="0.1289127" area="6.314546E+08" background="1670999.13" height="3.559445E+07" mass_error_ppm="0.215090036" truncated="0" identified="false" library_dotp="0.800632358" user_set="FALSE" />
          <precursor_peak replicate="4D" peak_count_ratio="0.8" retention_time="33.94417" start_time="33.78337" end_time="34.3461723" fwhm="0.130446464" area="6.827571E+08" background="8355955" height="3.84932E+07" mass_error_ppm="0.30307883" truncated="0" identified="false" library_dotp="0.8007871" user_set="FALSE" />
          <precursor_peak replicate="50" peak_count_ratio="0.8" retention_time="34.040554" start_time="33.8733559" end_time="34.5003548" fwhm="0.139661342" area="792761664" background="4109112.25" height="4.064597E+07" mass_error_ppm="0.165496558" truncated="0" identified="false" library_dotp="0.8000623" user_set="FALSE" />
          <precursor_peak replicate="7D" peak_count_ratio="0.8" retention_time="33.87335" start_time="33.71135" end_time="34.15685" fwhm="0.132830933" area="837295040" background="13259041" height="45934184" mass_error_ppm="-0.030159412" truncated="0" identified="false" library_dotp="0.800742149" user_set="FALSE" />
        </precursor_results>
        <transition fragment_type="y" fragment_ordinal="9" calc_neutral_mass="852.506903" product_charge="1" cleavage_aa="G" loss_neutral_mass="0">
          <precursor_mz>519.303124</precursor_mz>
          <product_mz>853.514179</product_mz>
          <collision_energy>0</collision_energy>
          <transition_lib_info rank="3" intensity="2264316" />
          <transition_results>
            <transition_peak replicate="2D" mass_error_ppm="-0.3" retention_time="33.9623528" start_time="33.7548523" end_time="34.2528534" area="7.613847E+07" background="0" height="9324446" fwhm="0.123499751" truncated="false" identified="false" rank="4" points_across="14" user_set="FALSE" />
            <transition_peak replicate="4D" mass_error_ppm="-0.2" retention_time="33.94417" start_time="33.78337" end_time="34.3461723" area="7.967127E+07" background="0" height="9398302" fwhm="0.128763318" truncated="false" identified="false" rank="4" points_across="16" user_set="FALSE" />
            <transition_peak replicate="50" mass_error_ppm="-0.2" retention_time="34.040554" start_time="33.8733559" end_time="34.5003548" area="9.19813E+07" background="0" height="10010087" fwhm="0.139661342" truncated="false" identified="false" rank="4" points_across="18" user_set="FALSE" />
            <transition_peak replicate="7D" mass_error_ppm="-0.6" retention_time="33.87335" start_time="33.71135" end_time="34.15685" area="9.954422E+07" background="1644633.88" height="1.150458E+07" fwhm="0.1322253" truncated="false" identified="false" rank="4" points_across="13" user_set="FALSE" />
          </transition_results>
        </transition>
        <transition fragment_type="y" fragment_ordinal="7" calc_neutral_mass="724.448326" product_charge="1" cleavage_aa="P" loss_neutral_mass="0">
          <precursor_mz>519.303124</precursor_mz>
          <product_mz>725.455602</product_mz>
          <collision_energy>0</collision_energy>
          <transition_lib_info rank="1" intensity="9385584" />
          <transition_results>
            <transition_peak replicate="2D" mass_error_ppm="1.1" retention_time="33.9623528" start_time="33.7548523" end_time="34.2528534" area="296910176" background="671099.438" height="3.559445E+07" fwhm="0.126736879" truncated="false" identified="false" rank="1" points_across="14" user_set="FALSE" />
            <transition_peak replicate="4D" mass_error_ppm="1.2" retention_time="33.94417" start_time="33.78337" end_time="34.3461723" area="324504768" background="4407945.5" height="3.84932E+07" fwhm="0.130093157" truncated="false" identified="false" rank="1" points_across="16" user_set="FALSE" />
            <transition_peak replicate="50" mass_error_ppm="0.9" retention_time="34.040554" start_time="33.8733559" end_time="34.5003548" area="369246656" background="4109112.25" height="4.064597E+07" fwhm="0.138753057" truncated="false" identified="false" rank="1" points_across="18" user_set="FALSE" />
            <transition_peak replicate="7D" mass_error_ppm="0.9" retention_time="33.87335" start_time="33.71135" end_time="34.15685" area="3.960147E+08" background="5615571" height="45934184" fwhm="0.13181743" truncated="false" identified="false" rank="1" points_across="13" user_set="FALSE" />
          </transition_results>
        </transition>
        <transition fragment_type="b" fragment_ordinal="3" calc_neutral_mass="241.106256" product_charge="1" cleavage_aa="G" loss_neutral_mass="0">
          <precursor_mz>519.303124</precursor_mz>
          <product_mz>242.113532</product_mz>
          <collision_energy>0</collision_energy>
          <transition_lib_info rank="2" intensity="5000709" />
          <transition_results>
            <transition_peak replicate="2D" mass_error_ppm="-0.1" retention_time="33.9623528" start_time="33.7548523" end_time="34.2528534" area="179461824" background="940179.9" height="21459578" fwhm="0.1272536" truncated="false" identified="false" rank="2" points_across="14" user_set="FALSE" />
            <transition_peak replicate="4D" mass_error_ppm="0" retention_time="33.94417" start_time="33.78337" end_time="34.3461723" area="1.9531E+08" background="2470766.25" height="23231946" fwhm="0.130446464" truncated="false" identified="false" rank="2" points_across="16" user_set="FALSE" />
            <transition_peak replicate="50" mass_error_ppm="-0.2" retention_time="34.040554" start_time="33.8733559" end_time="34.5003548" area="234517312" background="0" height="25663602" fwhm="0.138013169" truncated="false" identified="false" rank="2" points_across="18" user_set="FALSE" />
            <transition_peak replicate="7D" mass_error_ppm="-0.3" retention_time="33.87335" start_time="33.71135" end_time="34.15685" area="237251280" background="4270270" height="27291748" fwhm="0.132830933" truncated="false" identified="false" rank="2" points_across="13" user_set="FALSE" />
          </transition_results>
        </transition>
        <transition fragment_type="b" fragment_ordinal="4" calc_neutral_mass="312.14337" product_charge="1" cleavage_aa="A" loss_neutral_mass="0">
          <precursor_mz>519.303124</precursor_mz>
          <product_mz>313.150646</product_mz>
          <collision_energy>0</collision_energy>
          <transition_lib_info rank="4" intensity="2157781" />
          <transition_results>
            <transition_peak replicate="2D" mass_error_ppm="-1.9" retention_time="33.9623528" start_time="33.7548523" end_time="34.2528534" area="7.894414E+07" background="59719.8164" height="9317601" fwhm="0.1289127" truncated="false" identified="false" rank="3" points_across="14" user_set="FALSE" />
            <transition_peak replicate="4D" mass_error_ppm="-2" retention_time="33.94417" start_time="33.78337" end_time="34.3461723" area="8.327112E+07" background="1477243" height="9932305" fwhm="0.129077375" truncated="false" identified="false" rank="3" points_across="16" user_set="FALSE" />
            <transition_peak replicate="50" mass_error_ppm="-1.4" retention_time="34.040554" start_time="33.8733559" end_time="34.5003548" area="97016376" background="0" height="1.087397E+07" fwhm="0.135359764" truncated="false" identified="false" rank="3" points_across="18" user_set="FALSE" />
            <transition_peak replicate="7D" mass_error_ppm="-2.4" retention_time="33.87335" start_time="33.71135" end_time="34.15685" area="104484840" background="1728566.38" height="12039647" fwhm="0.131997883" truncated="false" identified="false" rank="3" points_across="13" user_set="FALSE" />
          </transition_results>
        </transition>
        <transition fragment_type="b" fragment_ordinal="4" calc_neutral_mass="312.14337" product_charge="2" cleavage_aa="A" loss_neutral_mass="0">
          <precursor_mz>519.303124</precursor_mz>
          <product_mz>157.078961</product_mz>
          <collision_energy>0</collision_energy>
          <transition_lib_info rank="5" intensity="1952420" />
          <transition_results>
            <transition_peak replicate="2D" user_set="FALSE" />
            <transition_peak replicate="4D" user_set="FALSE" />
            <transition_peak replicate="50" user_set="FALSE" />
            <transition_peak replicate="7D" user_set="FALSE" />
          </transition_results>
        </transition>
      </precursor>
    </peptide>
  </peptide_list>
  <peptide_list label_name="GAPDH" websearch_status="X" auto_manage_children="false">
    <peptide auto_manage_children="false" sequence="LISWYDNEFGYSNR" modified_sequence="LISWYDNEFGYSNR" calc_neutral_pep_mass="1762.7951" num_missed_cleavages="0" avg_measured_retention_time="56.509037">
      <peptide_results>
        <peptide_result replicate="2D" peak_count_ratio="1" retention_time="56.50043" />
        <peptide_result replicate="4D" peak_count_ratio="1" retention_time="56.49995" />
        <peptide_result replicate="50" peak_count_ratio="1" retention_time="56.5598373" />
        <peptide_result replicate="7D" peak_count_ratio="1" retention_time="56.4759254" />
      </peptide_results>
      <precursor charge="2" calc_neutral_mass="1762.7951" precursor_mz="882.404826" auto_manage_children="false" collision_energy="0" modified_sequence="LISWYDNEFGYSNR">
        <bibliospec_spectrum_info library_name="Density_fibroblasts_tryptic_digest (Fibroblasts_Trypsin_digestion)" count_measured="438" />
        <precursor_results>
          <precursor_peak replicate="2D" peak_count_ratio="1" retention_time="56.50043" start_time="56.33443" end_time="56.70793" fwhm="0.10336522" area="262221328" background="3131226.25" height="1.287559E+07" mass_error_ppm="-0.2710481" truncated="0" identified="false" library_dotp="0.9784747" user_set="FALSE" />
          <precursor_peak replicate="4D" peak_count_ratio="1" retention_time="56.49995" start_time="56.33915" end_time="56.70095" fwhm="0.0970386639" area="3.228154E+08" background="5394690.5" height="16837452" mass_error_ppm="-0.648777664" truncated="0" identified="false" library_dotp="0.9780801" user_set="FALSE" />
          <precursor_peak replicate="50" peak_count_ratio="1" retention_time="56.5598373" start_time="56.3986359" end_time="56.7613373" fwhm="0.0981974453" area="331990624" background="4474412" height="15995353" mass_error_ppm="-0.300799459" truncated="0" identified="false" library_dotp="0.9754826" user_set="FALSE" />
          <precursor_peak replicate="7D" peak_count_ratio="1" retention_time="56.4759254" start_time="56.3139267" end_time="56.7189255" fwhm="0.09209545" area="3.344924E+08" background="4760345.5" height="16746674" mass_error_ppm="-0.421964675" truncated="0" identified="false" library_dotp="0.9751768" user_set="FALSE" />
        </precursor_results>
        <transition fragment_type="y" fragment_ordinal="10" calc_neutral_mass="1263.51563" product_charge="1" cleavage_aa="Y" loss_neutral_mass="0">
          <precursor_mz>882.404826</precursor_mz>
          <product_mz>1264.522906</product_mz>
          <collision_energy>0</collision_energy>
          <transition_lib_info rank="1" intensity="1.375759E+07" />
          <transition_results>
            <transition_peak replicate="2D" mass_error_ppm="0" retention_time="56.50043" start_time="56.33443" end_time="56.70793" area="80951576" background="917152.8" height="1.287559E+07" fwhm="0.103081524" truncated="false" identified="false" rank="1" points_across="10" user_set="FALSE" />
            <transition_peak replicate="4D" mass_error_ppm="-0.7" retention_time="56.49995" start_time="56.33915" end_time="56.70095" area="9.981432E+07" background="1541400.38" height="16837452" fwhm="0.0920235738" truncated="false" identified="false" rank="1" points_across="9" user_set="FALSE" />
            <transition_peak replicate="50" mass_error_ppm="0.9" retention_time="56.5598373" start_time="56.3986359" end_time="56.7613373" area="100602712" background="1240318.5" height="15995353" fwhm="0.09660345" truncated="false" identified="false" rank="1" points_across="9" user_set="FALSE" />
            <transition_peak replicate="7D" mass_error_ppm="0.5" retention_time="56.4759254" start_time="56.3139267" end_time="56.7189255" area="100798104" background="1400436.38" height="16746674" fwhm="0.0919916257" truncated="false" identified="false" rank="1" points_across="10" user_set="FALSE" />
          </transition_results>
        </transition>
        <transition fragment_type="y" fragment_ordinal="9" calc_neutral_mass="1100.452302" product_charge="1" cleavage_aa="D" loss_neutral_mass="0">
          <precursor_mz>882.404826</precursor_mz>
          <product_mz>1101.459578</product_mz>
          <collision_energy>0</collision_energy>
          <transition_lib_info rank="2" intensity="9208645" />
          <transition_results>
            <transition_peak replicate="2D" mass_error_ppm="-1.1" retention_time="56.50043" start_time="56.33443" end_time="56.70793" area="61221012" background="759452.75" height="9698272" fwhm="0.10336522" truncated="false" identified="false" rank="2" points_across="10" user_set="FALSE" />
            <transition_peak replicate="4D" mass_error_ppm="-1.4" retention_time="56.49995" start_time="56.33915" end_time="56.70095" area="7.239773E+07" background="1154361.63" height="11788575" fwhm="0.09607196" truncated="false" identified="false" rank="2" points_across="9" user_set="FALSE" />
            <transition_peak replicate="50" mass_error_ppm="-1.6" retention_time="56.5598373" start_time="56.3986359" end_time="56.7613373" area="7.861057E+07" background="970949.7" height="1.232375E+07" fwhm="0.0981974453" truncated="false" identified="false" rank="2" points_across="9" user_set="FALSE" />
            <transition_peak replicate="7D" mass_error_ppm="-1.6" retention_time="56.4759254" start_time="56.3139267" end_time="56.7189255" area="7.892182E+07" background="999723.063" height="13203962" fwhm="0.09147746" truncated="false" identified="false" rank="2" points_across="10" user_set="FALSE" />
          </transition_results>
        </transition>
        <transition fragment_type="y" fragment_ordinal="8" calc_neutral_mass="985.425359" product_charge="1" cleavage_aa="N" loss_neutral_mass="0">
          <precursor_mz>882.404826</precursor_mz>
          <product_mz>986.432635</product_mz>
          <collision_energy>0</collision_energy>
          <transition_lib_info rank="4" intensity="6069392" />
          <transition_results>
            <transition_peak replicate="2D" mass_error_ppm="-1.3" retention_time="56.50043" start_time="56.33443" end_time="56.70793" area="3.987406E+07" background="427126.156" height="6333117.5" fwhm="0.103106856" truncated="false" identified="false" rank="4" points_across="10" user_set="FALSE" />
            <transition_peak replicate="4D" mass_error_ppm="-1.5" retention_time="56.49995" start_time="56.33915" end_time="56.70095" area="4.895905E+07" background="917341.938" height="8214886" fwhm="0.0928577855" truncated="false" identified="false" rank="4" points_across="9" user_set="FALSE" />
            <transition_peak replicate="50" mass_error_ppm="-1.7" retention_time="56.5598373" start_time="56.3986359" end_time="56.7613373" area="49748716" background="765461.438" height="7965213" fwhm="0.09565887" truncated="false" identified="false" rank="4" points_across="9" user_set="FALSE" />
            <transition_peak replicate="7D" mass_error_ppm="-1.8" retention_time="56.4759254" start_time="56.3139267" end_time="56.7189255" area="50512708" background="750435.063" height="8456540" fwhm="0.0908743" truncated="false" identified="false" rank="4" points_across="10" user_set="FALSE" />
          </transition_results>
        </transition>
        <transition fragment_type="y" fragment_ordinal="6" calc_neutral_mass="742.339838" product_charge="1" cleavage_aa="F" loss_neutral_mass="0">
          <precursor_mz>882.404826</precursor_mz>
          <product_mz>743.347114</product_mz>
          <collision_energy>0</collision_energy>
          <transition_lib_info rank="3" intensity="6619839" />
          <transition_results>
            <transition_peak replicate="2D" mass_error_ppm="0.6" retention_time="56.50043" start_time="56.33443" end_time="56.70793" area="42085228" background="562180.1" height="6728424" fwhm="0.102640793" truncated="false" identified="false" rank="3" points_across="10" user_set="FALSE" />
            <transition_peak replicate="4D" mass_error_ppm="0.3" retention_time="56.49995" start_time="56.33915" end_time="56.70095" area="54277116" background="963659.6" height="9048923" fwhm="0.0937607" truncated="false" identified="false" rank="3" points_across="9" user_set="FALSE" />
            <transition_peak replicate="50" mass_error_ppm="0.1" retention_time="56.5598373" start_time="56.3986359" end_time="56.7613373" area="54819424" background="802296.25" height="8642148" fwhm="0.0968642" truncated="false" identified="false" rank="3" points_across="9" user_set="FALSE" />
            <transition_peak replicate="7D" mass_error_ppm="0.2" retention_time="56.4759254" start_time="56.3139267" end_time="56.7189255" area="56231536" background="927038.9" height="9412341" fwhm="0.09209545" truncated="false" identified="false" rank="3" points_across="10" user_set="FALSE" />
          </transition_results>
        </transition>
        <transition fragment_type="y" fragment_ordinal="5" calc_neutral_mass="595.271424" product_charge="1" cleavage_aa="G" loss_neutral_mass="0">
          <precursor_mz>882.404826</precursor_mz>
          <product_mz>596.2787</product_mz>
          <collision_energy>0</collision_energy>
          <transition_lib_info rank="5" intensity="5297756" />
          <transition_results>
            <transition_peak replicate="2D" mass_error_ppm="0.6" retention_time="56.50043" start_time="56.33443" end_time="56.70793" area="3.808944E+07" background="465314.2" height="6078607.5" fwhm="0.102904215" truncated="false" identified="false" rank="5" points_across="10" user_set="FALSE" />
            <transition_peak replicate="4D" mass_error_ppm="0.4" retention_time="56.49995" start_time="56.33915" end_time="56.70095" area="4.736718E+07" background="817926.938" height="7789560" fwhm="0.0970386639" truncated="false" identified="false" rank="5" points_across="9" user_set="FALSE" />
            <transition_peak replicate="50" mass_error_ppm="0.3" retention_time="56.5598373" start_time="56.3986359" end_time="56.7613373" area="48209196" background="695386.25" height="7696819" fwhm="0.0959786549" truncated="false" identified="false" rank="5" points_across="9" user_set="FALSE" />
            <transition_peak replicate="7D" mass_error_ppm="0.3" retention_time="56.4759254" start_time="56.3139267" end_time="56.7189255" area="4.802821E+07" background="682711.938" height="8093196.5" fwhm="0.09002395" truncated="false" identified="false" rank="5" points_across="10" user_set="FALSE" />
          </transition_results>
        </transition>
      </precursor>
    </peptide>
    <peptide auto_manage_children="false" sequence="LVINGNPITIFQER" modified_sequence="LVINGNPITIFQER" calc_neutral_pep_mass="1612.893691" num_missed_cleavages="0" avg_measured_retention_time="58.33976">
      <peptide_results>
        <peptide_result replicate="2D" peak_count_ratio="1" retention_time="58.3300056" />
        <peptide_result replicate="4D" peak_count_ratio="1" retention_time="58.3125229" />
        <peptide_result replicate="50" peak_count_ratio="1" retention_time="58.33351" />
        <peptide_result replicate="7D" peak_count_ratio="1" retention_time="58.383" />
      </peptide_results>
      <precursor charge="2" calc_neutral_mass="1612.893691" precursor_mz="807.454122" auto_manage_children="false" collision_energy="0" modified_sequence="LVINGNPITIFQER">
        <bibliospec_spectrum_info library_name="Density_fibroblasts_tryptic_digest (Fibroblasts_Trypsin_digestion)" count_measured="196" />
        <precursor_results>
          <precursor_peak replicate="2D" peak_count_ratio="1" retention_time="58.3300056" start_time="58.2055054" end_time="58.5375061" fwhm="0.106495962" area="8.440366E+08" background="8349672" height="59927276" mass_error_ppm="-0.8544169" truncated="0" identified="false" library_dotp="0.970934749" user_set="FALSE" />
          <precursor_peak replicate="4D" peak_count_ratio="1" retention_time="58.3125229" start_time="58.1517258" end_time="58.5135231" fwhm="0.08696922" area="923607040" background="1936538.5" height="7.80494E+07" mass_error_ppm="-0.940116763" truncated="0" identified="false" library_dotp="0.97566694" user_set="FALSE" />
          <precursor_peak replicate="50" peak_count_ratio="1" retention_time="58.33351" start_time="58.2499123" end_time="58.62611" fwhm="0.0988305956" area="894521152" background="6660355" height="6.914403E+07" mass_error_ppm="-0.8069008" truncated="0" identified="false" library_dotp="0.9723549" user_set="FALSE" />
          <precursor_peak replicate="7D" peak_count_ratio="1" retention_time="58.383" start_time="58.221" end_time="58.626" fwhm="0.118243873" area="978040960" background="8217393" height="62599268" mass_error_ppm="-1.04534674" truncated="0" identified="false" library_dotp="0.9694815" user_set="FALSE" />
        </precursor_results>
        <transition fragment_type="y" fragment_ordinal="11" calc_neutral_mass="1287.657149" product_charge="1" cleavage_aa="N" loss_neutral_mass="0">
          <precursor_mz>807.454122</precursor_mz>
          <product_mz>1288.664425</product_mz>
          <collision_energy>0</collision_energy>
          <transition_lib_info rank="3" intensity="1.420214E+07" />
          <transition_results>
            <transition_peak replicate="2D" mass_error_ppm="-1.5" retention_time="58.3300056" start_time="58.2055054" end_time="58.5375061" area="109578248" background="1076073.38" height="16185104" fwhm="0.106273063" truncated="false" identified="false" rank="3" points_across="10" user_set="FALSE" />
            <transition_peak replicate="4D" mass_error_ppm="-1.5" retention_time="58.3125229" start_time="58.1517258" end_time="58.5135231" area="121947616" background="182161.484" height="2.18816E+07" fwhm="0.0858405754" truncated="false" identified="false" rank="3" points_across="10" user_set="FALSE" />
            <transition_peak replicate="50" mass_error_ppm="-1.5" retention_time="58.33351" start_time="58.2499123" end_time="58.62611" area="116160864" background="728199" height="1.900819E+07" fwhm="0.0988305956" truncated="false" identified="false" rank="3" points_across="10" user_set="FALSE" />
            <transition_peak replicate="7D" mass_error_ppm="-1.6" retention_time="58.383" start_time="58.221" end_time="58.626" area="127387264" background="1075878.38" height="17333978" fwhm="0.115084708" truncated="false" identified="false" rank="3" points_across="11" user_set="FALSE" />
          </transition_results>
        </transition>
        <transition fragment_type="y" fragment_ordinal="10" calc_neutral_mass="1173.614222" product_charge="1" cleavage_aa="G" loss_neutral_mass="0">
          <precursor_mz>807.454122</precursor_mz>
          <product_mz>1174.621498</product_mz>
          <collision_energy>0</collision_energy>
          <transition_lib_info rank="5" intensity="1.175571E+07" />
          <transition_results>
            <transition_peak replicate="2D" mass_error_ppm="0.6" retention_time="58.3300056" start_time="58.2055054" end_time="58.5375061" area="88415464" background="862333.6" height="13351133" fwhm="0.104231492" truncated="false" identified="false" rank="5" points_across="10" user_set="FALSE" />
            <transition_peak replicate="4D" mass_error_ppm="0.5" retention_time="58.3125229" start_time="58.1517258" end_time="58.5135231" area="101790160" background="23101.6133" height="18132624" fwhm="0.0863901749" truncated="false" identified="false" rank="5" points_across="10" user_set="FALSE" />
            <transition_peak replicate="50" mass_error_ppm="0.6" retention_time="58.33351" start_time="58.2499123" end_time="58.62611" area="9.518748E+07" background="562711" height="16119057" fwhm="0.0944018438" truncated="false" identified="false" rank="5" points_across="10" user_set="FALSE" />
            <transition_peak replicate="7D" mass_error_ppm="0.5" retention_time="58.383" start_time="58.221" end_time="58.626" area="100088184" background="895274.4" height="13275137" fwhm="0.118243873" truncated="false" identified="false" rank="5" points_across="11" user_set="FALSE" />
          </transition_results>
        </transition>
        <transition fragment_type="y" fragment_ordinal="8" calc_neutral_mass="1002.549831" product_charge="1" cleavage_aa="P" loss_neutral_mass="0">
          <precursor_mz>807.454122</precursor_mz>
          <product_mz>1003.557107</product_mz>
          <collision_energy>0</collision_energy>
          <transition_lib_info rank="1" intensity="4.783385E+07" />
          <transition_results>
            <transition_peak replicate="2D" mass_error_ppm="-1.1" retention_time="58.3300056" start_time="58.2055054" end_time="58.5375061" area="399653536" background="3855824" height="59927276" fwhm="0.104717821" truncated="false" identified="false" rank="1" points_across="10" user_set="FALSE" />
            <transition_peak replicate="4D" mass_error_ppm="-1.2" retention_time="58.3125229" start_time="58.1517258" end_time="58.5135231" area="437732032" background="787414.5" height="7.80494E+07" fwhm="0.08623315" truncated="false" identified="false" rank="1" points_across="10" user_set="FALSE" />
            <transition_peak replicate="50" mass_error_ppm="-1" retention_time="58.33351" start_time="58.2499123" end_time="58.62611" area="421735680" background="3038503.75" height="6.914403E+07" fwhm="0.098371394" truncated="false" identified="false" rank="1" points_across="10" user_set="FALSE" />
            <transition_peak replicate="7D" mass_error_ppm="-1.2" retention_time="58.383" start_time="58.221" end_time="58.626" area="4.63386E+08" background="3506940.25" height="62599268" fwhm="0.115954839" truncated="false" identified="false" rank="1" points_across="11" user_set="FALSE" />
          </transition_results>
        </transition>
        <transition fragment_type="y" fragment_ordinal="6" calc_neutral_mass="792.413003" product_charge="1" cleavage_aa="T" loss_neutral_mass="0">
          <precursor_mz>807.454122</precursor_mz>
          <product_mz>793.420279</product_mz>
          <collision_energy>0</collision_energy>
          <transition_lib_info rank="4" intensity="1.196848E+07" />
          <transition_results>
            <transition_peak replicate="2D" mass_error_ppm="-1.7" retention_time="58.3300056" start_time="58.2055054" end_time="58.5375061" area="1.001307E+08" background="1033095" height="14784275" fwhm="0.106495962" truncated="false" identified="false" rank="4" points_across="10" user_set="FALSE" />
            <transition_peak replicate="4D" mass_error_ppm="-1.7" retention_time="58.3125229" start_time="58.1517258" end_time="58.5135231" area="105710776" background="237509.266" height="1.896687E+07" fwhm="0.08581113" truncated="false" identified="false" rank="4" points_across="10" user_set="FALSE" />
            <transition_peak replicate="50" mass_error_ppm="-1.7" retention_time="58.33351" start_time="58.2499123" end_time="58.62611" area="107603112" background="701167.7" height="17714266" fwhm="0.09831527" truncated="false" identified="false" rank="4" points_across="10" user_set="FALSE" />
            <transition_peak replicate="7D" mass_error_ppm="-1.8" retention_time="58.383" start_time="58.221" end_time="58.626" area="116871216" background="856609.4" height="15649345" fwhm="0.117215537" truncated="false" identified="false" rank="4" points_across="11" user_set="FALSE" />
          </transition_results>
        </transition>
        <transition fragment_type="b" fragment_ordinal="2" calc_neutral_mass="212.152478" product_charge="1" cleavage_aa="V" loss_neutral_mass="0">
          <precursor_mz>807.454122</precursor_mz>
          <product_mz>213.159754</product_mz>
          <collision_energy>0</collision_energy>
          <transition_lib_info rank="2" intensity="1.432533E+07" />
          <transition_results>
            <transition_peak replicate="2D" mass_error_ppm="0" retention_time="58.3300056" start_time="58.2055054" end_time="58.5375061" area="146258720" background="1522345.75" height="2.185251E+07" fwhm="0.105325736" truncated="false" identified="false" rank="2" points_across="10" user_set="FALSE" />
            <transition_peak replicate="4D" mass_error_ppm="-0.2" retention_time="58.3125229" start_time="58.1517258" end_time="58.5135231" area="1.564264E+08" background="706351.6" height="27689026" fwhm="0.08696922" truncated="false" identified="false" rank="2" points_across="10" user_set="FALSE" />
            <transition_peak replicate="50" mass_error_ppm="0" retention_time="58.33351" start_time="58.2499123" end_time="58.62611" area="153833968" background="1629773.25" height="25657782" fwhm="0.09647846" truncated="false" identified="false" rank="2" points_across="10" user_set="FALSE" />
            <transition_peak replicate="7D" mass_error_ppm="-0.6" retention_time="58.383" start_time="58.221" end_time="58.626" area="170308272" background="1882690.63" height="22737902" fwhm="0.117789038" truncated="false" identified="false" rank="2" points_across="11" user_set="FALSE" />
          </transition_results>
        </transition>
      </precursor>
    </peptide>
    <peptide sequence="VGVNGFGR" modified_sequence="VGVNGFGR" calc_neutral_pep_mass="804.424236" num_missed_cleavages="0" avg_measured_retention_time="26.8430977">
      <peptide_results>
        <peptide_result replicate="2D" peak_count_ratio="1" retention_time="26.8765659" />
        <peptide_result replicate="4D" peak_count_ratio="1" retention_time="26.9198856" />
        <peptide_result replicate="50" peak_count_ratio="1" retention_time="26.8198738" />
        <peptide_result replicate="7D" peak_count_ratio="1" retention_time="26.7560616" />
      </peptide_results>
      <precursor charge="2" calc_neutral_mass="804.424236" precursor_mz="403.219394" collision_energy="0" modified_sequence="VGVNGFGR">
        <bibliospec_spectrum_info library_name="Density_fibroblasts_tryptic_digest (Fibroblasts_Trypsin_digestion)" count_measured="64" />
        <precursor_results>
          <precursor_peak replicate="2D" peak_count_ratio="1" retention_time="26.8765659" start_time="26.7105656" end_time="27.1255665" fwhm="0.116255477" area="4.0008087E+09" background="18427278" height="186306816" mass_error_ppm="0.67329663" truncated="0" identified="false" library_dotp="0.9818644" user_set="FALSE" />
          <precursor_peak replicate="4D" peak_count_ratio="1" retention_time="26.9198856" start_time="26.7590847" end_time="27.1610851" fwhm="0.134106189" area="3.98100966E+09" background="2.318113E+07" height="158993568" mass_error_ppm="0.338890433" truncated="0" identified="false" library_dotp="0.979695559" user_set="FALSE" />
          <precursor_peak replicate="50" peak_count_ratio="1" retention_time="26.8198738" start_time="26.6526737" end_time="27.1124725" fwhm="0.121763118" area="4.91667149E+09" background="1.083816E+07" height="212153056" mass_error_ppm="0.413175285" truncated="0" identified="false" library_dotp="0.9835857" user_set="FALSE" />
          <precursor_peak replicate="7D" peak_count_ratio="1" retention_time="26.7560616" start_time="26.5940628" end_time="26.9990616" fwhm="0.105718404" area="5.958513E+09" background="2.863136E+07" height="3.01807E+08" mass_error_ppm="0.189460769" truncated="0" identified="false" library_dotp="0.9856285" user_set="FALSE" />
        </precursor_results>
        <transition fragment_type="y" fragment_ordinal="7" calc_neutral_mass="705.355822" product_charge="1" cleavage_aa="G" loss_neutral_mass="0">
          <precursor_mz>403.219394</precursor_mz>
          <product_mz>706.363098</product_mz>
          <collision_energy>0</collision_energy>
          <transition_lib_info rank="1" intensity="3.954915E+07" />
          <transition_results>
            <transition_peak replicate="2D" mass_error_ppm="1.2" retention_time="26.8765659" start_time="26.7105656" end_time="27.1255665" area="1.3431977E+09" background="6221471" height="181879776" fwhm="0.113398291" truncated="false" identified="false" rank="2" points_across="12" user_set="FALSE" />
            <transition_peak replicate="4D" mass_error_ppm="1.2" retention_time="26.8796844" start_time="26.7590847" end_time="27.1610851" area="1.31568947E+09" background="7074525.5" height="153214464" fwhm="0.1334854" truncated="false" identified="false" rank="2" points_across="11" user_set="FALSE" />
            <transition_peak replicate="50" mass_error_ppm="1.2" retention_time="26.8198738" start_time="26.6526737" end_time="27.1124725" area="1.66543E+09" background="3594641.5" height="210753328" fwhm="0.120788544" truncated="false" identified="false" rank="2" points_across="13" user_set="FALSE" />
            <transition_peak replicate="7D" mass_error_ppm="0.6" retention_time="26.7560616" start_time="26.5940628" end_time="26.9990616" area="2.01089293E+09" background="9372239" height="3.01807E+08" fwhm="0.09433308" truncated="false" identified="false" rank="2" points_across="11" user_set="FALSE" />
          </transition_results>
        </transition>
        <transition fragment_type="y" fragment_ordinal="6" calc_neutral_mass="648.334359" product_charge="1" cleavage_aa="V" loss_neutral_mass="0">
          <precursor_mz>403.219394</precursor_mz>
          <product_mz>649.341635</product_mz>
          <collision_energy>0</collision_energy>
          <transition_lib_info rank="5" intensity="9246114" />
          <transition_results>
            <transition_peak replicate="2D" mass_error_ppm="0.5" retention_time="26.8765659" start_time="26.7105656" end_time="27.1255665" area="3.316908E+08" background="1081490.88" height="44932772" fwhm="0.112526953" truncated="false" identified="false" rank="5" points_across="12" user_set="FALSE" />
            <transition_peak replicate="4D" mass_error_ppm="0.5" retention_time="26.8796844" start_time="26.7590847" end_time="27.1610851" area="338300544" background="1797836.63" height="40001388" fwhm="0.1321138" truncated="false" identified="false" rank="5" points_across="11" user_set="FALSE" />
            <transition_peak replicate="50" mass_error_ppm="0.4" retention_time="26.8198738" start_time="26.6526737" end_time="27.1124725" area="402912832" background="223576.984" height="5.078894E+07" fwhm="0.121763118" truncated="false" identified="false" rank="5" points_across="13" user_set="FALSE" />
            <transition_peak replicate="7D" mass_error_ppm="0.5" retention_time="26.7560616" start_time="26.5940628" end_time="26.9990616" area="497177760" background="1987725.5" height="7.209258E+07" fwhm="0.09954126" truncated="false" identified="false" rank="5" points_across="11" user_set="FALSE" />
          </transition_results>
        </transition>
        <transition fragment_type="y" fragment_ordinal="5" calc_neutral_mass="549.265945" product_charge="1" cleavage_aa="N" loss_neutral_mass="0">
          <precursor_mz>403.219394</precursor_mz>
          <product_mz>550.273221</product_mz>
          <collision_energy>0</collision_energy>
          <transition_lib_info rank="2" intensity="3.829425E+07" />
          <transition_results>
            <transition_peak replicate="2D" mass_error_ppm="0.6" retention_time="26.8765659" start_time="26.7105656" end_time="27.1255665" area="1.38660365E+09" background="6452147" height="186306816" fwhm="0.113985941" truncated="false" identified="false" rank="1" points_across="12" user_set="FALSE" />
            <transition_peak replicate="4D" mass_error_ppm="-0.2" retention_time="26.9198856" start_time="26.7590847" end_time="27.1610851" area="1.37308237E+09" background="8423381" height="158993568" fwhm="0.134106189" truncated="false" identified="false" rank="1" points_across="11" user_set="FALSE" />
            <transition_peak replicate="50" mass_error_ppm="-0.1" retention_time="26.8198738" start_time="26.6526737" end_time="27.1124725" area="1.6849737E+09" background="3806212.5" height="212153056" fwhm="0.121500336" truncated="false" identified="false" rank="1" points_across="13" user_set="FALSE" />
            <transition_peak replicate="7D" mass_error_ppm="-0.1" retention_time="26.7560616" start_time="26.5940628" end_time="26.9990616" area="2.06916672E+09" background="9627857" height="301691040" fwhm="0.09994664" truncated="false" identified="false" rank="1" points_across="11" user_set="FALSE" />
          </transition_results>
        </transition>
        <transition fragment_type="y" fragment_ordinal="4" calc_neutral_mass="435.223017" product_charge="1" cleavage_aa="G" loss_neutral_mass="0">
          <precursor_mz>403.219394</precursor_mz>
          <product_mz>436.230293</product_mz>
          <collision_energy>0</collision_energy>
          <transition_lib_info rank="3" intensity="1.525549E+07" />
          <transition_results>
            <transition_peak replicate="2D" mass_error_ppm="0.3" retention_time="26.8765659" start_time="26.7105656" end_time="27.1255665" area="5.438986E+08" background="1949219.13" height="7.257271E+07" fwhm="0.114849679" truncated="false" identified="false" rank="3" points_across="12" user_set="FALSE" />
            <transition_peak replicate="4D" mass_error_ppm="0.2" retention_time="26.9198856" start_time="26.7590847" end_time="27.1610851" area="5.601587E+08" background="3060998.5" height="65089324" fwhm="0.134027675" truncated="false" identified="false" rank="3" points_across="11" user_set="FALSE" />
            <transition_peak replicate="50" mass_error_ppm="0.2" retention_time="26.8198738" start_time="26.6526737" end_time="27.1124725" area="682336640" background="1256654.63" height="8.645338E+07" fwhm="0.120882936" truncated="false" identified="false" rank="3" points_across="13" user_set="FALSE" />
            <transition_peak replicate="7D" mass_error_ppm="0.2" retention_time="26.7560616" start_time="26.5940628" end_time="26.9990616" area="816191360" background="3983341.75" height="117111728" fwhm="0.102809042" truncated="false" identified="false" rank="3" points_across="11" user_set="FALSE" />
          </transition_results>
        </transition>
        <transition fragment_type="b" fragment_ordinal="2" calc_neutral_mass="156.089878" product_charge="1" cleavage_aa="G" loss_neutral_mass="0">
          <precursor_mz>403.219394</precursor_mz>
          <product_mz>157.097154</product_mz>
          <collision_energy>0</collision_energy>
          <transition_lib_info rank="4" intensity="9444088" />
          <transition_results>
            <transition_peak replicate="2D" mass_error_ppm="-0.2" retention_time="26.8765659" start_time="26.7105656" end_time="27.1255665" area="395417856" background="2722949.25" height="52463996" fwhm="0.116255477" truncated="false" identified="false" rank="4" points_across="12" user_set="FALSE" />
            <transition_peak replicate="4D" mass_error_ppm="-0.6" retention_time="26.9198856" start_time="26.7590847" end_time="27.1610851" area="393778336" background="2824388.25" height="45500868" fwhm="0.133595824" truncated="false" identified="false" rank="4" points_across="11" user_set="FALSE" />
            <transition_peak replicate="50" mass_error_ppm="-0.2" retention_time="26.8198738" start_time="26.6526737" end_time="27.1124725" area="481018528" background="1957074.25" height="60175424" fwhm="0.119811416" truncated="false" identified="false" rank="4" points_across="13" user_set="FALSE" />
            <transition_peak replicate="7D" mass_error_ppm="-0.5" retention_time="26.7560616" start_time="26.5940628" end_time="26.9990616" area="565083968" background="3660197.5" height="7.974661E+07" fwhm="0.105718404" truncated="false" identified="false" rank="4" points_across="11" user_set="FALSE" />
          </transition_results>
        </transition>
      </precursor>
    </peptide>
  </peptide_list>
</srm_settings>
