# Supplementary material for: Cell density-dependent proteolysis by HtrA1 induces translocation of zyxin to the nucleus and increased cell survival
Source: Cell Death Dis. 2020 Aug 21;11(8):674. doi: 10.1038/s41419-020-02883-2 (PMC7442833; doi:10.1038/s41419-020-02883-2)
Supplement: Supplementary file 16 — Fibroblasts_Trypsin_digestion_replicates_2_3.sky [file 41419_2020_2883_MOESM16_ESM.zip › Fibroblasts_Trypsin_digestion_replicates_2_3.sky]

<?xml version="1.0" encoding="utf-8"?>
<srm_settings format_version="20.1" software_version="Skyline 20.1">
  <settings_summary name="Default">
    <peptide_settings>
      <enzyme name="Trypsin" cut="KR" no_cut="P" sense="C" />
      <digest_settings max_missed_cleavages="1" />
      <peptide_prediction use_measured_rts="true" measured_rt_window="2" use_spectral_library_drift_times="false" spectral_library_drift_times_peak_width_calc_type="resolving_power" spectral_library_drift_times_resolving_power="0" spectral_library_drift_times_width_at_dt_zero="0" spectral_library_drift_times_width_at_dt_max="0" />
      <peptide_filter start="25" min_length="8" max_length="25" auto_select="true">
        <peptide_exclusions />
      </peptide_filter>
      <peptide_libraries pick="filter">
        <bibliospec_lite_library name="Zyxin_10plex_(GAPDH_norma_validations) (Fibroblasts_Trypsin_digestion_replicates_2_3)" file_name_hint="Zyxin_10plex_GAPDH_norma_validations.blib" lsid="urn:lsid:proteome.gs.washington.edu:spectral_libary:bibliospec:nr:minimal:Zyxin_10plex_GAPDH_norma_validations:1f684cb5-9acd-4ff3-8fd2-27b04dad2384:1.7" revision="1" />
      </peptide_libraries>
      <peptide_modifications max_variable_mods="3" max_neutral_losses="1" internal_standard="none">
        <static_modifications>
          <static_modification name="Carbamidomethyl (C)" aminoacid="C" formula="H3C2NO" unimod_id="4" short_name="CAM" />
          <static_modification name="Oxidation (M)" aminoacid="M" variable="true" formula="O" unimod_id="35" short_name="Oxi">
            <potential_loss formula="H4COS" massdiff_monoisotopic="63.998285" massdiff_average="64.10701" />
          </static_modification>
          <static_modification name="Gln-&gt;pyro-Glu (N-term Q)" aminoacid="Q" terminus="N" variable="true" formula="-H3N" unimod_id="28" short_name="PGQ" />
          <static_modification name="Deamidated (NQ)" aminoacid="N, Q" variable="true" formula="O - HN" unimod_id="7" short_name="Dea" />
          <static_modification name="Acetyl (N-term)" terminus="N" variable="true" formula="C2H2O" unimod_id="1" short_name="1Ac" />
        </static_modifications>
        <heavy_modifications />
      </peptide_modifications>
    </peptide_settings>
    <transition_settings>
      <transition_prediction precursor_mass_type="Monoisotopic" fragment_mass_type="Monoisotopic" optimize_by="None" />
      <transition_filter precursor_charges="2,3,4" product_charges="1,2,3" precursor_adducts="[M+H]" product_adducts="[M+]" fragment_types="y,b" small_molecule_fragment_types="f" fragment_range_first="m/z &gt; precursor" fragment_range_last="5 ions" precursor_mz_window="0" auto_select="true">
        <measured_ion name="N-terminal to Proline" cut="P" sense="N" min_length="3" />
      </transition_filter>
      <transition_libraries ion_match_tolerance="0.5" min_ion_count="0" ion_count="5" pick_from="all" />
      <transition_integration />
      <transition_instrument min_mz="50" max_mz="1500" mz_match_tolerance="0.055" />
      <transition_full_scan acquisition_method="Targeted" product_mass_analyzer="orbitrap" product_res="30000" product_res_mz="400" />
    </transition_settings>
    <data_settings document_guid="f7e01a16-f9e4-47bf-b530-1ad84ba1913c" />
    <measured_results time_normal_area="true">
      <replicate name="1_2D">
        <sample_file id="_1_2D_f0" file_path="C:\Users\famisa\Documents\Projects\Calpain_degradome\PRM_Zyx_BiP_cell_density_extracts\PRMs_Zyx_BiP\20200122_MB_FS_Density1_2D_Zyx_BiP_clevages.raw" sample_name="20200122_MB_FS_Density1_2D_Zyx_BiP_clevages" acquired_time="2020-02-16T18:04:30" modified_time="2020-02-16T19:14:32">
          <instrument_info_list>
            <instrument_info>
              <model>Q Exactive</model>
              <ionsource>nanoelectrospray</ionsource>
              <analyzer>quadrupole/orbitrap</analyzer>
              <detector>inductive detector</detector>
            </instrument_info>
          </instrument_info_list>
        </sample_file>
      </replicate>
      <replicate name="1_4D">
        <sample_file id="_1_4D_f0" file_path="C:\Users\famisa\Documents\Projects\Calpain_degradome\PRM_Zyx_BiP_cell_density_extracts\PRMs_Zyx_BiP\20200122_MB_FS_Density1_4D_Zyx_BiP_clevages.raw" sample_name="20200122_MB_FS_Density1_4D_Zyx_BiP_clevages" acquired_time="2020-02-16T19:36:04" modified_time="2020-02-16T20:46:06">
          <instrument_info_list>
            <instrument_info>
              <model>Q Exactive</model>
              <ionsource>nanoelectrospray</ionsource>
              <analyzer>quadrupole/orbitrap</analyzer>
              <detector>inductive detector</detector>
            </instrument_info>
          </instrument_info_list>
        </sample_file>
      </replicate>
      <replicate name="1_50">
        <sample_file id="_1_50_f0" file_path="C:\Users\famisa\Documents\Projects\Calpain_degradome\PRM_Zyx_BiP_cell_density_extracts\PRMs_Zyx_BiP\20200122_MB_FS_Density1_50_Zyx_BiP_clevages.raw" sample_name="20200122_MB_FS_Density1_50_Zyx_BiP_clevages" acquired_time="2020-02-16T15:01:22" modified_time="2020-02-16T16:11:25">
          <instrument_info_list>
            <instrument_info>
              <model>Q Exactive</model>
              <ionsource>nanoelectrospray</ionsource>
              <analyzer>quadrupole/orbitrap</analyzer>
              <detector>inductive detector</detector>
            </instrument_info>
          </instrument_info_list>
        </sample_file>
      </replicate>
      <replicate name="1_7D">
        <sample_file id="_1_7D_f0" file_path="C:\Users\famisa\Documents\Projects\Calpain_degradome\PRM_Zyx_BiP_cell_density_extracts\PRMs_Zyx_BiP\20200122_MB_FS_Density1_7D_Zyx_BiP_clevages.raw" sample_name="20200122_MB_FS_Density1_7D_Zyx_BiP_clevages" acquired_time="2020-02-16T21:07:40" modified_time="2020-02-16T22:17:42">
          <instrument_info_list>
            <instrument_info>
              <model>Q Exactive</model>
              <ionsource>nanoelectrospray</ionsource>
              <analyzer>quadrupole/orbitrap</analyzer>
              <detector>inductive detector</detector>
            </instrument_info>
          </instrument_info_list>
        </sample_file>
      </replicate>
      <replicate name="2_2D">
        <sample_file id="_2_2D_f0" file_path="C:\Users\famisa\Documents\Projects\Calpain_degradome\PRM_Zyx_BiP_cell_density_extracts\PRMs_Zyx_BiP\20200122_MB_FS_Density2_2D_Zyx_BiP_clevages.raw" sample_name="20200122_MB_FS_Density2_2D_Zyx_BiP_clevages" acquired_time="2020-02-17T02:20:26" modified_time="2020-02-17T03:30:28">
          <instrument_info_list>
            <instrument_info>
              <model>Q Exactive</model>
              <ionsource>nanoelectrospray</ionsource>
              <analyzer>quadrupole/orbitrap</analyzer>
              <detector>inductive detector</detector>
            </instrument_info>
          </instrument_info_list>
        </sample_file>
      </replicate>
      <replicate name="2_4D">
        <sample_file id="_2_4D_f0" file_path="C:\Users\famisa\Documents\Projects\Calpain_degradome\PRM_Zyx_BiP_cell_density_extracts\PRMs_Zyx_BiP\20200122_MB_FS_Density2_4D_Zyx_BiP_clevages.raw" sample_name="20200122_MB_FS_Density2_4D_Zyx_BiP_clevages" acquired_time="2020-02-17T03:51:55" modified_time="2020-02-17T05:01:58">
          <instrument_info_list>
            <instrument_info>
              <model>Q Exactive</model>
              <ionsource>nanoelectrospray</ionsource>
              <analyzer>quadrupole/orbitrap</analyzer>
              <detector>inductive detector</detector>
            </instrument_info>
          </instrument_info_list>
        </sample_file>
      </replicate>
      <replicate name="2_50">
        <sample_file id="_2_50_f0" file_path="C:\Users\famisa\Documents\Projects\Calpain_degradome\PRM_Zyx_BiP_cell_density_extracts\PRMs_Zyx_BiP\20200122_MB_FS_Density2_50_Zyx_BiP_clevages.raw" sample_name="20200122_MB_FS_Density2_50_Zyx_BiP_clevages" acquired_time="2020-02-16T23:17:29" modified_time="2020-02-17T00:27:32">
          <instrument_info_list>
            <instrument_info>
              <model>Q Exactive</model>
              <ionsource>nanoelectrospray</ionsource>
              <analyzer>quadrupole/orbitrap</analyzer>
              <detector>inductive detector</detector>
            </instrument_info>
          </instrument_info_list>
        </sample_file>
      </replicate>
      <replicate name="2_7D">
        <sample_file id="_2_7D_f0" file_path="C:\Users\famisa\Documents\Projects\Calpain_degradome\PRM_Zyx_BiP_cell_density_extracts\PRMs_Zyx_BiP\20200122_MB_FS_Density2_7D_Zyx_BiP_clevages.raw" sample_name="20200122_MB_FS_Density2_7D_Zyx_BiP_clevages" acquired_time="2020-02-17T05:23:35" modified_time="2020-02-17T06:33:36">
          <instrument_info_list>
            <instrument_info>
              <model>Q Exactive</model>
              <ionsource>nanoelectrospray</ionsource>
              <analyzer>quadrupole/orbitrap</analyzer>
              <detector>inductive detector</detector>
            </instrument_info>
          </instrument_info_list>
        </sample_file>
      </replicate>
      <replicate name="Zyxin_spike">
        <sample_file id="Zyxin_spike_f0" file_path="C:\Users\famisa\Documents\Projects\Calpain_degradome\PRM_Zyx_BiP_cell_density_extracts\PRMs_Zyx_BiP\20200220_MB_FS_Density_Zyxin_spike.raw" sample_name="20200220_MB_FS_Density_Zyxin_spike" acquired_time="2020-02-20T17:21:55" modified_time="2020-02-20T18:31:58">
          <instrument_info_list>
            <instrument_info>
              <model>Q Exactive</model>
              <ionsource>nanoelectrospray</ionsource>
              <analyzer>quadrupole/orbitrap</analyzer>
              <detector>inductive detector</detector>
            </instrument_info>
          </instrument_info_list>
        </sample_file>
      </replicate>
    </measured_results>
  </settings_summary>
  <peptide_list label_name="Zyxin" websearch_status="X" auto_manage_children="false">
    <peptide auto_manage_children="false" sequence="FSPGAPGGSGSQPNQK" modified_sequence="FSPGAPGGSGSQPNQK" calc_neutral_pep_mass="1514.71137" num_missed_cleavages="0" avg_measured_retention_time="22.81022">
      <peptide_results>
        <peptide_result replicate="1_2D" peak_count_ratio="1" retention_time="22.73322" />
        <peptide_result replicate="1_4D" peak_count_ratio="1" retention_time="22.6388149" />
        <peptide_result replicate="1_50" peak_count_ratio="1" retention_time="22.6860275" />
        <peptide_result replicate="1_7D" peak_count_ratio="1" retention_time="22.5916252" />
        <peptide_result replicate="2_2D" peak_count_ratio="1" retention_time="22.7804375" />
        <peptide_result replicate="2_4D" peak_count_ratio="1" retention_time="22.7804279" />
        <peptide_result replicate="2_50" peak_count_ratio="1" retention_time="22.5916252" />
        <peptide_result replicate="2_7D" peak_count_ratio="1" retention_time="22.7804222" />
        <peptide_result replicate="Zyxin_spike" peak_count_ratio="1" retention_time="23.7093887" />
      </peptide_results>
      <precursor charge="2" calc_neutral_mass="1514.71137" precursor_mz="758.362961" auto_manage_children="false" collision_energy="0" modified_sequence="FSPGAPGGSGSQPNQK">
        <bibliospec_spectrum_info library_name="Zyxin_10plex_(GAPDH_norma_validations) (Fibroblasts_Trypsin_digestion_replicates_2_3)" count_measured="10" />
        <precursor_results>
          <precursor_peak replicate="1_2D" peak_count_ratio="1" retention_time="22.73322" start_time="22.4028187" end_time="23.1108189" fwhm="0.208873391" area="767075840" background="10373183" height="22019178" mass_error_ppm="1.53690338" truncated="0" identified="false" library_dotp="0.96414113" user_set="FALSE" />
          <precursor_peak replicate="1_4D" peak_count_ratio="1" retention_time="22.6388149" start_time="22.4028149" end_time="23.0164146" fwhm="0.1756719" area="994741248" background="3.353202E+07" height="29213504" mass_error_ppm="1.60469043" truncated="0" identified="false" library_dotp="0.960574865" user_set="FALSE" />
          <precursor_peak replicate="1_50" peak_count_ratio="1" retention_time="22.6860275" start_time="22.3084278" end_time="23.016428" fwhm="0.2288864" area="491006848" background="8681270" height="12538024" mass_error_ppm="2.35959315" truncated="0" identified="false" library_dotp="0.9621719" user_set="FALSE" />
          <precursor_peak replicate="1_7D" peak_count_ratio="1" retention_time="22.5916252" start_time="22.4028244" end_time="22.9692249" fwhm="0.154962346" area="8.886249E+08" background="5.050689E+07" height="2.982009E+07" mass_error_ppm="1.67278659" truncated="0" identified="false" library_dotp="0.9611767" user_set="FALSE" />
          <precursor_peak replicate="2_2D" peak_count_ratio="1" retention_time="22.7804375" start_time="22.5444374" end_time="23.1580372" fwhm="0.180297151" area="9.635095E+08" background="2.020899E+07" height="2.933875E+07" mass_error_ppm="1.2321254" truncated="0" identified="false" library_dotp="0.9574939" user_set="FALSE" />
          <precursor_peak replicate="2_4D" peak_count_ratio="1" retention_time="22.7804279" start_time="22.5444279" end_time="23.0636272" fwhm="0.1760882" area="8.753235E+08" background="1.522792E+07" height="27518618" mass_error_ppm="1.110944" truncated="0" identified="false" library_dotp="0.9589202" user_set="FALSE" />
          <precursor_peak replicate="2_50" peak_count_ratio="1" retention_time="22.5916252" start_time="22.4028244" end_time="22.9220238" fwhm="0.167164966" area="480352672" background="16443828" height="15790004" mass_error_ppm="1.51083851" truncated="0" identified="false" library_dotp="0.9558857" user_set="FALSE" />
          <precursor_peak replicate="2_7D" peak_count_ratio="1" retention_time="22.7804222" start_time="22.5444221" end_time="23.1580219" fwhm="0.189732283" area="853380160" background="12209704" height="26008788" mass_error_ppm="1.5189271" truncated="0" identified="false" library_dotp="0.962065935" user_set="FALSE" />
          <precursor_peak replicate="Zyxin_spike" peak_count_ratio="1" retention_time="23.7093887" start_time="23.5305882" end_time="24.03719" fwhm="0.156403065" area="2.83209165E+09" background="37817744" height="1.089274E+08" mass_error_ppm="2.47759175" truncated="0" identified="false" library_dotp="0.9834681" user_set="FALSE" />
        </precursor_results>
        <transition fragment_type="y" fragment_ordinal="11" calc_neutral_mass="1055.499586" product_charge="1" cleavage_aa="P" loss_neutral_mass="0">
          <precursor_mz>758.362961</precursor_mz>
          <product_mz>1056.506862</product_mz>
          <collision_energy>0</collision_energy>
          <transition_lib_info rank="1" intensity="1658270" />
          <transition_results>
            <transition_peak replicate="1_2D" mass_error_ppm="1.4" retention_time="22.73322" start_time="22.4028187" end_time="23.1108189" area="256607856" background="49345.3555" height="22019178" fwhm="0.173586309" truncated="false" identified="false" rank="1" points_across="15" user_set="FALSE" />
            <transition_peak replicate="1_4D" mass_error_ppm="1.6" retention_time="22.6388149" start_time="22.4028149" end_time="23.0164146" area="329045440" background="8292960" height="29213504" fwhm="0.165209815" truncated="false" identified="false" rank="1" points_across="14" user_set="FALSE" />
            <transition_peak replicate="1_50" mass_error_ppm="2.4" retention_time="22.6860275" start_time="22.3084278" end_time="23.016428" area="161741248" background="42586.71" height="12538024" fwhm="0.199408472" truncated="false" identified="false" rank="1" points_across="15" user_set="FALSE" />
            <transition_peak replicate="1_7D" mass_error_ppm="1.4" retention_time="22.5916252" start_time="22.4028244" end_time="22.9692249" area="296372032" background="15240231" height="2.982009E+07" fwhm="0.151209936" truncated="false" identified="false" rank="1" points_across="12" user_set="FALSE" />
            <transition_peak replicate="2_2D" mass_error_ppm="0.9" retention_time="22.7804375" start_time="22.5444374" end_time="23.1580372" area="317963424" background="3881348.25" height="2.933875E+07" fwhm="0.162548468" truncated="false" identified="false" rank="1" points_across="14" user_set="FALSE" />
            <transition_peak replicate="2_4D" mass_error_ppm="1" retention_time="22.7804279" start_time="22.5444279" end_time="23.0636272" area="2.905264E+08" background="3053884.25" height="27518618" fwhm="0.155418962" truncated="false" identified="false" rank="1" points_across="11" user_set="FALSE" />
            <transition_peak replicate="2_50" mass_error_ppm="1.2" retention_time="22.5916252" start_time="22.4028244" end_time="22.9220238" area="1.578098E+08" background="4693391" height="15790004" fwhm="0.152904943" truncated="false" identified="false" rank="1" points_across="11" user_set="FALSE" />
            <transition_peak replicate="2_7D" mass_error_ppm="1.2" retention_time="22.7804222" start_time="22.5444221" end_time="23.1580219" area="285935552" background="714602.8" height="26008788" fwhm="0.167164519" truncated="false" identified="false" rank="1" points_across="14" user_set="FALSE" />
            <transition_peak replicate="Zyxin_spike" mass_error_ppm="2" retention_time="23.7093887" start_time="23.5305882" end_time="24.03719" area="1.03849664E+09" background="1.283774E+07" height="1.089274E+08" fwhm="0.1536402" truncated="false" identified="false" rank="1" points_across="19" user_set="FALSE" />
          </transition_results>
        </transition>
        <transition fragment_type="y" fragment_ordinal="7" calc_neutral_mass="757.371866" product_charge="1" cleavage_aa="G" loss_neutral_mass="0">
          <precursor_mz>758.362961</precursor_mz>
          <product_mz>758.379142</product_mz>
          <collision_energy>0</collision_energy>
          <transition_lib_info rank="9" intensity="92583.2" />
          <transition_results>
            <transition_peak replicate="1_2D" mass_error_ppm="2.5" retention_time="22.73322" start_time="22.4028187" end_time="23.1108189" area="19170364" background="10267287" height="1360390.25" fwhm="0.208873391" truncated="false" identified="false" rank="5" points_across="15" user_set="FALSE" />
            <transition_peak replicate="1_4D" mass_error_ppm="1.6" retention_time="22.6388149" start_time="22.4028149" end_time="23.0164146" area="22393424" background="11846014" height="1934664.88" fwhm="0.1756719" truncated="false" identified="false" rank="5" points_across="14" user_set="FALSE" />
            <transition_peak replicate="1_50" mass_error_ppm="3.6" retention_time="22.6388283" start_time="22.3084278" end_time="23.016428" area="13886015" background="8521097" height="973383.5" fwhm="0.2288864" truncated="false" identified="false" rank="5" points_across="15" user_set="FALSE" />
            <transition_peak replicate="1_7D" mass_error_ppm="1.8" retention_time="22.5916252" start_time="22.4028244" end_time="22.9692249" area="20883658" background="9818152" height="2049662.88" fwhm="0.15491192" truncated="false" identified="false" rank="5" points_across="12" user_set="FALSE" />
            <transition_peak replicate="2_2D" mass_error_ppm="2" retention_time="22.7804375" start_time="22.5444374" end_time="23.1580372" area="24057022" background="10399319" height="2000525" fwhm="0.180297151" truncated="false" identified="false" rank="5" points_across="14" user_set="FALSE" />
            <transition_peak replicate="2_4D" mass_error_ppm="1.5" retention_time="22.7332287" start_time="22.5444279" end_time="23.0636272" area="22827972" background="7111255.5" height="1873686.13" fwhm="0.1760882" truncated="false" identified="false" rank="5" points_across="11" user_set="FALSE" />
            <transition_peak replicate="2_50" mass_error_ppm="3.4" retention_time="22.5916252" start_time="22.4028244" end_time="22.9220238" area="1.497164E+07" background="4908676.5" height="1389069.63" fwhm="0.167164966" truncated="false" identified="false" rank="5" points_across="11" user_set="FALSE" />
            <transition_peak replicate="2_7D" mass_error_ppm="1.7" retention_time="22.7804222" start_time="22.5444221" end_time="23.1580219" area="20729484" background="10564829" height="1705531.13" fwhm="0.189732283" truncated="false" identified="false" rank="5" points_across="14" user_set="FALSE" />
            <transition_peak replicate="Zyxin_spike" mass_error_ppm="2.5" retention_time="23.7093887" start_time="23.5305882" end_time="24.03719" area="61897504" background="5783340.5" height="6415089" fwhm="0.153867558" truncated="false" identified="false" rank="5" points_across="19" user_set="FALSE" />
          </transition_results>
        </transition>
        <transition fragment_type="y" fragment_ordinal="4" calc_neutral_mass="485.259797" product_charge="1" cleavage_aa="P" loss_neutral_mass="0">
          <precursor_mz>758.362961</precursor_mz>
          <product_mz>486.267073</product_mz>
          <collision_energy>0</collision_energy>
          <transition_lib_info rank="4" intensity="467255.2" />
          <transition_results>
            <transition_peak replicate="1_2D" mass_error_ppm="0.5" retention_time="22.73322" start_time="22.4028187" end_time="23.1108189" area="9.370091E+07" background="0" height="7996308" fwhm="0.180007637" truncated="false" identified="false" rank="4" points_across="15" user_set="FALSE" />
            <transition_peak replicate="1_4D" mass_error_ppm="0.3" retention_time="22.6388149" start_time="22.4028149" end_time="23.0164146" area="122999184" background="2560687.75" height="11319873" fwhm="0.165098891" truncated="false" identified="false" rank="4" points_across="14" user_set="FALSE" />
            <transition_peak replicate="1_50" mass_error_ppm="0.9" retention_time="22.6860275" start_time="22.3084278" end_time="23.016428" area="5.894696E+07" background="0" height="4912775.5" fwhm="0.184125751" truncated="false" identified="false" rank="4" points_across="15" user_set="FALSE" />
            <transition_peak replicate="1_7D" mass_error_ppm="0.4" retention_time="22.5916252" start_time="22.4028244" end_time="22.9692249" area="112172720" background="4423361.5" height="11233639" fwhm="0.154962346" truncated="false" identified="false" rank="4" points_across="12" user_set="FALSE" />
            <transition_peak replicate="2_2D" mass_error_ppm="0.2" retention_time="22.7804375" start_time="22.5444374" end_time="23.1580372" area="125336048" background="1053416.25" height="11908065" fwhm="0.1605852" truncated="false" identified="false" rank="4" points_across="14" user_set="FALSE" />
            <transition_peak replicate="2_4D" mass_error_ppm="-0.1" retention_time="22.7804279" start_time="22.5444279" end_time="23.0636272" area="111351736" background="943127.938" height="1.078131E+07" fwhm="0.156820536" truncated="false" identified="false" rank="4" points_across="11" user_set="FALSE" />
            <transition_peak replicate="2_50" mass_error_ppm="0.4" retention_time="22.5916252" start_time="22.4028244" end_time="22.9220238" area="6.025365E+07" background="1213081.13" height="6289437" fwhm="0.148301408" truncated="false" identified="false" rank="4" points_across="11" user_set="FALSE" />
            <transition_peak replicate="2_7D" mass_error_ppm="0.5" retention_time="22.8276234" start_time="22.5444221" end_time="23.1580219" area="107115264" background="125543.891" height="9842299" fwhm="0.166739583" truncated="false" identified="false" rank="4" points_across="14" user_set="FALSE" />
            <transition_peak replicate="Zyxin_spike" mass_error_ppm="2.5" retention_time="23.7093887" start_time="23.5305882" end_time="24.03719" area="321877920" background="3367769.25" height="33519362" fwhm="0.151803136" truncated="false" identified="false" rank="4" points_across="19" user_set="FALSE" />
          </transition_results>
        </transition>
        <transition fragment_type="y" fragment_ordinal="14" calc_neutral_mass="1280.610928" product_charge="2" cleavage_aa="P" loss_neutral_mass="0">
          <precursor_mz>758.362961</precursor_mz>
          <product_mz>641.31274</product_mz>
          <collision_energy>0</collision_energy>
          <transition_lib_info rank="2" intensity="1324453" />
          <transition_results>
            <transition_peak replicate="1_2D" mass_error_ppm="1.5" retention_time="22.73322" start_time="22.4028187" end_time="23.1108189" area="214026736" background="0" height="18447386" fwhm="0.175409853" truncated="false" identified="false" rank="2" points_across="15" user_set="FALSE" />
            <transition_peak replicate="1_4D" mass_error_ppm="1.4" retention_time="22.6388149" start_time="22.4028149" end_time="23.0164146" area="276098272" background="6263664" height="24977232" fwhm="0.1655195" truncated="false" identified="false" rank="2" points_across="14" user_set="FALSE" />
            <transition_peak replicate="1_50" mass_error_ppm="2.1" retention_time="22.6388283" start_time="22.3084278" end_time="23.016428" area="1.39299E+08" background="117586.18" height="11144059" fwhm="0.192050874" truncated="false" identified="false" rank="2" points_across="15" user_set="FALSE" />
            <transition_peak replicate="1_7D" mass_error_ppm="1.5" retention_time="22.5916252" start_time="22.4028244" end_time="22.9692249" area="244693152" background="11902953" height="24565442" fwhm="0.153471455" truncated="false" identified="false" rank="2" points_across="12" user_set="FALSE" />
            <transition_peak replicate="2_2D" mass_error_ppm="1.2" retention_time="22.7804375" start_time="22.5444374" end_time="23.1580372" area="263720592" background="2811520.5" height="24686492" fwhm="0.162231579" truncated="false" identified="false" rank="2" points_across="14" user_set="FALSE" />
            <transition_peak replicate="2_4D" mass_error_ppm="0.9" retention_time="22.7804279" start_time="22.5444279" end_time="23.0636272" area="239578528" background="2310987.75" height="22836568" fwhm="0.156731233" truncated="false" identified="false" rank="2" points_across="11" user_set="FALSE" />
            <transition_peak replicate="2_50" mass_error_ppm="1.4" retention_time="22.5916252" start_time="22.4028244" end_time="22.9220238" area="132203680" background="3170568" height="1.350184E+07" fwhm="0.15014945" truncated="false" identified="false" rank="2" points_across="11" user_set="FALSE" />
            <transition_peak replicate="2_7D" mass_error_ppm="1.5" retention_time="22.7804222" start_time="22.5444221" end_time="23.1580219" area="234697856" background="484999.5" height="21231666" fwhm="0.1682996" truncated="false" identified="false" rank="2" points_across="14" user_set="FALSE" />
            <transition_peak replicate="Zyxin_spike" mass_error_ppm="3" retention_time="23.7093887" start_time="23.5305882" end_time="24.03719" area="7.870098E+08" background="9123121" height="8.13659E+07" fwhm="0.156403065" truncated="false" identified="false" rank="2" points_across="19" user_set="FALSE" />
          </transition_results>
        </transition>
        <transition fragment_type="y" fragment_ordinal="11" calc_neutral_mass="1055.499586" product_charge="2" cleavage_aa="P" loss_neutral_mass="0">
          <precursor_mz>758.362961</precursor_mz>
          <product_mz>528.757069</product_mz>
          <collision_energy>0</collision_energy>
          <transition_lib_info rank="3" intensity="930547.5" />
          <transition_results>
            <transition_peak replicate="1_2D" mass_error_ppm="2.2" retention_time="22.73322" start_time="22.4028187" end_time="23.1108189" area="1.8357E+08" background="56551.2148" height="15742465" fwhm="0.17790176" truncated="false" identified="false" rank="3" points_across="15" user_set="FALSE" />
            <transition_peak replicate="1_4D" mass_error_ppm="2.5" retention_time="22.6388149" start_time="22.4028149" end_time="23.0164146" area="2.442049E+08" background="4568693" height="22648002" fwhm="0.162618414" truncated="false" identified="false" rank="3" points_across="14" user_set="FALSE" />
            <transition_peak replicate="1_50" mass_error_ppm="3.2" retention_time="22.6388283" start_time="22.3084278" end_time="23.016428" area="117133632" background="0" height="9529976" fwhm="0.189368844" truncated="false" identified="false" rank="3" points_across="15" user_set="FALSE" />
            <transition_peak replicate="1_7D" mass_error_ppm="2.9" retention_time="22.5916252" start_time="22.4028244" end_time="22.9692249" area="214503312" background="9122189" height="21420068" fwhm="0.154664159" truncated="false" identified="false" rank="3" points_across="12" user_set="FALSE" />
            <transition_peak replicate="2_2D" mass_error_ppm="2.2" retention_time="22.7804375" start_time="22.5444374" end_time="23.1580372" area="232432480" background="2063385.88" height="21609738" fwhm="0.165413439" truncated="false" identified="false" rank="3" points_across="14" user_set="FALSE" />
            <transition_peak replicate="2_4D" mass_error_ppm="2.1" retention_time="22.7804279" start_time="22.5444279" end_time="23.0636272" area="211038880" background="1808664.25" height="20358176" fwhm="0.15526484" truncated="false" identified="false" rank="3" points_across="11" user_set="FALSE" />
            <transition_peak replicate="2_50" mass_error_ppm="2.4" retention_time="22.5916252" start_time="22.4028244" end_time="22.9220238" area="115113880" background="2458110.5" height="11717947" fwhm="0.1528286" truncated="false" identified="false" rank="3" points_across="11" user_set="FALSE" />
            <transition_peak replicate="2_7D" mass_error_ppm="2.5" retention_time="22.7804222" start_time="22.5444221" end_time="23.1580219" area="204902032" background="319728.2" height="1.880927E+07" fwhm="0.166739583" truncated="false" identified="false" rank="3" points_across="14" user_set="FALSE" />
            <transition_peak replicate="Zyxin_spike" mass_error_ppm="2.6" retention_time="23.7093887" start_time="23.5305882" end_time="24.03719" area="6.2281E+08" background="6705773" height="6.393568E+07" fwhm="0.155315384" truncated="false" identified="false" rank="3" points_across="19" user_set="FALSE" />
          </transition_results>
        </transition>
      </precursor>
    </peptide>
    <peptide auto_manage_children="false" sequence="QHPVPPPAQNQNQVR" modified_sequence="QHPVPPPAQNQNQVR" calc_neutral_pep_mass="1708.87575" num_missed_cleavages="0" avg_measured_retention_time="18.2739563">
      <peptide_results>
        <peptide_result replicate="1_2D" peak_count_ratio="1" retention_time="18.3" />
        <peptide_result replicate="1_4D" peak_count_ratio="1" retention_time="18.0639954" />
        <peptide_result replicate="1_50" peak_count_ratio="1" retention_time="18.1584072" />
        <peptide_result replicate="1_7D" peak_count_ratio="1" retention_time="18.1112041" />
        <peptide_result replicate="2_2D" peak_count_ratio="1" retention_time="18.3000164" />
        <peptide_result replicate="2_4D" peak_count_ratio="1" retention_time="18.30001" />
        <peptide_result replicate="2_50" peak_count_ratio="1" retention_time="18.1112022" />
        <peptide_result replicate="2_7D" peak_count_ratio="1" retention_time="18.2056" />
        <peptide_result replicate="Zyxin_spike" peak_count_ratio="1" retention_time="18.9151669" />
      </peptide_results>
      <precursor charge="3" calc_neutral_mass="1708.87575" precursor_mz="570.632526" auto_manage_children="false" collision_energy="0" modified_sequence="QHPVPPPAQNQNQVR">
        <bibliospec_spectrum_info library_name="Zyxin_10plex_(GAPDH_norma_validations) (Fibroblasts_Trypsin_digestion_replicates_2_3)" count_measured="11" />
        <precursor_results>
          <precursor_peak replicate="1_2D" peak_count_ratio="1" retention_time="18.3" start_time="18.016798" end_time="18.7247982" fwhm="0.248249739" area="397005952" background="1755775.13" height="7468333" mass_error_ppm="0.609244168" truncated="0" identified="false" library_dotp="0.8686897" user_set="FALSE" />
          <precursor_peak replicate="1_4D" peak_count_ratio="1" retention_time="18.0639954" start_time="17.8279953" end_time="18.5359955" fwhm="0.24229227" area="524038176" background="2754357.75" height="9935795" mass_error_ppm="0.222222626" truncated="0" identified="false" library_dotp="0.8649267" user_set="FALSE" />
          <precursor_peak replicate="1_50" peak_count_ratio="1" retention_time="18.1584072" start_time="17.9696064" end_time="18.4888077" fwhm="0.16804032" area="191244352" background="1063871.88" height="5377931" mass_error_ppm="1.33329213" truncated="0" identified="false" library_dotp="0.8797756" user_set="FALSE" />
          <precursor_peak replicate="1_7D" peak_count_ratio="1" retention_time="18.1112041" start_time="17.8752041" end_time="18.4888039" fwhm="0.218702719" area="443773824" background="2742875" height="9446284" mass_error_ppm="0.07388993" truncated="0" identified="false" library_dotp="0.8623044" user_set="FALSE" />
          <precursor_peak replicate="2_2D" peak_count_ratio="1" retention_time="18.3000164" start_time="18.0640163" end_time="18.630415" fwhm="0.195483372" area="5.225595E+08" background="3699697.5" height="12271262" mass_error_ppm="-0.06946029" truncated="0" identified="false" library_dotp="0.8579224" user_set="FALSE" />
          <precursor_peak replicate="2_4D" peak_count_ratio="1" retention_time="18.30001" start_time="18.06401" end_time="18.63041" fwhm="0.167733923" area="480206144" background="6040733" height="12185074" mass_error_ppm="-0.114809655" truncated="0" identified="false" library_dotp="0.8619761" user_set="FALSE" />
          <precursor_peak replicate="2_50" peak_count_ratio="1" retention_time="18.1112022" start_time="17.8752022" end_time="18.5360031" fwhm="0.20472464" area="236742432" background="945506.75" height="5150840" mass_error_ppm="0.6501174" truncated="0" identified="false" library_dotp="0.882527947" user_set="FALSE" />
          <precursor_peak replicate="2_7D" peak_count_ratio="1" retention_time="18.2056" start_time="17.9224" end_time="18.7720013" fwhm="0.261030972" area="4.277414E+08" background="3668079" height="7372221.5" mass_error_ppm="0.2872433" truncated="0" identified="false" library_dotp="0.8710878" user_set="FALSE" />
          <precursor_peak replicate="Zyxin_spike" peak_count_ratio="1" retention_time="18.9151669" start_time="18.7065659" end_time="19.3025665" fwhm="0.194266543" area="3.62157235E+09" background="23249848" height="7.70192E+07" mass_error_ppm="1.52502561" truncated="0" identified="false" library_dotp="0.888038337" user_set="FALSE" />
        </precursor_results>
        <transition fragment_type="y" fragment_ordinal="6" calc_neutral_mass="757.3831" product_charge="1" cleavage_aa="N" loss_neutral_mass="0">
          <precursor_mz>570.632526</precursor_mz>
          <product_mz>758.390376</product_mz>
          <collision_energy>0</collision_energy>
          <transition_lib_info rank="1" intensity="2970852" />
          <transition_results>
            <transition_peak replicate="1_2D" mass_error_ppm="1.8" retention_time="18.3" start_time="18.016798" end_time="18.7247982" area="7.191213E+07" background="390156.25" height="4506324.5" fwhm="0.248249739" truncated="false" identified="false" rank="3" points_across="15" user_set="FALSE" />
            <transition_peak replicate="1_4D" mass_error_ppm="1.4" retention_time="18.0639954" start_time="17.8279953" end_time="18.5359955" area="9.39341E+07" background="524973.2" height="6022189" fwhm="0.24229227" truncated="false" identified="false" rank="3" points_across="15" user_set="FALSE" />
            <transition_peak replicate="1_50" mass_error_ppm="2.5" retention_time="18.1584072" start_time="17.9696064" end_time="18.4888077" area="3.746764E+07" background="32044.24" height="3510440.5" fwhm="0.16804032" truncated="false" identified="false" rank="3" points_across="10" user_set="FALSE" />
            <transition_peak replicate="1_7D" mass_error_ppm="1.1" retention_time="18.1112041" start_time="17.8752041" end_time="18.4888039" area="78078936" background="445593.063" height="5605783.5" fwhm="0.218702719" truncated="false" identified="false" rank="3" points_across="12" user_set="FALSE" />
            <transition_peak replicate="2_2D" mass_error_ppm="1" retention_time="18.3000164" start_time="18.0640163" end_time="18.630415" area="8.99878E+07" background="677080.5" height="7005772.5" fwhm="0.195483372" truncated="false" identified="false" rank="3" points_across="12" user_set="FALSE" />
            <transition_peak replicate="2_4D" mass_error_ppm="1" retention_time="18.25281" start_time="18.06401" end_time="18.63041" area="8.396619E+07" background="1607429.63" height="7374179" fwhm="0.167733923" truncated="false" identified="false" rank="3" points_across="11" user_set="FALSE" />
            <transition_peak replicate="2_50" mass_error_ppm="1.9" retention_time="18.1112022" start_time="17.8752022" end_time="18.5360031" area="4.630138E+07" background="178714.531" height="3514521" fwhm="0.20472464" truncated="false" identified="false" rank="3" points_across="14" user_set="FALSE" />
            <transition_peak replicate="2_7D" mass_error_ppm="1.4" retention_time="18.2056" start_time="17.9224" end_time="18.7720013" area="7.924189E+07" background="652582.2" height="4632701.5" fwhm="0.261030972" truncated="false" identified="false" rank="3" points_across="18" user_set="FALSE" />
            <transition_peak replicate="Zyxin_spike" mass_error_ppm="2.9" retention_time="18.9151669" start_time="18.7065659" end_time="19.3025665" area="7.268107E+08" background="5228041" height="5.954907E+07" fwhm="0.192025691" truncated="false" identified="false" rank="3" points_across="21" user_set="FALSE" />
          </transition_results>
        </transition>
        <transition fragment_type="b" fragment_ordinal="4" calc_neutral_mass="461.238667" product_charge="1" cleavage_aa="V" loss_neutral_mass="0">
          <precursor_mz>570.632526</precursor_mz>
          <product_mz>462.245943</product_mz>
          <collision_energy>0</collision_energy>
          <transition_lib_info rank="4" intensity="1539276" />
          <transition_results>
            <transition_peak replicate="1_2D" mass_error_ppm="0.8" retention_time="18.3" start_time="18.016798" end_time="18.7247982" area="63950092" background="372972.469" height="4267074.5" fwhm="0.235467046" truncated="false" identified="false" rank="5" points_across="15" user_set="FALSE" />
            <transition_peak replicate="1_4D" mass_error_ppm="0.7" retention_time="18.0639954" start_time="17.8279953" end_time="18.5359955" area="84153336" background="637170.3" height="5653444.5" fwhm="0.23371464" truncated="false" identified="false" rank="5" points_across="15" user_set="FALSE" />
            <transition_peak replicate="1_50" mass_error_ppm="0.8" retention_time="18.1584072" start_time="17.9696064" end_time="18.4888077" area="30314562" background="379520.625" height="3003104.25" fwhm="0.16042459" truncated="false" identified="false" rank="5" points_across="10" user_set="FALSE" />
            <transition_peak replicate="1_7D" mass_error_ppm="0.1" retention_time="18.1112041" start_time="17.8752041" end_time="18.4888039" area="7.254174E+07" background="478693" height="5415007.5" fwhm="0.208519042" truncated="false" identified="false" rank="5" points_across="12" user_set="FALSE" />
            <transition_peak replicate="2_2D" mass_error_ppm="0.3" retention_time="18.3000164" start_time="18.0640163" end_time="18.630415" area="8.535123E+07" background="415098.625" height="6932862.5" fwhm="0.188392237" truncated="false" identified="false" rank="5" points_across="12" user_set="FALSE" />
            <transition_peak replicate="2_4D" mass_error_ppm="0.4" retention_time="18.30001" start_time="18.06401" end_time="18.63041" area="7.763607E+07" background="918457" height="7022221" fwhm="0.163513541" truncated="false" identified="false" rank="5" points_across="11" user_set="FALSE" />
            <transition_peak replicate="2_50" mass_error_ppm="0.2" retention_time="18.1112022" start_time="17.8752022" end_time="18.5360031" area="38634788" background="0" height="3094822.75" fwhm="0.193334892" truncated="false" identified="false" rank="5" points_across="14" user_set="FALSE" />
            <transition_peak replicate="2_7D" mass_error_ppm="0.4" retention_time="18.2056" start_time="17.9224" end_time="18.7720013" area="69779304" background="636715.438" height="4304492" fwhm="0.251727" truncated="false" identified="false" rank="5" points_across="18" user_set="FALSE" />
            <transition_peak replicate="Zyxin_spike" mass_error_ppm="1.1" retention_time="18.9151669" start_time="18.7065659" end_time="19.3025665" area="599785344" background="3675214" height="4.956082E+07" fwhm="0.190190449" truncated="false" identified="false" rank="5" points_across="21" user_set="FALSE" />
          </transition_results>
        </transition>
        <transition fragment_type="b" fragment_ordinal="5" calc_neutral_mass="558.291431" product_charge="1" cleavage_aa="P" loss_neutral_mass="0">
          <precursor_mz>570.632526</precursor_mz>
          <product_mz>559.298707</product_mz>
          <collision_energy>0</collision_energy>
          <transition_lib_info rank="2" intensity="2223079" />
          <transition_results>
            <transition_peak replicate="1_2D" mass_error_ppm="1" retention_time="18.3" start_time="18.016798" end_time="18.7247982" area="6.966923E+07" background="660765.6" height="4617799.5" fwhm="0.2366151" truncated="false" identified="false" rank="4" points_across="15" user_set="FALSE" />
            <transition_peak replicate="1_4D" mass_error_ppm="0.6" retention_time="18.0639954" start_time="17.8279953" end_time="18.5359955" area="9.001224E+07" background="838279.3" height="5886981" fwhm="0.239597261" truncated="false" identified="false" rank="4" points_across="15" user_set="FALSE" />
            <transition_peak replicate="1_50" mass_error_ppm="2.3" retention_time="18.1584072" start_time="17.9696064" end_time="18.4888077" area="33689056" background="589409.6" height="3325386.25" fwhm="0.1584814" truncated="false" identified="false" rank="4" points_across="10" user_set="FALSE" />
            <transition_peak replicate="1_7D" mass_error_ppm="0.8" retention_time="18.1112041" start_time="17.8752041" end_time="18.4888039" area="7.579753E+07" background="727826.1" height="5725643.5" fwhm="0.205037579" truncated="false" identified="false" rank="4" points_across="12" user_set="FALSE" />
            <transition_peak replicate="2_2D" mass_error_ppm="0.3" retention_time="18.3000164" start_time="18.0640163" end_time="18.630415" area="8.781814E+07" background="1271875.25" height="7033341.5" fwhm="0.19037424" truncated="false" identified="false" rank="4" points_across="12" user_set="FALSE" />
            <transition_peak replicate="2_4D" mass_error_ppm="0" retention_time="18.30001" start_time="18.06401" end_time="18.63041" area="8.243954E+07" background="1310844" height="7495235" fwhm="0.1605607" truncated="false" identified="false" rank="4" points_across="11" user_set="FALSE" />
            <transition_peak replicate="2_50" mass_error_ppm="1.5" retention_time="18.1112022" start_time="17.8752022" end_time="18.5360031" area="4.230079E+07" background="467717.2" height="3366587" fwhm="0.19536595" truncated="false" identified="false" rank="4" points_across="14" user_set="FALSE" />
            <transition_peak replicate="2_7D" mass_error_ppm="0.7" retention_time="18.2056" start_time="17.9224" end_time="18.7720013" area="7.401498E+07" background="1375034.75" height="4485046" fwhm="0.2545561" truncated="false" identified="false" rank="4" points_across="18" user_set="FALSE" />
            <transition_peak replicate="Zyxin_spike" mass_error_ppm="2.1" retention_time="18.9449654" start_time="18.7065659" end_time="19.3025665" area="649558144" background="4502435" height="52675416" fwhm="0.19309701" truncated="false" identified="false" rank="4" points_across="21" user_set="FALSE" />
          </transition_results>
        </transition>
        <transition fragment_type="b" fragment_ordinal="5" calc_neutral_mass="558.291431" product_charge="2" cleavage_aa="P" loss_neutral_mass="0">
          <precursor_mz>570.632526</precursor_mz>
          <product_mz>280.152992</product_mz>
          <collision_energy>0</collision_energy>
          <transition_lib_info rank="6" intensity="1450151" />
          <transition_results>
            <transition_peak replicate="1_2D" mass_error_ppm="0" retention_time="18.3" start_time="18.016798" end_time="18.7247982" area="107498696" background="225622.1" height="7468333" fwhm="0.22419253" truncated="false" identified="false" rank="1" points_across="15" user_set="FALSE" />
            <transition_peak replicate="1_4D" mass_error_ppm="-0.5" retention_time="18.0639954" start_time="17.8279953" end_time="18.5359955" area="143888816" background="144219.391" height="9935795" fwhm="0.22865738" truncated="false" identified="false" rank="1" points_across="15" user_set="FALSE" />
            <transition_peak replicate="1_50" mass_error_ppm="0.4" retention_time="18.1584072" start_time="17.9696064" end_time="18.4888077" area="50323484" background="35734.9258" height="5377931" fwhm="0.1444095" truncated="false" identified="false" rank="1" points_across="10" user_set="FALSE" />
            <transition_peak replicate="1_7D" mass_error_ppm="-0.6" retention_time="18.1112041" start_time="17.8752041" end_time="18.4888039" area="123108240" background="557649.9" height="9446284" fwhm="0.20340848" truncated="false" identified="false" rank="1" points_across="12" user_set="FALSE" />
            <transition_peak replicate="2_2D" mass_error_ppm="-0.6" retention_time="18.3000164" start_time="18.0640163" end_time="18.630415" area="146430608" background="649438.438" height="12271262" fwhm="0.184543476" truncated="false" identified="false" rank="1" points_across="12" user_set="FALSE" />
            <transition_peak replicate="2_4D" mass_error_ppm="-0.5" retention_time="18.30001" start_time="18.06401" end_time="18.63041" area="132022792" background="1141075.88" height="12185074" fwhm="0.15816243" truncated="false" identified="false" rank="1" points_across="11" user_set="FALSE" />
            <transition_peak replicate="2_50" mass_error_ppm="-0.4" retention_time="18.1112022" start_time="17.8752022" end_time="18.5360031" area="61303228" background="127575.156" height="5150840" fwhm="0.183809087" truncated="false" identified="false" rank="1" points_across="14" user_set="FALSE" />
            <transition_peak replicate="2_7D" mass_error_ppm="-0.2" retention_time="18.2056" start_time="17.9224" end_time="18.7720013" area="115192168" background="546301.25" height="7372221.5" fwhm="0.241718665" truncated="false" identified="false" rank="1" points_across="18" user_set="FALSE" />
            <transition_peak replicate="Zyxin_spike" mass_error_ppm="0.4" retention_time="18.9151669" start_time="18.7065659" end_time="19.3025665" area="912181440" background="5366785.5" height="7.70192E+07" fwhm="0.182443872" truncated="false" identified="false" rank="1" points_across="21" user_set="FALSE" />
          </transition_results>
        </transition>
        <transition fragment_type="b" fragment_ordinal="6" calc_neutral_mass="655.344195" product_charge="2" cleavage_aa="P" loss_neutral_mass="0">
          <precursor_mz>570.632526</precursor_mz>
          <product_mz>328.679373</product_mz>
          <collision_energy>0</collision_energy>
          <transition_lib_info rank="5" intensity="1494423" />
          <transition_results>
            <transition_peak replicate="1_2D" mass_error_ppm="-0.1" retention_time="18.3" start_time="18.016798" end_time="18.7247982" area="83975816" background="106258.594" height="5920000.5" fwhm="0.22176823" truncated="false" identified="false" rank="2" points_across="15" user_set="FALSE" />
            <transition_peak replicate="1_4D" mass_error_ppm="-0.5" retention_time="18.0639954" start_time="17.8279953" end_time="18.5359955" area="112049688" background="609715.5" height="7650921.5" fwhm="0.230289355" truncated="false" identified="false" rank="2" points_across="15" user_set="FALSE" />
            <transition_peak replicate="1_50" mass_error_ppm="1" retention_time="18.1584072" start_time="17.9696064" end_time="18.4888077" area="3.944962E+07" background="27162.4766" height="4127377" fwhm="0.148441359" truncated="false" identified="false" rank="2" points_across="10" user_set="FALSE" />
            <transition_peak replicate="1_7D" mass_error_ppm="-0.5" retention_time="18.1112041" start_time="17.8752041" end_time="18.4888039" area="9.424736E+07" background="533113" height="7487965" fwhm="0.194149554" truncated="false" identified="false" rank="2" points_across="12" user_set="FALSE" />
            <transition_peak replicate="2_2D" mass_error_ppm="-0.8" retention_time="18.3000164" start_time="18.0640163" end_time="18.630415" area="112971712" background="686204.6" height="9573155" fwhm="0.183777183" truncated="false" identified="false" rank="2" points_across="12" user_set="FALSE" />
            <transition_peak replicate="2_4D" mass_error_ppm="-1" retention_time="18.30001" start_time="18.06401" end_time="18.63041" area="104141544" background="1062926.25" height="9833781" fwhm="0.153216064" truncated="false" identified="false" rank="2" points_across="11" user_set="FALSE" />
            <transition_peak replicate="2_50" mass_error_ppm="0.4" retention_time="18.1112022" start_time="17.8752022" end_time="18.5360031" area="4.820224E+07" background="171499.9" height="4023496.25" fwhm="0.185115591" truncated="false" identified="false" rank="2" points_across="14" user_set="FALSE" />
            <transition_peak replicate="2_7D" mass_error_ppm="-0.5" retention_time="18.2056" start_time="17.9224" end_time="18.7720013" area="89513096" background="457445.3" height="5807134.5" fwhm="0.237993628" truncated="false" identified="false" rank="2" points_across="18" user_set="FALSE" />
            <transition_peak replicate="Zyxin_spike" mass_error_ppm="1.4" retention_time="18.9151669" start_time="18.7065659" end_time="19.3025665" area="7.332368E+08" background="4477371.5" height="5.854407E+07" fwhm="0.194266543" truncated="false" identified="false" rank="2" points_across="21" user_set="FALSE" />
          </transition_results>
        </transition>
      </precursor>
    </peptide>
    <peptide auto_manage_children="false" sequence="SPGAPGPLTLK" modified_sequence="SPGAPGPLTLK" calc_neutral_pep_mass="1036.591696" num_missed_cleavages="0" avg_measured_retention_time="38.402565">
      <peptide_results>
        <peptide_result replicate="1_2D" peak_count_ratio="0.8" retention_time="38.2219658" />
        <peptide_result replicate="1_4D" peak_count_ratio="0.8" retention_time="38.0803642" />
        <peptide_result replicate="1_50" peak_count_ratio="0.8" retention_time="38.4107742" />
        <peptide_result replicate="1_7D" peak_count_ratio="0.8" retention_time="38.1275673" />
        <peptide_result replicate="2_2D" peak_count_ratio="0.8" retention_time="38.3635826" />
        <peptide_result replicate="2_4D" peak_count_ratio="0.8" retention_time="38.31638" />
        <peptide_result replicate="2_50" peak_count_ratio="0.8" retention_time="38.45797" />
        <peptide_result replicate="2_7D" peak_count_ratio="0.8" retention_time="38.2219658" />
        <peptide_result replicate="Zyxin_spike" peak_count_ratio="0.8" retention_time="39.42253" />
      </peptide_results>
      <precursor charge="2" calc_neutral_mass="1036.591696" precursor_mz="519.303124" auto_manage_children="false" collision_energy="0" modified_sequence="SPGAPGPLTLK">
        <bibliospec_spectrum_info library_name="Zyxin_10plex_(GAPDH_norma_validations) (Fibroblasts_Trypsin_digestion_replicates_2_3)" count_measured="7" />
        <precursor_results>
          <precursor_peak replicate="1_2D" peak_count_ratio="0.8" retention_time="38.2219658" start_time="37.9859657" end_time="38.5051651" fwhm="0.152579412" area="5.944313E+08" background="2699718" height="24026622" mass_error_ppm="0.561867833" truncated="0" identified="false" library_dotp="0.7626187" user_set="FALSE" />
          <precursor_peak replicate="1_4D" peak_count_ratio="0.8" retention_time="38.0803642" start_time="37.8443642" end_time="38.3635674" fwhm="0.14542082" area="8.223274E+08" background="2370727.5" height="33474656" mass_error_ppm="0.647663653" truncated="0" identified="false" library_dotp="0.755022049" user_set="FALSE" />
          <precursor_peak replicate="1_50" peak_count_ratio="0.8" retention_time="38.4107742" start_time="38.1747742" end_time="38.7411728" fwhm="0.147215337" area="279212480" background="959880.6" height="11654742" mass_error_ppm="1.09717071" truncated="0" identified="false" library_dotp="0.7606982" user_set="FALSE" />
          <precursor_peak replicate="1_7D" peak_count_ratio="0.8" retention_time="38.1275673" start_time="37.844368" end_time="38.45797" fwhm="0.1600148" area="798793344" background="1331418.25" height="29449238" mass_error_ppm="0.23686552" truncated="0" identified="false" library_dotp="0.756532431" user_set="FALSE" />
          <precursor_peak replicate="2_2D" peak_count_ratio="0.8" retention_time="38.3635826" start_time="38.1275826" end_time="38.69398" fwhm="0.14406085" area="848602240" background="4141112.5" height="3.434714E+07" mass_error_ppm="0.238097653" truncated="0" identified="false" library_dotp="0.754639864" user_set="FALSE" />
          <precursor_peak replicate="2_4D" peak_count_ratio="0.8" retention_time="38.31638" start_time="38.08038" end_time="38.64678" fwhm="0.178933084" area="7.958925E+08" background="4917619" height="27962396" mass_error_ppm="0.1281623" truncated="0" identified="false" library_dotp="0.753632665" user_set="FALSE" />
          <precursor_peak replicate="2_50" peak_count_ratio="0.8" retention_time="38.45797" start_time="38.22197" end_time="38.8355675" fwhm="0.161702946" area="3.227502E+08" background="3312878.5" height="11971895" mass_error_ppm="0.641818941" truncated="0" identified="false" library_dotp="0.763834953" user_set="FALSE" />
          <precursor_peak replicate="2_7D" peak_count_ratio="0.8" retention_time="38.2219658" start_time="37.9859657" end_time="38.55237" fwhm="0.1787891" area="6.739912E+08" background="2779652.5" height="26058038" mass_error_ppm="0.198732331" truncated="0" identified="false" library_dotp="0.756971955" user_set="FALSE" />
          <precursor_peak replicate="Zyxin_spike" peak_count_ratio="0.8" retention_time="39.42253" start_time="39.21393" end_time="39.72053" fwhm="0.147688851" area="2.264618E+09" background="7034140" height="97341336" mass_error_ppm="1.91130424" truncated="0" identified="false" library_dotp="0.7710265" user_set="FALSE" />
        </precursor_results>
        <transition fragment_type="y" fragment_ordinal="9" calc_neutral_mass="852.506903" product_charge="1" cleavage_aa="G" loss_neutral_mass="0">
          <precursor_mz>519.303124</precursor_mz>
          <product_mz>853.514179</product_mz>
          <collision_energy>0</collision_energy>
          <transition_lib_info rank="3" intensity="233346.2" />
          <transition_results>
            <transition_peak replicate="1_2D" mass_error_ppm="1.8" retention_time="38.2219658" start_time="37.9859657" end_time="38.5051651" area="5.069883E+07" background="216201.6" height="5470998" fwhm="0.1416957" truncated="false" identified="false" rank="4" points_across="11" user_set="FALSE" />
            <transition_peak replicate="1_4D" mass_error_ppm="1.6" retention_time="38.0803642" start_time="37.8443642" end_time="38.3635674" area="67355096" background="184874.828" height="7340745" fwhm="0.138924062" truncated="false" identified="false" rank="4" points_across="11" user_set="FALSE" />
            <transition_peak replicate="1_50" mass_error_ppm="2.2" retention_time="38.4107742" start_time="38.1747742" end_time="38.7411728" area="23672402" background="0" height="2603288.25" fwhm="0.132410839" truncated="false" identified="false" rank="4" points_across="13" user_set="FALSE" />
            <transition_peak replicate="1_7D" mass_error_ppm="1.3" retention_time="38.1275673" start_time="37.844368" end_time="38.45797" area="6.534899E+07" background="103822.734" height="6388606" fwhm="0.156560689" truncated="false" identified="false" rank="4" points_across="13" user_set="FALSE" />
            <transition_peak replicate="2_2D" mass_error_ppm="1.2" retention_time="38.3635826" start_time="38.1275826" end_time="38.69398" area="6.846939E+07" background="302988.7" height="7464351.5" fwhm="0.136449739" truncated="false" identified="false" rank="4" points_across="13" user_set="FALSE" />
            <transition_peak replicate="2_4D" mass_error_ppm="1" retention_time="38.31638" start_time="38.08038" end_time="38.64678" area="64175764" background="411800.3" height="5763361" fwhm="0.1766803" truncated="false" identified="false" rank="4" points_across="13" user_set="FALSE" />
            <transition_peak replicate="2_50" mass_error_ppm="2" retention_time="38.45797" start_time="38.22197" end_time="38.8355675" area="2.766675E+07" background="0" height="2643670.25" fwhm="0.161316916" truncated="false" identified="false" rank="4" points_across="13" user_set="FALSE" />
            <transition_peak replicate="2_7D" mass_error_ppm="1.2" retention_time="38.2219658" start_time="37.9859657" end_time="38.55237" area="5.590412E+07" background="189780.219" height="5143739" fwhm="0.1787891" truncated="false" identified="false" rank="4" points_across="13" user_set="FALSE" />
            <transition_peak replicate="Zyxin_spike" mass_error_ppm="2.8" retention_time="39.42253" start_time="39.21393" end_time="39.72053" area="2.033383E+08" background="638720.063" height="21304696" fwhm="0.142217681" truncated="false" identified="false" rank="4" points_across="18" user_set="FALSE" />
          </transition_results>
        </transition>
        <transition fragment_type="y" fragment_ordinal="7" calc_neutral_mass="724.448326" product_charge="1" cleavage_aa="P" loss_neutral_mass="0">
          <precursor_mz>519.303124</precursor_mz>
          <product_mz>725.455602</product_mz>
          <collision_energy>0</collision_energy>
          <transition_lib_info rank="1" intensity="1051329" />
          <transition_results>
            <transition_peak replicate="1_2D" mass_error_ppm="1.5" retention_time="38.2219658" start_time="37.9859657" end_time="38.5051651" area="229085088" background="1128465.88" height="24026622" fwhm="0.146898448" truncated="false" identified="false" rank="1" points_across="11" user_set="FALSE" />
            <transition_peak replicate="1_4D" mass_error_ppm="1.5" retention_time="38.0803642" start_time="37.8443642" end_time="38.3635674" area="302452160" background="973602.9" height="32471188" fwhm="0.141874254" truncated="false" identified="false" rank="2" points_across="11" user_set="FALSE" />
            <transition_peak replicate="1_50" mass_error_ppm="2" retention_time="38.4107742" start_time="38.1747742" end_time="38.7411728" area="106201456" background="595530.063" height="11654742" fwhm="0.1336323" truncated="false" identified="false" rank="1" points_across="13" user_set="FALSE" />
            <transition_peak replicate="1_7D" mass_error_ppm="1.1" retention_time="38.1275673" start_time="37.844368" end_time="38.45797" area="297003872" background="542229.5" height="29449238" fwhm="0.154281974" truncated="false" identified="false" rank="2" points_across="13" user_set="FALSE" />
            <transition_peak replicate="2_2D" mass_error_ppm="1" retention_time="38.3635826" start_time="38.1275826" end_time="38.69398" area="312080736" background="1784329.38" height="34094416" fwhm="0.135954231" truncated="false" identified="false" rank="2" points_across="13" user_set="FALSE" />
            <transition_peak replicate="2_4D" mass_error_ppm="1.2" retention_time="38.31638" start_time="38.08038" end_time="38.64678" area="290696864" background="2137365.25" height="25757026" fwhm="0.178933084" truncated="false" identified="false" rank="2" points_across="13" user_set="FALSE" />
            <transition_peak replicate="2_50" mass_error_ppm="1.5" retention_time="38.45797" start_time="38.22197" end_time="38.8355675" area="125413632" background="1413197.88" height="11971895" fwhm="0.161221847" truncated="false" identified="false" rank="1" points_across="13" user_set="FALSE" />
            <transition_peak replicate="2_7D" mass_error_ppm="1.2" retention_time="38.2219658" start_time="37.9859657" end_time="38.55237" area="2.507164E+08" background="1107622.63" height="23976822" fwhm="0.1716902" truncated="false" identified="false" rank="2" points_across="13" user_set="FALSE" />
            <transition_peak replicate="Zyxin_spike" mass_error_ppm="2.7" retention_time="39.42253" start_time="39.21393" end_time="39.72053" area="9.206251E+08" background="3250918.5" height="97341336" fwhm="0.144371226" truncated="false" identified="false" rank="1" points_across="18" user_set="FALSE" />
          </transition_results>
        </transition>
        <transition fragment_type="b" fragment_ordinal="3" calc_neutral_mass="241.106256" product_charge="1" cleavage_aa="G" loss_neutral_mass="0">
          <precursor_mz>519.303124</precursor_mz>
          <product_mz>242.113532</product_mz>
          <collision_energy>0</collision_energy>
          <transition_lib_info rank="2" intensity="420404" />
          <transition_results>
            <transition_peak replicate="1_2D" mass_error_ppm="0" retention_time="38.2219658" start_time="37.9859657" end_time="38.5051651" area="213753584" background="941523.6" height="21729068" fwhm="0.152579412" truncated="false" identified="false" rank="2" points_across="11" user_set="FALSE" />
            <transition_peak replicate="1_4D" mass_error_ppm="0.3" retention_time="38.0803642" start_time="37.8443642" end_time="38.3635674" area="315344320" background="840648.563" height="33474656" fwhm="0.14542082" truncated="false" identified="false" rank="1" points_across="11" user_set="FALSE" />
            <transition_peak replicate="1_50" mass_error_ppm="0.6" retention_time="38.4107742" start_time="38.1747742" end_time="38.7411728" area="101596984" background="364350.563" height="10562781" fwhm="0.147215337" truncated="false" identified="false" rank="2" points_across="13" user_set="FALSE" />
            <transition_peak replicate="1_7D" mass_error_ppm="-0.2" retention_time="38.1275673" start_time="37.844368" end_time="38.45797" area="301277248" background="492859.375" height="29175826" fwhm="0.158202752" truncated="false" identified="false" rank="1" points_across="13" user_set="FALSE" />
            <transition_peak replicate="2_2D" mass_error_ppm="-0.1" retention_time="38.3635826" start_time="38.1275826" end_time="38.69398" area="3.226635E+08" background="1383186.13" height="3.434714E+07" fwhm="0.14406085" truncated="false" identified="false" rank="1" points_across="13" user_set="FALSE" />
            <transition_peak replicate="2_4D" mass_error_ppm="-0.4" retention_time="38.31638" start_time="38.08038" end_time="38.64678" area="3.064191E+08" background="1655606.13" height="27962396" fwhm="0.174266174" truncated="false" identified="false" rank="1" points_across="13" user_set="FALSE" />
            <transition_peak replicate="2_50" mass_error_ppm="0.1" retention_time="38.45797" start_time="38.22197" end_time="38.8355675" area="116396112" background="1322925.13" height="11292386" fwhm="0.158698261" truncated="false" identified="false" rank="2" points_across="13" user_set="FALSE" />
            <transition_peak replicate="2_7D" mass_error_ppm="-0.3" retention_time="38.2219658" start_time="37.9859657" end_time="38.55237" area="254834640" background="1033429.19" height="26058038" fwhm="0.155046389" truncated="false" identified="false" rank="1" points_across="13" user_set="FALSE" />
            <transition_peak replicate="Zyxin_spike" mass_error_ppm="1.5" retention_time="39.42253" start_time="39.21393" end_time="39.72053" area="7.759519E+08" background="2012901" height="8.017363E+07" fwhm="0.147688851" truncated="false" identified="false" rank="2" points_across="18" user_set="FALSE" />
          </transition_results>
        </transition>
        <transition fragment_type="b" fragment_ordinal="4" calc_neutral_mass="312.14337" product_charge="1" cleavage_aa="A" loss_neutral_mass="0">
          <precursor_mz>519.303124</precursor_mz>
          <product_mz>313.150646</product_mz>
          <collision_energy>0</collision_energy>
          <transition_lib_info rank="4" intensity="199038.3" />
          <transition_results>
            <transition_peak replicate="1_2D" mass_error_ppm="-1" retention_time="38.2219658" start_time="37.9859657" end_time="38.5051651" area="100893776" background="413527.031" height="10427745" fwhm="0.150185451" truncated="false" identified="false" rank="3" points_across="11" user_set="FALSE" />
            <transition_peak replicate="1_4D" mass_error_ppm="-0.9" retention_time="38.0803642" start_time="37.8443642" end_time="38.3635674" area="137175776" background="371601.2" height="14662736" fwhm="0.144689023" truncated="false" identified="false" rank="3" points_across="11" user_set="FALSE" />
            <transition_peak replicate="1_50" mass_error_ppm="-0.4" retention_time="38.4107742" start_time="38.1747742" end_time="38.7411728" area="47741624" background="0" height="5123444" fwhm="0.1417389" truncated="false" identified="false" rank="3" points_across="13" user_set="FALSE" />
            <transition_peak replicate="1_7D" mass_error_ppm="-1.2" retention_time="38.1275673" start_time="37.844368" end_time="38.45797" area="135163248" background="192506.625" height="12992838" fwhm="0.1600148" truncated="false" identified="false" rank="3" points_across="13" user_set="FALSE" />
            <transition_peak replicate="2_2D" mass_error_ppm="-1.1" retention_time="38.3635826" start_time="38.1275826" end_time="38.69398" area="1.453886E+08" background="670608.6" height="1.64006E+07" fwhm="0.130293429" truncated="false" identified="false" rank="3" points_across="13" user_set="FALSE" />
            <transition_peak replicate="2_4D" mass_error_ppm="-1.4" retention_time="38.31638" start_time="38.08038" end_time="38.64678" area="134600720" background="712847.75" height="12254087" fwhm="0.175692171" truncated="false" identified="false" rank="3" points_across="13" user_set="FALSE" />
            <transition_peak replicate="2_50" mass_error_ppm="-0.9" retention_time="38.45797" start_time="38.22197" end_time="38.8355675" area="53273724" background="576755.563" height="5100657.5" fwhm="0.161702946" truncated="false" identified="false" rank="3" points_across="13" user_set="FALSE" />
            <transition_peak replicate="2_7D" mass_error_ppm="-1.4" retention_time="38.2219658" start_time="37.9859657" end_time="38.55237" area="112536008" background="448820.469" height="11314189" fwhm="0.159641668" truncated="false" identified="false" rank="3" points_across="13" user_set="FALSE" />
            <transition_peak replicate="Zyxin_spike" mass_error_ppm="0.3" retention_time="39.42253" start_time="39.21393" end_time="39.72053" area="364702624" background="1131600.25" height="38083944" fwhm="0.146073684" truncated="false" identified="false" rank="3" points_across="18" user_set="FALSE" />
          </transition_results>
        </transition>
        <transition fragment_type="b" fragment_ordinal="4" calc_neutral_mass="312.14337" product_charge="2" cleavage_aa="A" loss_neutral_mass="0">
          <precursor_mz>519.303124</precursor_mz>
          <product_mz>157.078961</product_mz>
          <collision_energy>0</collision_energy>
          <transition_lib_info rank="5" intensity="197930.5" />
          <transition_results>
            <transition_peak replicate="1_2D" retention_time="37.9859657" start_time="37.9859657" end_time="38.5051651" area="0" background="0" height="0" fwhm="0.519191742" fwhm_degenerate="true" truncated="false" identified="false" rank="0" points_across="11" user_set="FALSE" forced_integration="true" />
            <transition_peak replicate="1_4D" retention_time="37.8443642" start_time="37.8443642" end_time="38.3635674" area="0" background="0" height="0" fwhm="0.5192337" fwhm_degenerate="true" truncated="false" identified="false" rank="0" points_across="11" user_set="FALSE" forced_integration="true" />
            <transition_peak replicate="1_50" retention_time="38.1747742" start_time="38.1747742" end_time="38.7411728" area="0" background="0" height="0" fwhm="0.566391" fwhm_degenerate="true" truncated="false" identified="false" rank="0" points_across="13" user_set="FALSE" forced_integration="true" />
            <transition_peak replicate="1_7D" retention_time="37.844368" start_time="37.844368" end_time="38.45797" area="0" background="0" height="0" fwhm="0.61359024" fwhm_degenerate="true" truncated="false" identified="false" rank="0" points_across="13" user_set="FALSE" forced_integration="true" />
            <transition_peak replicate="2_2D" retention_time="38.1275826" start_time="38.1275826" end_time="38.69398" area="0" background="0" height="0" fwhm="0.566391" fwhm_degenerate="true" truncated="false" identified="false" rank="0" points_across="13" user_set="FALSE" forced_integration="true" />
            <transition_peak replicate="2_4D" retention_time="38.08038" start_time="38.08038" end_time="38.64678" area="0" background="0" height="0" fwhm="0.566391" fwhm_degenerate="true" truncated="false" identified="false" rank="0" points_across="13" user_set="FALSE" forced_integration="true" />
            <transition_peak replicate="2_50" retention_time="38.22197" start_time="38.22197" end_time="38.8355675" area="0" background="0" height="0" fwhm="0.61359024" fwhm_degenerate="true" truncated="false" identified="false" rank="0" points_across="13" user_set="FALSE" forced_integration="true" />
            <transition_peak replicate="2_7D" retention_time="37.9859657" start_time="37.9859657" end_time="38.55237" area="0" background="0" height="0" fwhm="0.566436768" fwhm_degenerate="true" truncated="false" identified="false" rank="0" points_across="13" user_set="FALSE" forced_integration="true" />
            <transition_peak replicate="Zyxin_spike" retention_time="39.21393" start_time="39.21393" end_time="39.72053" area="0" background="0" height="0" fwhm="0.506607056" fwhm_degenerate="true" truncated="false" identified="false" rank="0" points_across="18" user_set="FALSE" forced_integration="true" />
          </transition_results>
        </transition>
      </precursor>
    </peptide>
  </peptide_list>
  <peptide_list label_name="GAPDH" websearch_status="X" auto_manage_children="false">
    <peptide auto_manage_children="false" sequence="LISWYDNEFGYSNR" modified_sequence="LISWYDNEFGYSNR" calc_neutral_pep_mass="1762.7951" num_missed_cleavages="0" avg_measured_retention_time="58.6015778">
      <peptide_results>
        <peptide_result replicate="1_2D" peak_count_ratio="1" retention_time="58.47841" />
        <peptide_result replicate="1_4D" peak_count_ratio="1" retention_time="58.4784241" />
        <peptide_result replicate="1_50" peak_count_ratio="1" retention_time="58.5728226" />
        <peptide_result replicate="1_7D" peak_count_ratio="1" retention_time="58.43123" />
        <peptide_result replicate="2_2D" peak_count_ratio="1" retention_time="58.6200256" />
        <peptide_result replicate="2_4D" peak_count_ratio="1" retention_time="58.62002" />
        <peptide_result replicate="2_50" peak_count_ratio="1" retention_time="58.6200256" />
        <peptide_result replicate="2_7D" peak_count_ratio="1" retention_time="58.62001" />
        <peptide_result replicate="Zyxin_spike" peak_count_ratio="1" retention_time="58.97324" />
      </peptide_results>
      <precursor charge="2" calc_neutral_mass="1762.7951" precursor_mz="882.404826" auto_manage_children="false" collision_energy="0" modified_sequence="LISWYDNEFGYSNR">
        <bibliospec_spectrum_info library_name="Zyxin_10plex_(GAPDH_norma_validations) (Fibroblasts_Trypsin_digestion_replicates_2_3)" count_measured="70" />
        <precursor_results>
          <precursor_peak replicate="1_2D" peak_count_ratio="1" retention_time="58.47841" start_time="58.33681" end_time="58.95041" fwhm="0.129152626" area="1.19992013E+09" background="23878038" height="4.07833E+07" mass_error_ppm="1.06857085" truncated="0" identified="false" library_dotp="0.958098054" user_set="FALSE" />
          <precursor_peak replicate="1_4D" peak_count_ratio="1" retention_time="58.4784241" start_time="58.3368225" end_time="58.90322" fwhm="0.09609242" area="1.355931E+09" background="2.920183E+07" height="5.982967E+07" mass_error_ppm="1.06997085" truncated="0" identified="false" library_dotp="0.953075767" user_set="FALSE" />
          <precursor_peak replicate="1_50" peak_count_ratio="1" retention_time="58.5728226" start_time="58.38402" end_time="58.9976234" fwhm="0.117024407" area="8.818291E+08" background="19811912" height="32690564" mass_error_ppm="1.7090863" truncated="0" identified="false" library_dotp="0.953727" user_set="FALSE" />
          <precursor_peak replicate="1_7D" peak_count_ratio="1" retention_time="58.43123" start_time="58.2896271" end_time="58.8560257" fwhm="0.116454005" area="1.3086263E+09" background="28912104" height="5.011045E+07" mass_error_ppm="0.8642523" truncated="0" identified="false" library_dotp="0.953691542" user_set="FALSE" />
          <precursor_peak replicate="2_2D" peak_count_ratio="1" retention_time="58.6200256" start_time="58.4784279" end_time="59.0448265" fwhm="0.119599856" area="1.39422054E+09" background="2.952489E+07" height="52805524" mass_error_ppm="0.569116533" truncated="0" identified="false" library_dotp="0.956441045" user_set="FALSE" />
          <precursor_peak replicate="2_4D" peak_count_ratio="1" retention_time="58.62002" start_time="58.47842" end_time="59.04482" fwhm="0.124508761" area="9.397876E+08" background="2.589924E+07" height="33638692" mass_error_ppm="0.7968323" truncated="0" identified="false" library_dotp="0.9599939" user_set="FALSE" />
          <precursor_peak replicate="2_50" peak_count_ratio="1" retention_time="58.6200256" start_time="58.4784279" end_time="58.9976273" fwhm="0.107483156" area="869221760" background="9177024" height="3.633769E+07" mass_error_ppm="1.06674349" truncated="0" identified="false" library_dotp="0.953141868" user_set="FALSE" />
          <precursor_peak replicate="2_7D" peak_count_ratio="1" retention_time="58.62001" start_time="58.4784126" end_time="59.13921" fwhm="0.108767994" area="749722752" background="21362466" height="28691402" mass_error_ppm="0.9085936" truncated="0" identified="false" library_dotp="0.961848736" user_set="FALSE" />
          <precursor_peak replicate="Zyxin_spike" peak_count_ratio="1" retention_time="58.97324" start_time="58.8540421" end_time="59.36064" fwhm="0.0996087641" area="420002560" background="8716636" height="19612612" mass_error_ppm="2.260666" truncated="0" identified="false" library_dotp="0.9443729" user_set="FALSE" />
        </precursor_results>
        <transition fragment_type="y" fragment_ordinal="10" calc_neutral_mass="1263.51563" product_charge="1" cleavage_aa="Y" loss_neutral_mass="0">
          <precursor_mz>882.404826</precursor_mz>
          <product_mz>1264.522906</product_mz>
          <collision_energy>0</collision_energy>
          <transition_lib_info rank="1" intensity="1.404286E+07" />
          <transition_results>
            <transition_peak replicate="1_2D" mass_error_ppm="1.1" retention_time="58.47841" start_time="58.33681" end_time="58.95041" area="3.551217E+08" background="7398707" height="4.07833E+07" fwhm="0.129152626" truncated="false" identified="false" rank="1" points_across="14" user_set="FALSE" />
            <transition_peak replicate="1_4D" mass_error_ppm="0.9" retention_time="58.4784241" start_time="58.3368225" end_time="58.90322" area="4.093316E+08" background="8969800" height="5.982967E+07" fwhm="0.09545864" truncated="false" identified="false" rank="1" points_across="13" user_set="FALSE" />
            <transition_peak replicate="1_50" mass_error_ppm="1.8" retention_time="58.5728226" start_time="58.38402" end_time="58.9976234" area="266515760" background="5979089" height="32690564" fwhm="0.116137117" truncated="false" identified="false" rank="1" points_across="15" user_set="FALSE" />
            <transition_peak replicate="1_7D" mass_error_ppm="1.3" retention_time="58.43123" start_time="58.2896271" end_time="58.8560257" area="3.969422E+08" background="8448408" height="5.011045E+07" fwhm="0.116309963" truncated="false" identified="false" rank="1" points_across="13" user_set="FALSE" />
            <transition_peak replicate="2_2D" mass_error_ppm="0.3" retention_time="58.6200256" start_time="58.4784279" end_time="59.0448265" area="415628128" background="8936017" height="52805524" fwhm="0.117450766" truncated="false" identified="false" rank="1" points_across="13" user_set="FALSE" />
            <transition_peak replicate="2_4D" mass_error_ppm="0.9" retention_time="58.62002" start_time="58.47842" end_time="59.04482" area="275560032" background="7944946.5" height="33638692" fwhm="0.124508761" truncated="false" identified="false" rank="1" points_across="13" user_set="FALSE" />
            <transition_peak replicate="2_50" mass_error_ppm="1.1" retention_time="58.6200256" start_time="58.4784279" end_time="58.9976273" area="263075936" background="2463490.25" height="3.633769E+07" fwhm="0.107172027" truncated="false" identified="false" rank="1" points_across="12" user_set="FALSE" />
            <transition_peak replicate="2_7D" mass_error_ppm="0.8" retention_time="58.62001" start_time="58.4784126" end_time="59.13921" area="2.177979E+08" background="6917497.5" height="28691402" fwhm="0.108082362" truncated="false" identified="false" rank="1" points_across="15" user_set="FALSE" />
            <transition_peak replicate="Zyxin_spike" mass_error_ppm="2.2" retention_time="58.97324" start_time="58.8540421" end_time="59.36064" area="130830968" background="2838414" height="19612612" fwhm="0.09799724" truncated="false" identified="false" rank="1" points_across="18" user_set="FALSE" />
          </transition_results>
        </transition>
        <transition fragment_type="y" fragment_ordinal="9" calc_neutral_mass="1100.452302" product_charge="1" cleavage_aa="D" loss_neutral_mass="0">
          <precursor_mz>882.404826</precursor_mz>
          <product_mz>1101.459578</product_mz>
          <collision_energy>0</collision_energy>
          <transition_lib_info rank="2" intensity="1.26293E+07" />
          <transition_results>
            <transition_peak replicate="1_2D" mass_error_ppm="1.1" retention_time="58.47841" start_time="58.33681" end_time="58.95041" area="272838464" background="5507415.5" height="3.192747E+07" fwhm="0.129014358" truncated="false" identified="false" rank="2" points_across="14" user_set="FALSE" />
            <transition_peak replicate="1_4D" mass_error_ppm="1.1" retention_time="58.4784241" start_time="58.3368225" end_time="58.90322" area="310359072" background="7409848.5" height="45295656" fwhm="0.09513023" truncated="false" identified="false" rank="2" points_across="13" user_set="FALSE" />
            <transition_peak replicate="1_50" mass_error_ppm="1.6" retention_time="58.5728226" start_time="58.38402" end_time="58.9976234" area="199734432" background="4793499.5" height="24362686" fwhm="0.11689765" truncated="false" identified="false" rank="2" points_across="15" user_set="FALSE" />
            <transition_peak replicate="1_7D" mass_error_ppm="0.7" retention_time="58.43123" start_time="58.2896271" end_time="58.8560257" area="293531360" background="7146680.5" height="3.677168E+07" fwhm="0.116454005" truncated="false" identified="false" rank="2" points_across="13" user_set="FALSE" />
            <transition_peak replicate="2_2D" mass_error_ppm="0.7" retention_time="58.6200256" start_time="58.4784279" end_time="59.0448265" area="315321568" background="7335967.5" height="40108896" fwhm="0.117496863" truncated="false" identified="false" rank="2" points_across="13" user_set="FALSE" />
            <transition_peak replicate="2_4D" mass_error_ppm="0.8" retention_time="58.62002" start_time="58.47842" end_time="59.04482" area="2.137856E+08" background="5924902.5" height="26192204" fwhm="0.122987695" truncated="false" identified="false" rank="2" points_across="13" user_set="FALSE" />
            <transition_peak replicate="2_50" mass_error_ppm="1.1" retention_time="58.6200256" start_time="58.4784279" end_time="58.9976273" area="1.977391E+08" background="2613697.5" height="27360892" fwhm="0.1070856" truncated="false" identified="false" rank="2" points_across="12" user_set="FALSE" />
            <transition_peak replicate="2_7D" mass_error_ppm="1" retention_time="58.62001" start_time="58.4784126" end_time="59.13921" area="1.71077E+08" background="4946060" height="2.26583E+07" fwhm="0.107195072" truncated="false" identified="false" rank="2" points_across="15" user_set="FALSE" />
            <transition_peak replicate="Zyxin_spike" mass_error_ppm="2.2" retention_time="58.97324" start_time="58.8540421" end_time="59.36064" area="9.787739E+07" background="2114923.25" height="14701274" fwhm="0.09794631" truncated="false" identified="false" rank="2" points_across="18" user_set="FALSE" />
          </transition_results>
        </transition>
        <transition fragment_type="y" fragment_ordinal="8" calc_neutral_mass="985.425359" product_charge="1" cleavage_aa="N" loss_neutral_mass="0">
          <precursor_mz>882.404826</precursor_mz>
          <product_mz>986.432635</product_mz>
          <collision_energy>0</collision_energy>
          <transition_lib_info rank="4" intensity="1.020146E+07" />
          <transition_results>
            <transition_peak replicate="1_2D" mass_error_ppm="1.5" retention_time="58.47841" start_time="58.33681" end_time="58.95041" area="1.907476E+08" background="3955919.75" height="22602706" fwhm="0.128248051" truncated="false" identified="false" rank="4" points_across="14" user_set="FALSE" />
            <transition_peak replicate="1_4D" mass_error_ppm="1.7" retention_time="58.4784241" start_time="58.3368225" end_time="58.90322" area="216341120" background="5082886" height="31530828" fwhm="0.09609242" truncated="false" identified="false" rank="4" points_across="13" user_set="FALSE" />
            <transition_peak replicate="1_50" mass_error_ppm="2.1" retention_time="58.5728226" start_time="58.38402" end_time="58.9976234" area="139304880" background="3266792" height="17129882" fwhm="0.116384864" truncated="false" identified="false" rank="4" points_across="15" user_set="FALSE" />
            <transition_peak replicate="1_7D" mass_error_ppm="1.2" retention_time="58.43123" start_time="58.2896271" end_time="58.8560257" area="203820640" background="5142044.5" height="25793744" fwhm="0.116246589" truncated="false" identified="false" rank="4" points_across="13" user_set="FALSE" />
            <transition_peak replicate="2_2D" mass_error_ppm="1.2" retention_time="58.6200256" start_time="58.4784279" end_time="59.0448265" area="222336064" background="4793324.5" height="28514874" fwhm="0.117306724" truncated="false" identified="false" rank="4" points_across="13" user_set="FALSE" />
            <transition_peak replicate="2_4D" mass_error_ppm="1.2" retention_time="58.62002" start_time="58.47842" end_time="59.04482" area="150756528" background="4008768.25" height="18748086" fwhm="0.121812321" truncated="false" identified="false" rank="4" points_across="13" user_set="FALSE" />
            <transition_peak replicate="2_50" mass_error_ppm="1.5" retention_time="58.6200256" start_time="58.4784279" end_time="58.9976273" area="136049136" background="1581290.75" height="18771558" fwhm="0.107483156" truncated="false" identified="false" rank="4" points_across="12" user_set="FALSE" />
            <transition_peak replicate="2_7D" mass_error_ppm="1.4" retention_time="58.62001" start_time="58.4784126" end_time="59.13921" area="1.218755E+08" background="3704423.75" height="16350988" fwhm="0.106780238" truncated="false" identified="false" rank="4" points_across="15" user_set="FALSE" />
            <transition_peak replicate="Zyxin_spike" mass_error_ppm="2.8" retention_time="58.97324" start_time="58.8540421" end_time="59.36064" area="6.539618E+07" background="1318031.88" height="9776288" fwhm="0.09874661" truncated="false" identified="false" rank="4" points_across="18" user_set="FALSE" />
          </transition_results>
        </transition>
        <transition fragment_type="y" fragment_ordinal="6" calc_neutral_mass="742.339838" product_charge="1" cleavage_aa="F" loss_neutral_mass="0">
          <precursor_mz>882.404826</precursor_mz>
          <product_mz>743.347114</product_mz>
          <collision_energy>0</collision_energy>
          <transition_lib_info rank="3" intensity="1.120498E+07" />
          <transition_results>
            <transition_peak replicate="1_2D" mass_error_ppm="0.1" retention_time="58.47841" start_time="58.33681" end_time="58.95041" area="203078512" background="3690662.75" height="24469696" fwhm="0.1281213" truncated="false" identified="false" rank="3" points_across="14" user_set="FALSE" />
            <transition_peak replicate="1_4D" mass_error_ppm="0.1" retention_time="58.4784241" start_time="58.3368225" end_time="58.90322" area="225050256" background="4111152.5" height="3.363522E+07" fwhm="0.09368982" truncated="false" identified="false" rank="3" points_across="13" user_set="FALSE" />
            <transition_peak replicate="1_50" mass_error_ppm="0.8" retention_time="58.5728226" start_time="58.38402" end_time="58.9976234" area="146767952" background="3373834" height="18151816" fwhm="0.116471291" truncated="false" identified="false" rank="3" points_across="15" user_set="FALSE" />
            <transition_peak replicate="1_7D" mass_error_ppm="-0.4" retention_time="58.43123" start_time="58.2896271" end_time="58.8560257" area="219841168" background="4856422" height="28862282" fwhm="0.1138728" truncated="false" identified="false" rank="3" points_across="13" user_set="FALSE" />
            <transition_peak replicate="2_2D" mass_error_ppm="-0.4" retention_time="58.6200256" start_time="58.4784279" end_time="59.0448265" area="230563552" background="4754808" height="29583358" fwhm="0.119599856" truncated="false" identified="false" rank="3" points_across="13" user_set="FALSE" />
            <transition_peak replicate="2_4D" mass_error_ppm="-0.3" retention_time="58.62002" start_time="58.47842" end_time="59.04482" area="159204016" background="4276390" height="20158468" fwhm="0.119864888" truncated="false" identified="false" rank="3" points_across="13" user_set="FALSE" />
            <transition_peak replicate="2_50" mass_error_ppm="0" retention_time="58.6200256" start_time="58.4784279" end_time="58.9976273" area="145142064" background="1300092.38" height="20410484" fwhm="0.106463343" truncated="false" identified="false" rank="3" points_across="12" user_set="FALSE" />
            <transition_peak replicate="2_7D" mass_error_ppm="0" retention_time="58.62001" start_time="58.4784126" end_time="59.13921" area="128804184" background="3039519.5" height="1.763446E+07" fwhm="0.105852611" truncated="false" identified="false" rank="3" points_across="15" user_set="FALSE" />
            <transition_peak replicate="Zyxin_spike" mass_error_ppm="1.4" retention_time="58.97324" start_time="58.8540421" end_time="59.36064" area="6.792434E+07" background="1243078.88" height="10341712" fwhm="0.09800451" truncated="false" identified="false" rank="3" points_across="18" user_set="FALSE" />
          </transition_results>
        </transition>
        <transition fragment_type="y" fragment_ordinal="5" calc_neutral_mass="595.271424" product_charge="1" cleavage_aa="G" loss_neutral_mass="0">
          <precursor_mz>882.404826</precursor_mz>
          <product_mz>596.2787</product_mz>
          <collision_energy>0</collision_energy>
          <transition_lib_info rank="5" intensity="9411276" />
          <transition_results>
            <transition_peak replicate="1_2D" mass_error_ppm="1.6" retention_time="58.47841" start_time="58.33681" end_time="58.95041" area="178133856" background="3325334.5" height="21929518" fwhm="0.126934409" truncated="false" identified="false" rank="5" points_across="14" user_set="FALSE" />
            <transition_peak replicate="1_4D" mass_error_ppm="1.8" retention_time="58.4784241" start_time="58.3368225" end_time="58.90322" area="194849056" background="3628143.5" height="29741728" fwhm="0.09228398" truncated="false" identified="false" rank="5" points_across="13" user_set="FALSE" />
            <transition_peak replicate="1_50" mass_error_ppm="2.3" retention_time="58.5728226" start_time="58.38402" end_time="58.9976234" area="129506112" background="2398698.5" height="15879895" fwhm="0.117024407" truncated="false" identified="false" rank="5" points_across="15" user_set="FALSE" />
            <transition_peak replicate="1_7D" mass_error_ppm="1.3" retention_time="58.43123" start_time="58.2896271" end_time="58.8560257" area="194490912" background="3318551" height="25829036" fwhm="0.113146834" truncated="false" identified="false" rank="5" points_across="13" user_set="FALSE" />
            <transition_peak replicate="2_2D" mass_error_ppm="1.3" retention_time="58.6200256" start_time="58.4784279" end_time="59.0448265" area="210371168" background="3704773.75" height="27565714" fwhm="0.118222825" truncated="false" identified="false" rank="5" points_across="13" user_set="FALSE" />
            <transition_peak replicate="2_4D" mass_error_ppm="1.4" retention_time="58.62002" start_time="58.47842" end_time="59.04482" area="1.404814E+08" background="3744231.25" height="18193576" fwhm="0.117491096" truncated="false" identified="false" rank="5" points_across="13" user_set="FALSE" />
            <transition_peak replicate="2_50" mass_error_ppm="1.7" retention_time="58.6200256" start_time="58.4784279" end_time="58.9976273" area="127215520" background="1218453" height="18142366" fwhm="0.105656721" truncated="false" identified="false" rank="5" points_across="12" user_set="FALSE" />
            <transition_peak replicate="2_7D" mass_error_ppm="1.5" retention_time="58.62001" start_time="58.4784126" end_time="59.13921" area="110168216" background="2754964.75" height="1.500215E+07" fwhm="0.108767994" truncated="false" identified="false" rank="5" points_across="15" user_set="FALSE" />
            <transition_peak replicate="Zyxin_spike" mass_error_ppm="2.9" retention_time="58.97324" start_time="58.8540421" end_time="59.36064" area="57973708" background="1202187.88" height="8772580" fwhm="0.0996087641" truncated="false" identified="false" rank="5" points_across="18" user_set="FALSE" />
          </transition_results>
        </transition>
      </precursor>
    </peptide>
    <peptide auto_manage_children="false" sequence="LVINGNPITIFQER" modified_sequence="LVINGNPITIFQER" calc_neutral_pep_mass="1612.893691" num_missed_cleavages="0" avg_measured_retention_time="60.246727">
      <peptide_results>
        <peptide_result replicate="1_2D" peak_count_ratio="1" retention_time="60.18091" />
        <peptide_result replicate="1_4D" peak_count_ratio="1" retention_time="60.13372" />
        <peptide_result replicate="1_50" peak_count_ratio="1" retention_time="60.2281227" />
        <peptide_result replicate="1_7D" peak_count_ratio="1" retention_time="60.08653" />
        <peptide_result replicate="2_2D" peak_count_ratio="1" retention_time="60.2753258" />
        <peptide_result replicate="2_4D" peak_count_ratio="1" retention_time="60.275322" />
        <peptide_result replicate="2_50" peak_count_ratio="1" retention_time="60.2281265" />
        <peptide_result replicate="2_7D" peak_count_ratio="1" retention_time="60.22811" />
        <peptide_result replicate="Zyxin_spike" peak_count_ratio="1" retention_time="60.5843658" />
      </peptide_results>
      <precursor charge="2" calc_neutral_mass="1612.893691" precursor_mz="807.454122" auto_manage_children="false" collision_energy="0" modified_sequence="LVINGNPITIFQER">
        <bibliospec_spectrum_info library_name="Zyxin_10plex_(GAPDH_norma_validations) (Fibroblasts_Trypsin_digestion_replicates_2_3)" count_measured="25" />
        <precursor_results>
          <precursor_peak replicate="1_2D" peak_count_ratio="1" retention_time="60.18091" start_time="59.99211" end_time="60.46411" fwhm="0.1078058" area="194160416" background="1801068.25" height="13012262" mass_error_ppm="1.71382618" truncated="0" identified="false" library_dotp="0.9647073" user_set="FALSE" />
          <precursor_peak replicate="1_4D" peak_count_ratio="1" retention_time="60.13372" start_time="59.94492" end_time="60.36972" fwhm="0.104968041" area="202476176" background="1389988.5" height="14565608" mass_error_ppm="2.16177249" truncated="0" identified="false" library_dotp="0.9615888" user_set="FALSE" />
          <precursor_peak replicate="1_50" peak_count_ratio="1" retention_time="60.2281227" start_time="60.08652" end_time="60.4641228" fwhm="0.101047419" area="188190528" background="1246105" height="13737632" mass_error_ppm="2.52110076" truncated="0" identified="false" library_dotp="0.967819" user_set="FALSE" />
          <precursor_peak replicate="1_7D" peak_count_ratio="1" retention_time="60.08653" start_time="59.9449272" end_time="60.32253" fwhm="0.09932469" area="186492624" background="2855659.5" height="13685982" mass_error_ppm="1.80800855" truncated="0" identified="false" library_dotp="0.96018827" user_set="FALSE" />
          <precursor_peak replicate="2_2D" peak_count_ratio="1" retention_time="60.2753258" start_time="60.133728" end_time="60.5585251" fwhm="0.124405056" area="179931440" background="3981176.5" height="1.11189E+07" mass_error_ppm="1.572604" truncated="0" identified="false" library_dotp="0.9662158" user_set="FALSE" />
          <precursor_peak replicate="2_4D" peak_count_ratio="1" retention_time="60.275322" start_time="60.13372" end_time="60.511322" fwhm="0.097722955" area="185541056" background="2060071" height="14844209" mass_error_ppm="1.68353474" truncated="0" identified="false" library_dotp="0.969285548" user_set="FALSE" />
          <precursor_peak replicate="2_50" peak_count_ratio="1" retention_time="60.2281265" start_time="60.086525" end_time="60.4641266" fwhm="0.113086835" area="229704480" background="576389.75" height="15161919" mass_error_ppm="1.90193391" truncated="0" identified="false" library_dotp="0.9660062" user_set="FALSE" />
          <precursor_peak replicate="2_7D" peak_count_ratio="1" retention_time="60.22811" start_time="60.03931" end_time="60.51131" fwhm="0.111602716" area="128871224" background="1481576.38" height="8229910" mass_error_ppm="1.70046365" truncated="0" identified="false" library_dotp="0.9686143" user_set="FALSE" />
          <precursor_peak replicate="Zyxin_spike" peak_count_ratio="1" retention_time="60.5843658" start_time="60.4353638" end_time="60.7929649" fwhm="0.0753449947" area="4.572563E+07" background="147600.984" height="4415882.5" mass_error_ppm="2.75264049" truncated="0" identified="false" library_dotp="0.973659158" user_set="FALSE" />
        </precursor_results>
        <transition fragment_type="y" fragment_ordinal="11" calc_neutral_mass="1287.657149" product_charge="1" cleavage_aa="N" loss_neutral_mass="0">
          <precursor_mz>807.454122</precursor_mz>
          <product_mz>1288.664425</product_mz>
          <collision_energy>0</collision_energy>
          <transition_lib_info rank="2" intensity="8488062" />
          <transition_results>
            <transition_peak replicate="1_2D" mass_error_ppm="0.8" retention_time="60.18091" start_time="59.99211" end_time="60.46411" area="26110664" background="90595.3359" height="3661507.25" fwhm="0.1078058" truncated="false" identified="false" rank="3" points_across="10" user_set="FALSE" />
            <transition_peak replicate="1_4D" mass_error_ppm="1.1" retention_time="60.13372" start_time="59.94492" end_time="60.36972" area="26388402" background="0" height="3858025.75" fwhm="0.104968041" truncated="false" identified="false" rank="3" points_across="9" user_set="FALSE" />
            <transition_peak replicate="1_50" mass_error_ppm="1.1" retention_time="60.2281227" start_time="60.08652" end_time="60.4641228" area="25526274" background="0" height="3927411" fwhm="0.101047419" truncated="false" identified="false" rank="3" points_across="8" user_set="FALSE" />
            <transition_peak replicate="1_7D" mass_error_ppm="0.9" retention_time="60.08653" start_time="59.9449272" end_time="60.32253" area="24501146" background="240971.047" height="3845421" fwhm="0.0989847556" truncated="false" identified="false" rank="3" points_across="8" user_set="FALSE" />
            <transition_peak replicate="2_2D" mass_error_ppm="0.4" retention_time="60.2753258" start_time="60.133728" end_time="60.5585251" area="23898942" background="419492.3" height="3088201.25" fwhm="0.124405056" truncated="false" identified="false" rank="3" points_across="9" user_set="FALSE" />
            <transition_peak replicate="2_4D" mass_error_ppm="0.3" retention_time="60.275322" start_time="60.13372" end_time="60.511322" area="24392164" background="347926.2" height="3938850" fwhm="0.097722955" truncated="false" identified="false" rank="3" points_across="7" user_set="FALSE" />
            <transition_peak replicate="2_50" mass_error_ppm="0.5" retention_time="60.2281265" start_time="60.086525" end_time="60.4641266" area="30297236" background="0" height="4195336.5" fwhm="0.11244148" truncated="false" identified="false" rank="3" points_across="8" user_set="FALSE" />
            <transition_peak replicate="2_7D" mass_error_ppm="0.8" retention_time="60.180912" start_time="60.03931" end_time="60.51131" area="17310898" background="92163.45" height="2302120.5" fwhm="0.111602716" truncated="false" identified="false" rank="3" points_across="10" user_set="FALSE" />
            <transition_peak replicate="Zyxin_spike" mass_error_ppm="2" retention_time="60.5843658" start_time="60.4353638" end_time="60.7929649" area="6341094" background="0" height="1312282" fwhm="0.0683896244" truncated="false" identified="false" rank="3" points_across="12" user_set="FALSE" />
          </transition_results>
        </transition>
        <transition fragment_type="y" fragment_ordinal="10" calc_neutral_mass="1173.614222" product_charge="1" cleavage_aa="G" loss_neutral_mass="0">
          <precursor_mz>807.454122</precursor_mz>
          <product_mz>1174.621498</product_mz>
          <collision_energy>0</collision_energy>
          <transition_lib_info rank="5" intensity="6376270" />
          <transition_results>
            <transition_peak replicate="1_2D" mass_error_ppm="1.1" retention_time="60.18091" start_time="59.99211" end_time="60.46411" area="21519656" background="60390.9" height="2995114.25" fwhm="0.107794285" truncated="false" identified="false" rank="5" points_across="10" user_set="FALSE" />
            <transition_peak replicate="1_4D" mass_error_ppm="1.7" retention_time="60.13372" start_time="59.94492" end_time="60.36972" area="21690608" background="0" height="3287107.5" fwhm="0.101614505" truncated="false" identified="false" rank="5" points_across="9" user_set="FALSE" />
            <transition_peak replicate="1_50" mass_error_ppm="2.1" retention_time="60.2281227" start_time="60.08652" end_time="60.4641228" area="21485776" background="0" height="3299396.75" fwhm="0.100551918" truncated="false" identified="false" rank="5" points_across="8" user_set="FALSE" />
            <transition_peak replicate="1_7D" mass_error_ppm="1" retention_time="60.08653" start_time="59.9449272" end_time="60.32253" area="20475834" background="207591.063" height="3204880.5" fwhm="0.09932469" truncated="false" identified="false" rank="5" points_across="8" user_set="FALSE" />
            <transition_peak replicate="2_2D" mass_error_ppm="1.2" retention_time="60.2753258" start_time="60.133728" end_time="60.5585251" area="19490622" background="256680.438" height="2511543.25" fwhm="0.124174587" truncated="false" identified="false" rank="5" points_across="9" user_set="FALSE" />
            <transition_peak replicate="2_4D" mass_error_ppm="1.1" retention_time="60.275322" start_time="60.13372" end_time="60.511322" area="2.111681E+07" background="10229.5166" height="3474584" fwhm="0.0941277" truncated="false" identified="false" rank="5" points_across="7" user_set="FALSE" />
            <transition_peak replicate="2_50" mass_error_ppm="1.2" retention_time="60.2281265" start_time="60.086525" end_time="60.4641266" area="26048986" background="0" height="3623962.25" fwhm="0.112095751" truncated="false" identified="false" rank="5" points_across="8" user_set="FALSE" />
            <transition_peak replicate="2_7D" mass_error_ppm="0.7" retention_time="60.22811" start_time="60.03931" end_time="60.51131" area="14461578" background="0" height="1907453.63" fwhm="0.111412585" truncated="false" identified="false" rank="5" points_across="10" user_set="FALSE" />
            <transition_peak replicate="Zyxin_spike" mass_error_ppm="2.4" retention_time="60.5843658" start_time="60.4353638" end_time="60.7929649" area="5046117.5" background="0" height="1054409.5" fwhm="0.06773483" truncated="false" identified="false" rank="5" points_across="12" user_set="FALSE" />
          </transition_results>
        </transition>
        <transition fragment_type="y" fragment_ordinal="8" calc_neutral_mass="1002.549831" product_charge="1" cleavage_aa="P" loss_neutral_mass="0">
          <precursor_mz>807.454122</precursor_mz>
          <product_mz>1003.557107</product_mz>
          <collision_energy>0</collision_energy>
          <transition_lib_info rank="1" intensity="2.722112E+07" />
          <transition_results>
            <transition_peak replicate="1_2D" mass_error_ppm="2.8" retention_time="60.18091" start_time="59.99211" end_time="60.46411" area="9.066317E+07" background="1073765" height="13012262" fwhm="0.105996653" truncated="false" identified="false" rank="1" points_across="10" user_set="FALSE" />
            <transition_peak replicate="1_4D" mass_error_ppm="3.2" retention_time="60.13372" start_time="59.94492" end_time="60.36972" area="9.577417E+07" background="492795.75" height="14565608" fwhm="0.101643316" truncated="false" identified="false" rank="1" points_across="9" user_set="FALSE" />
            <transition_peak replicate="1_50" mass_error_ppm="3.6" retention_time="60.2281227" start_time="60.08652" end_time="60.4641228" area="8.786511E+07" background="573916.563" height="13737632" fwhm="0.09964734" truncated="false" identified="false" rank="1" points_across="8" user_set="FALSE" />
            <transition_peak replicate="1_7D" mass_error_ppm="3" retention_time="60.08653" start_time="59.9449272" end_time="60.32253" area="8.63926E+07" background="1220178.25" height="13685982" fwhm="0.09786124" truncated="false" identified="false" rank="1" points_across="8" user_set="FALSE" />
            <transition_peak replicate="2_2D" mass_error_ppm="2.7" retention_time="60.2753258" start_time="60.133728" end_time="60.5585251" area="8.447267E+07" background="1511606.88" height="1.11189E+07" fwhm="0.121374436" truncated="false" identified="false" rank="1" points_across="9" user_set="FALSE" />
            <transition_peak replicate="2_4D" mass_error_ppm="2.8" retention_time="60.275322" start_time="60.13372" end_time="60.511322" area="87877896" background="941843.063" height="14844209" fwhm="0.0917712" truncated="false" identified="false" rank="1" points_across="7" user_set="FALSE" />
            <transition_peak replicate="2_50" mass_error_ppm="2.9" retention_time="60.2281265" start_time="60.086525" end_time="60.4641266" area="107637224" background="225692.078" height="15161919" fwhm="0.110753186" truncated="false" identified="false" rank="1" points_across="8" user_set="FALSE" />
            <transition_peak replicate="2_7D" mass_error_ppm="2.9" retention_time="60.22811" start_time="60.03931" end_time="60.51131" area="6.042907E+07" background="564396.25" height="8229910" fwhm="0.109735951" truncated="false" identified="false" rank="1" points_across="10" user_set="FALSE" />
            <transition_peak replicate="Zyxin_spike" mass_error_ppm="3.7" retention_time="60.5843658" start_time="60.4353638" end_time="60.7929649" area="21780902" background="0" height="4415882.5" fwhm="0.0700157" truncated="false" identified="false" rank="1" points_across="12" user_set="FALSE" />
          </transition_results>
        </transition>
        <transition fragment_type="y" fragment_ordinal="6" calc_neutral_mass="792.413003" product_charge="1" cleavage_aa="T" loss_neutral_mass="0">
          <precursor_mz>807.454122</precursor_mz>
          <product_mz>793.420279</product_mz>
          <collision_energy>0</collision_energy>
          <transition_lib_info rank="4" intensity="6515043" />
          <transition_results>
            <transition_peak replicate="1_2D" mass_error_ppm="1.2" retention_time="60.18091" start_time="59.99211" end_time="60.46411" area="23166798" background="0" height="3351352.75" fwhm="0.105397448" truncated="false" identified="false" rank="4" points_across="10" user_set="FALSE" />
            <transition_peak replicate="1_4D" mass_error_ppm="2" retention_time="60.13372" start_time="59.94492" end_time="60.36972" area="24011554" background="276843.656" height="3674165.25" fwhm="0.101193875" truncated="false" identified="false" rank="4" points_across="9" user_set="FALSE" />
            <transition_peak replicate="1_50" mass_error_ppm="2" retention_time="60.2281227" start_time="60.08652" end_time="60.4641228" area="22323534" background="0" height="3593019" fwhm="0.09746945" truncated="false" identified="false" rank="4" points_across="8" user_set="FALSE" />
            <transition_peak replicate="1_7D" mass_error_ppm="1.4" retention_time="60.08653" start_time="59.9449272" end_time="60.32253" area="2.304871E+07" background="201418.047" height="3793412" fwhm="0.09261239" truncated="false" identified="false" rank="4" points_across="8" user_set="FALSE" />
            <transition_peak replicate="2_2D" mass_error_ppm="1.1" retention_time="60.2753258" start_time="60.133728" end_time="60.5585251" area="22619376" background="508682.7" height="3027522.75" fwhm="0.11950767" truncated="false" identified="false" rank="4" points_across="9" user_set="FALSE" />
            <transition_peak replicate="2_4D" mass_error_ppm="1.6" retention_time="60.275322" start_time="60.13372" end_time="60.511322" area="2.235033E+07" background="7326.286" height="3744187.25" fwhm="0.09358035" truncated="false" identified="false" rank="4" points_across="7" user_set="FALSE" />
            <transition_peak replicate="2_50" mass_error_ppm="2" retention_time="60.2281265" start_time="60.086525" end_time="60.4641266" area="27781948" background="0" height="3865966" fwhm="0.113086835" truncated="false" identified="false" rank="4" points_across="8" user_set="FALSE" />
            <transition_peak replicate="2_7D" mass_error_ppm="1.4" retention_time="60.22811" start_time="60.03931" end_time="60.51131" area="15727759" background="0" height="2181766.25" fwhm="0.108370446" truncated="false" identified="false" rank="4" points_across="10" user_set="FALSE" />
            <transition_peak replicate="Zyxin_spike" mass_error_ppm="2.5" retention_time="60.5843658" start_time="60.4353638" end_time="60.7929649" area="5284338" background="0" height="1063741.38" fwhm="0.07382078" truncated="false" identified="false" rank="4" points_across="12" user_set="FALSE" />
          </transition_results>
        </transition>
        <transition fragment_type="b" fragment_ordinal="2" calc_neutral_mass="212.152478" product_charge="1" cleavage_aa="V" loss_neutral_mass="0">
          <precursor_mz>807.454122</precursor_mz>
          <product_mz>213.159754</product_mz>
          <collision_energy>0</collision_energy>
          <transition_lib_info rank="3" intensity="7343794" />
          <transition_results>
            <transition_peak replicate="1_2D" mass_error_ppm="0.2" retention_time="60.18091" start_time="59.99211" end_time="60.46411" area="32700134" background="576316.938" height="4957491" fwhm="0.101698481" truncated="false" identified="false" rank="2" points_across="10" user_set="FALSE" />
            <transition_peak replicate="1_4D" mass_error_ppm="0.5" retention_time="60.13372" start_time="59.94492" end_time="60.36972" area="3.461144E+07" background="620349.063" height="5567784.5" fwhm="0.09694145" truncated="false" identified="false" rank="2" points_across="9" user_set="FALSE" />
            <transition_peak replicate="1_50" mass_error_ppm="1.3" retention_time="60.2281227" start_time="60.08652" end_time="60.4641228" area="30989836" background="672188.438" height="5195845" fwhm="0.09454254" truncated="false" identified="false" rank="2" points_across="8" user_set="FALSE" />
            <transition_peak replicate="1_7D" mass_error_ppm="0.1" retention_time="60.08653" start_time="59.9449272" end_time="60.32253" area="32074336" background="985501.2" height="5655257" fwhm="0.08403909" truncated="false" identified="false" rank="2" points_across="8" user_set="FALSE" />
            <transition_peak replicate="2_2D" mass_error_ppm="-0.1" retention_time="60.2753258" start_time="60.133728" end_time="60.5585251" area="2.944982E+07" background="1284714.13" height="4012732.25" fwhm="0.117116593" truncated="false" identified="false" rank="2" points_across="9" user_set="FALSE" />
            <transition_peak replicate="2_4D" mass_error_ppm="0" retention_time="60.275322" start_time="60.13372" end_time="60.511322" area="2.980385E+07" background="752746" height="5277107" fwhm="0.0871907" truncated="false" identified="false" rank="2" points_across="7" user_set="FALSE" />
            <transition_peak replicate="2_50" mass_error_ppm="0.6" retention_time="60.2281265" start_time="60.086525" end_time="60.4641266" area="3.793908E+07" background="350697.7" height="5621596" fwhm="0.105106331" truncated="false" identified="false" rank="2" points_across="8" user_set="FALSE" />
            <transition_peak replicate="2_7D" mass_error_ppm="-0.1" retention_time="60.22811" start_time="60.03931" end_time="60.51131" area="2.094191E+07" background="825016.7" height="3086990" fwhm="0.104631148" truncated="false" identified="false" rank="2" points_across="10" user_set="FALSE" />
            <transition_peak replicate="Zyxin_spike" mass_error_ppm="1" retention_time="60.5843658" start_time="60.4353638" end_time="60.7929649" area="7273180" background="147600.984" height="1452856.38" fwhm="0.0753449947" truncated="false" identified="false" rank="2" points_across="12" user_set="FALSE" />
          </transition_results>
        </transition>
      </precursor>
    </peptide>
    <peptide auto_manage_children="false" sequence="VGVNGFGR" modified_sequence="VGVNGFGR" calc_neutral_pep_mass="804.424236" num_missed_cleavages="0" avg_measured_retention_time="30.0351543">
      <peptide_results>
        <peptide_result replicate="1_2D" peak_count_ratio="1" retention_time="29.9276047" />
        <peptide_result replicate="1_4D" peak_count_ratio="1" retention_time="29.7860184" />
        <peptide_result replicate="1_50" peak_count_ratio="1" retention_time="29.9748173" />
        <peptide_result replicate="1_7D" peak_count_ratio="1" retention_time="29.7860241" />
        <peptide_result replicate="2_2D" peak_count_ratio="1" retention_time="29.9276218" />
        <peptide_result replicate="2_4D" peak_count_ratio="1" retention_time="29.9276161" />
        <peptide_result replicate="2_50" peak_count_ratio="1" retention_time="30.0220222" />
        <peptide_result replicate="2_7D" peak_count_ratio="1" retention_time="29.8804073" />
        <peptide_result replicate="Zyxin_spike" peak_count_ratio="1" retention_time="31.08426" />
      </peptide_results>
      <precursor charge="2" calc_neutral_mass="804.424236" precursor_mz="403.219394" auto_manage_children="false" collision_energy="0" modified_sequence="VGVNGFGR">
        <bibliospec_spectrum_info library_name="Zyxin_10plex_(GAPDH_norma_validations) (Fibroblasts_Trypsin_digestion_replicates_2_3)" count_measured="11" />
        <precursor_results>
          <precursor_peak replicate="1_2D" peak_count_ratio="1" retention_time="29.9276047" start_time="29.6916046" end_time="30.3996048" fwhm="0.159911782" area="1.06850662E+09" background="13119386" height="32507794" mass_error_ppm="0.9844662" truncated="0" identified="false" library_dotp="0.9815734" user_set="FALSE" />
          <precursor_peak replicate="1_4D" peak_count_ratio="1" retention_time="29.7860184" start_time="29.5500183" end_time="30.2108173" fwhm="0.153991014" area="1.65923853E+09" background="6170318" height="5.188717E+07" mass_error_ppm="0.8861679" truncated="0" identified="false" library_dotp="0.98180896" user_set="FALSE" />
          <precursor_peak replicate="1_50" peak_count_ratio="1" retention_time="29.9748173" start_time="29.7388172" end_time="30.4468174" fwhm="0.178778991" area="9.184036E+08" background="5321416" height="25978198" mass_error_ppm="1.533359" truncated="0" identified="false" library_dotp="0.981605351" user_set="FALSE" />
          <precursor_peak replicate="1_7D" peak_count_ratio="1" retention_time="29.7860241" start_time="29.550024" end_time="30.1164227" fwhm="0.152962551" area="1.71065958E+09" background="6045438" height="55739044" mass_error_ppm="0.624467552" truncated="0" identified="false" library_dotp="0.9822693" user_set="FALSE" />
          <precursor_peak replicate="2_2D" peak_count_ratio="1" retention_time="29.9276218" start_time="29.738821" end_time="30.3052216" fwhm="0.136904672" area="1.78807014E+09" background="27026032" height="65125636" mass_error_ppm="0.5065799" truncated="0" identified="false" library_dotp="0.9802725" user_set="FALSE" />
          <precursor_peak replicate="2_4D" peak_count_ratio="1" retention_time="29.9276161" start_time="29.6916161" end_time="30.352417" fwhm="0.163975909" area="1.13196019E+09" background="3634162" height="3.512887E+07" mass_error_ppm="0.190480813" truncated="0" identified="false" library_dotp="0.9879593" user_set="FALSE" />
          <precursor_peak replicate="2_50" peak_count_ratio="1" retention_time="30.0220222" start_time="29.7860222" end_time="30.5412216" fwhm="0.156909272" area="1.08575309E+09" background="1.493479E+07" height="3.450981E+07" mass_error_ppm="0.659010768" truncated="0" identified="false" library_dotp="0.9838195" user_set="FALSE" />
          <precursor_peak replicate="2_7D" peak_count_ratio="1" retention_time="29.8804073" start_time="29.6444073" end_time="30.258007" fwhm="0.147466168" area="9.873212E+08" background="4695033" height="3.375036E+07" mass_error_ppm="0.67316103" truncated="0" identified="false" library_dotp="0.980924547" user_set="FALSE" />
          <precursor_peak replicate="Zyxin_spike" peak_count_ratio="1" retention_time="31.08426" start_time="30.87566" end_time="31.38226" fwhm="0.141799331" area="3.090071E+08" background="1180371.75" height="11339802" mass_error_ppm="2.39191318" truncated="0" identified="false" library_dotp="0.9656069" user_set="FALSE" />
        </precursor_results>
        <transition fragment_type="y" fragment_ordinal="7" calc_neutral_mass="705.355822" product_charge="1" cleavage_aa="G" loss_neutral_mass="0">
          <precursor_mz>403.219394</precursor_mz>
          <product_mz>706.363098</product_mz>
          <collision_energy>0</collision_energy>
          <transition_lib_info rank="3" intensity="125246.6" />
          <transition_results>
            <transition_peak replicate="1_2D" mass_error_ppm="2.1" retention_time="29.9276047" start_time="29.6916046" end_time="30.3996048" area="239913024" background="2395821.75" height="23247808" fwhm="0.1554838" truncated="false" identified="false" rank="3" points_across="15" user_set="FALSE" />
            <transition_peak replicate="1_4D" mass_error_ppm="1.9" retention_time="29.7860184" start_time="29.5500183" end_time="30.2108173" area="367702432" background="1005148.5" height="3.635118E+07" fwhm="0.153458059" truncated="false" identified="false" rank="3" points_across="14" user_set="FALSE" />
            <transition_peak replicate="1_50" mass_error_ppm="2.3" retention_time="29.9748173" start_time="29.7388172" end_time="30.4468174" area="206782928" background="766355.438" height="18397876" fwhm="0.17544" truncated="false" identified="false" rank="3" points_across="15" user_set="FALSE" />
            <transition_peak replicate="1_7D" mass_error_ppm="1.7" retention_time="29.7860241" start_time="29.550024" end_time="30.1164227" area="373550080" background="846811.2" height="37509136" fwhm="0.1504476" truncated="false" identified="false" rank="3" points_across="12" user_set="FALSE" />
            <transition_peak replicate="2_2D" mass_error_ppm="1.5" retention_time="29.9276218" start_time="29.738821" end_time="30.3052216" area="400643744" background="4859777.5" height="4.54312E+07" fwhm="0.132116571" truncated="false" identified="false" rank="3" points_across="12" user_set="FALSE" />
            <transition_peak replicate="2_4D" mass_error_ppm="1.2" retention_time="29.9276161" start_time="29.6916161" end_time="30.352417" area="2.419622E+08" background="592903.5" height="23175302" fwhm="0.15724057" truncated="false" identified="false" rank="3" points_across="14" user_set="FALSE" />
            <transition_peak replicate="2_50" mass_error_ppm="1.6" retention_time="30.0220222" start_time="29.7860222" end_time="30.5412216" area="237679120" background="3208954.75" height="2.347978E+07" fwhm="0.14729023" truncated="false" identified="false" rank="3" points_across="16" user_set="FALSE" />
            <transition_peak replicate="2_7D" mass_error_ppm="1.7" retention_time="29.8804073" start_time="29.6444073" end_time="30.258007" area="225579792" background="698218.2" height="2.47597E+07" fwhm="0.138428688" truncated="false" identified="false" rank="2" points_across="13" user_set="FALSE" />
            <transition_peak replicate="Zyxin_spike" mass_error_ppm="3.4" retention_time="31.08426" start_time="30.87566" end_time="31.38226" area="71659784" background="103959.766" height="7840640" fwhm="0.139860421" truncated="false" identified="false" rank="2" points_across="17" user_set="FALSE" />
          </transition_results>
        </transition>
        <transition fragment_type="y" fragment_ordinal="6" calc_neutral_mass="648.334359" product_charge="1" cleavage_aa="V" loss_neutral_mass="0">
          <precursor_mz>403.219394</precursor_mz>
          <product_mz>649.341635</product_mz>
          <collision_energy>0</collision_energy>
          <transition_lib_info rank="8" intensity="32114.05" />
          <transition_results>
            <transition_peak replicate="1_2D" mass_error_ppm="1.7" retention_time="29.9276047" start_time="29.6916046" end_time="30.3996048" area="7.13385E+07" background="582889.7" height="6936938" fwhm="0.154777959" truncated="false" identified="false" rank="5" points_across="15" user_set="FALSE" />
            <transition_peak replicate="1_4D" mass_error_ppm="1.6" retention_time="29.7860184" start_time="29.5500183" end_time="30.2108173" area="1.105185E+08" background="189722.859" height="1.116102E+07" fwhm="0.149868563" truncated="false" identified="false" rank="5" points_across="14" user_set="FALSE" />
            <transition_peak replicate="1_50" mass_error_ppm="2" retention_time="29.9748173" start_time="29.7388172" end_time="30.4468174" area="60725148" background="402622.25" height="5358591.5" fwhm="0.178211451" truncated="false" identified="false" rank="5" points_across="15" user_set="FALSE" />
            <transition_peak replicate="1_7D" mass_error_ppm="1.4" retention_time="29.7860241" start_time="29.550024" end_time="30.1164227" area="115631280" background="154089.563" height="11520742" fwhm="0.152962551" truncated="false" identified="false" rank="5" points_across="12" user_set="FALSE" />
            <transition_peak replicate="2_2D" mass_error_ppm="1.1" retention_time="29.9276218" start_time="29.738821" end_time="30.3052216" area="1.218509E+08" background="1504598.88" height="13549267" fwhm="0.136904672" truncated="false" identified="false" rank="5" points_across="12" user_set="FALSE" />
            <transition_peak replicate="2_4D" mass_error_ppm="1" retention_time="29.9276161" start_time="29.6916161" end_time="30.352417" area="7.219146E+07" background="306894.5" height="7108737.5" fwhm="0.15260534" truncated="false" identified="false" rank="5" points_across="14" user_set="FALSE" />
            <transition_peak replicate="2_50" mass_error_ppm="1.3" retention_time="30.0220222" start_time="29.7860222" end_time="30.5412216" area="7.122376E+07" background="1142252.25" height="7294542.5" fwhm="0.142660767" truncated="false" identified="false" rank="5" points_across="16" user_set="FALSE" />
            <transition_peak replicate="2_7D" mass_error_ppm="1.4" retention_time="29.8804073" start_time="29.6444073" end_time="30.258007" area="6.514066E+07" background="254625.281" height="6999428" fwhm="0.141004235" truncated="false" identified="false" rank="5" points_across="13" user_set="FALSE" />
            <transition_peak replicate="Zyxin_spike" mass_error_ppm="3.2" retention_time="31.08426" start_time="30.87566" end_time="31.38226" area="21818618" background="0" height="2415638.75" fwhm="0.1388855" truncated="false" identified="false" rank="5" points_across="17" user_set="FALSE" />
          </transition_results>
        </transition>
        <transition fragment_type="y" fragment_ordinal="5" calc_neutral_mass="549.265945" product_charge="1" cleavage_aa="N" loss_neutral_mass="0">
          <precursor_mz>403.219394</precursor_mz>
          <product_mz>550.273221</product_mz>
          <collision_energy>0</collision_energy>
          <transition_lib_info rank="1" intensity="192399" />
          <transition_results>
            <transition_peak replicate="1_2D" mass_error_ppm="0.2" retention_time="29.9276047" start_time="29.6916046" end_time="30.3996048" area="338512672" background="3250020.25" height="32507794" fwhm="0.156682253" truncated="false" identified="false" rank="1" points_across="15" user_set="FALSE" />
            <transition_peak replicate="1_4D" mass_error_ppm="0.1" retention_time="29.7860184" start_time="29.5500183" end_time="30.2108173" area="521451232" background="1613005.25" height="5.188717E+07" fwhm="0.152323022" truncated="false" identified="false" rank="1" points_across="14" user_set="FALSE" />
            <transition_peak replicate="1_50" mass_error_ppm="1" retention_time="29.9748173" start_time="29.7388172" end_time="30.4468174" area="2.913195E+08" background="1570348" height="25978198" fwhm="0.175370857" truncated="false" identified="false" rank="1" points_across="15" user_set="FALSE" />
            <transition_peak replicate="1_7D" mass_error_ppm="-0.2" retention_time="29.7860241" start_time="29.550024" end_time="30.1164227" area="5.456536E+08" background="1264872" height="55739044" fwhm="0.148589477" truncated="false" identified="false" rank="1" points_across="12" user_set="FALSE" />
            <transition_peak replicate="2_2D" mass_error_ppm="-0.3" retention_time="29.9276218" start_time="29.738821" end_time="30.3052216" area="5.680718E+08" background="7123920" height="65125636" fwhm="0.132024378" truncated="false" identified="false" rank="1" points_across="12" user_set="FALSE" />
            <transition_peak replicate="2_4D" mass_error_ppm="-0.5" retention_time="29.9276161" start_time="29.6916161" end_time="30.352417" area="365617248" background="854481.7" height="3.512887E+07" fwhm="0.1582114" truncated="false" identified="false" rank="1" points_across="14" user_set="FALSE" />
            <transition_peak replicate="2_50" mass_error_ppm="-0.1" retention_time="30.0220222" start_time="29.7860222" end_time="30.5412216" area="343133024" background="5216265.5" height="3.450981E+07" fwhm="0.145023033" truncated="false" identified="false" rank="1" points_across="16" user_set="FALSE" />
            <transition_peak replicate="2_7D" mass_error_ppm="0" retention_time="29.8804073" start_time="29.6444073" end_time="30.258007" area="316339616" background="1015479.13" height="3.375036E+07" fwhm="0.1426118" truncated="false" identified="false" rank="1" points_across="13" user_set="FALSE" />
            <transition_peak replicate="Zyxin_spike" mass_error_ppm="1.8" retention_time="31.08426" start_time="30.87566" end_time="31.38226" area="103474104" background="232564.672" height="11339802" fwhm="0.1386927" truncated="false" identified="false" rank="1" points_across="17" user_set="FALSE" />
          </transition_results>
        </transition>
        <transition fragment_type="y" fragment_ordinal="4" calc_neutral_mass="435.223017" product_charge="1" cleavage_aa="G" loss_neutral_mass="0">
          <precursor_mz>403.219394</precursor_mz>
          <product_mz>436.230293</product_mz>
          <collision_energy>0</collision_energy>
          <transition_lib_info rank="5" intensity="97633.32" />
          <transition_results>
            <transition_peak replicate="1_2D" mass_error_ppm="0.1" retention_time="29.9276047" start_time="29.6916046" end_time="30.3996048" area="174712336" background="1457457.38" height="16570214" fwhm="0.1585203" truncated="false" identified="false" rank="4" points_across="15" user_set="FALSE" />
            <transition_peak replicate="1_4D" mass_error_ppm="0" retention_time="29.7860184" start_time="29.5500183" end_time="30.2108173" area="271884544" background="582352.7" height="26874912" fwhm="0.153991014" truncated="false" identified="false" rank="4" points_across="14" user_set="FALSE" />
            <transition_peak replicate="1_50" mass_error_ppm="0.5" retention_time="29.9748173" start_time="29.7388172" end_time="30.4468174" area="147023488" background="539954.4" height="12930411" fwhm="0.178778991" truncated="false" identified="false" rank="4" points_across="15" user_set="FALSE" />
            <transition_peak replicate="1_7D" mass_error_ppm="-0.2" retention_time="29.7860241" start_time="29.550024" end_time="30.1164227" area="2.791876E+08" background="450665.1" height="28376022" fwhm="0.149508461" truncated="false" identified="false" rank="4" points_across="12" user_set="FALSE" />
            <transition_peak replicate="2_2D" mass_error_ppm="-0.5" retention_time="29.9276218" start_time="29.738821" end_time="30.3052216" area="2.916378E+08" background="4316043.5" height="3.480347E+07" fwhm="0.12532334" truncated="false" identified="false" rank="4" points_across="12" user_set="FALSE" />
            <transition_peak replicate="2_4D" mass_error_ppm="-0.5" retention_time="29.9276161" start_time="29.6916161" end_time="30.352417" area="190215408" background="312091.844" height="18220028" fwhm="0.159058362" truncated="false" identified="false" rank="4" points_across="14" user_set="FALSE" />
            <transition_peak replicate="2_50" mass_error_ppm="-0.3" retention_time="30.0220222" start_time="29.7860222" end_time="30.5412216" area="179295920" background="2141575" height="1.738823E+07" fwhm="0.150220022" truncated="false" identified="false" rank="4" points_across="16" user_set="FALSE" />
            <transition_peak replicate="2_7D" mass_error_ppm="-0.2" retention_time="29.8804073" start_time="29.6444073" end_time="30.258007" area="158598032" background="467917.125" height="16632827" fwhm="0.145037532" truncated="false" identified="false" rank="4" points_across="13" user_set="FALSE" />
            <transition_peak replicate="Zyxin_spike" mass_error_ppm="1.6" retention_time="31.08426" start_time="30.87566" end_time="31.38226" area="5.19401E+07" background="0" height="5677886" fwhm="0.139718547" truncated="false" identified="false" rank="4" points_across="17" user_set="FALSE" />
          </transition_results>
        </transition>
        <transition fragment_type="b" fragment_ordinal="2" calc_neutral_mass="156.089878" product_charge="1" cleavage_aa="G" loss_neutral_mass="0">
          <precursor_mz>403.219394</precursor_mz>
          <product_mz>157.097154</product_mz>
          <collision_energy>0</collision_energy>
          <transition_lib_info rank="2" intensity="134989.4" />
          <transition_results>
            <transition_peak replicate="1_2D" mass_error_ppm="1.4" retention_time="29.9276047" start_time="29.6916046" end_time="30.3996048" area="244030064" background="5433196" height="23323672" fwhm="0.159911782" truncated="false" identified="false" rank="2" points_across="15" user_set="FALSE" />
            <transition_peak replicate="1_4D" mass_error_ppm="1.4" retention_time="29.7860184" start_time="29.5500183" end_time="30.2108173" area="387681824" background="2780088.75" height="3.953063E+07" fwhm="0.150266111" truncated="false" identified="false" rank="2" points_across="14" user_set="FALSE" />
            <transition_peak replicate="1_50" mass_error_ppm="2.1" retention_time="29.9748173" start_time="29.7388172" end_time="30.4468174" area="212552480" background="2042136" height="18608254" fwhm="0.1785658" truncated="false" identified="false" rank="2" points_across="15" user_set="FALSE" />
            <transition_peak replicate="1_7D" mass_error_ppm="1.1" retention_time="29.7860241" start_time="29.550024" end_time="30.1164227" area="3.96637E+08" background="3329000.5" height="40435292" fwhm="0.150430322" truncated="false" identified="false" rank="2" points_across="12" user_set="FALSE" />
            <transition_peak replicate="2_2D" mass_error_ppm="1.2" retention_time="29.9276218" start_time="29.738821" end_time="30.3052216" area="4.05866E+08" background="9221692" height="4.856932E+07" fwhm="0.124715455" truncated="false" identified="false" rank="2" points_across="12" user_set="FALSE" />
            <transition_peak replicate="2_4D" mass_error_ppm="0.5" retention_time="29.9276161" start_time="29.6916161" end_time="30.352417" area="261973872" background="1567790.25" height="2.46127E+07" fwhm="0.163975909" truncated="false" identified="false" rank="2" points_across="14" user_set="FALSE" />
            <transition_peak replicate="2_50" mass_error_ppm="1.3" retention_time="30.0220222" start_time="29.7860222" end_time="30.5412216" area="2.544212E+08" background="3225743.5" height="2.412569E+07" fwhm="0.156909272" truncated="false" identified="false" rank="2" points_across="16" user_set="FALSE" />
            <transition_peak replicate="2_7D" mass_error_ppm="1" retention_time="29.8804073" start_time="29.6444073" end_time="30.258007" area="2.216631E+08" background="2258793.5" height="23047656" fwhm="0.147466168" truncated="false" identified="false" rank="3" points_across="13" user_set="FALSE" />
            <transition_peak replicate="Zyxin_spike" mass_error_ppm="2.6" retention_time="31.08426" start_time="30.87566" end_time="31.38226" area="6.011451E+07" background="843847.4" height="6525405" fwhm="0.141799331" truncated="false" identified="false" rank="3" points_across="17" user_set="FALSE" />
          </transition_results>
        </transition>
      </precursor>
    </peptide>
  </peptide_list>
</srm_settings>
