# Supplementary material for: Cell density-dependent proteolysis by HtrA1 induces translocation of zyxin to the nucleus and increased cell survival
Source: Cell Death Dis. 2020 Aug 21;11(8):674. doi: 10.1038/s41419-020-02883-2 (PMC7442833; doi:10.1038/s41419-020-02883-2)
Supplement: Supplementary file 17 — Recombinant_zyxin_HtrA1.sky [file 41419_2020_2883_MOESM17_ESM.zip]

Archive with 4 entries (4 files):
- recZyxin__HtrA1.blib
- Zyx_+_htra1_v2.skyd
- Zyx_+_htra1_v2.sky.view
- Zyx_+_htra1_v2.sky
