# Supplementary material for: Cell density-dependent proteolysis by HtrA1 induces translocation of zyxin to the nucleus and increased cell survival
Source: Cell Death Dis. 2020 Aug 21;11(8):674. doi: 10.1038/s41419-020-02883-2 (PMC7442833; doi:10.1038/s41419-020-02883-2)
Supplement: Supplementary file 17 — Recombinant_zyxin_HtrA1.sky [file 41419_2020_2883_MOESM17_ESM.zip › Zyx_+_htra1_v2.sky]

<?xml version="1.0" encoding="utf-8"?>
<srm_settings format_version="20.1" software_version="Skyline 20.1">
  <settings_summary name="Default">
    <peptide_settings>
      <enzyme name="GluC" cut="DE" no_cut="P" sense="C" />
      <digest_settings max_missed_cleavages="0" />
      <peptide_prediction use_measured_rts="true" measured_rt_window="2" use_spectral_library_drift_times="false" spectral_library_drift_times_peak_width_calc_type="resolving_power" spectral_library_drift_times_resolving_power="0" spectral_library_drift_times_width_at_dt_zero="0" spectral_library_drift_times_width_at_dt_max="0" />
      <peptide_filter start="25" min_length="8" max_length="25" auto_select="true">
        <peptide_exclusions />
      </peptide_filter>
      <peptide_libraries pick="library">
        <bibliospec_lite_library name="zyx_htra1 (Zyx_+_htra1_v2)" file_name_hint="recZyxin__HtrA1.blib" lsid="urn:lsid:proteome.gs.washington.edu:spectral_libary:bibliospec:nr:minimal:recZyxin__HtrA1:c428d551-d849-432a-ad9f-76940c21c48e:1.7" revision="1" />
      </peptide_libraries>
      <peptide_modifications max_variable_mods="3" max_neutral_losses="1">
        <static_modifications>
          <static_modification name="Carbamidomethyl (C)" aminoacid="C" formula="H3C2NO" unimod_id="4" short_name="CAM" />
          <static_modification name="Oxidation (M)" aminoacid="M" variable="true" formula="O" unimod_id="35" short_name="Oxi">
            <potential_loss formula="H4COS" massdiff_monoisotopic="63.998285" massdiff_average="64.10701" />
          </static_modification>
          <static_modification name="Acetyl (N-term)" terminus="N" variable="true" formula="C2H2O" unimod_id="1" short_name="1Ac" />
          <static_modification name="Gln-&gt;pyro-Glu (N-term Q)" aminoacid="Q" terminus="N" variable="true" formula="-H3N" unimod_id="28" short_name="PGQ" />
        </static_modifications>
        <heavy_modifications />
      </peptide_modifications>
    </peptide_settings>
    <transition_settings>
      <transition_prediction precursor_mass_type="Monoisotopic" fragment_mass_type="Monoisotopic" optimize_by="None" />
      <transition_filter precursor_charges="2" product_charges="1" precursor_adducts="[M+H]" product_adducts="[M+]" fragment_types="y,b" small_molecule_fragment_types="f" fragment_range_first="m/z &gt; precursor" fragment_range_last="3 ions" precursor_mz_window="0" auto_select="true">
        <measured_ion name="N-terminal to Proline" cut="P" sense="N" min_length="3" />
      </transition_filter>
      <transition_libraries ion_match_tolerance="0.5" min_ion_count="0" ion_count="30" pick_from="all" />
      <transition_integration />
      <transition_instrument min_mz="50" max_mz="1500" mz_match_tolerance="0.055" />
      <transition_full_scan acquisition_method="Targeted" product_mass_analyzer="centroided" product_res="10" precursor_isotopes="Count" precursor_isotope_filter="3" precursor_mass_analyzer="centroided" precursor_res="10" retention_time_filter_type="ms2_ids" retention_time_filter_length="5">
        <isotope_enrichments name="Default">
          <atom_percent_enrichment symbol="H'">0.98</atom_percent_enrichment>
          <atom_percent_enrichment symbol="C'">0.995</atom_percent_enrichment>
          <atom_percent_enrichment symbol="N'">0.995</atom_percent_enrichment>
          <atom_percent_enrichment symbol="O&quot;">0.99</atom_percent_enrichment>
          <atom_percent_enrichment symbol="O'">0.99</atom_percent_enrichment>
          <atom_percent_enrichment symbol="Cl'">0.99</atom_percent_enrichment>
          <atom_percent_enrichment symbol="Br'">0.99</atom_percent_enrichment>
          <atom_percent_enrichment symbol="P'">0.99</atom_percent_enrichment>
          <atom_percent_enrichment symbol="S&quot;">0.99</atom_percent_enrichment>
          <atom_percent_enrichment symbol="S'">0.99</atom_percent_enrichment>
        </isotope_enrichments>
      </transition_full_scan>
    </transition_settings>
    <data_settings document_guid="39dba941-c864-4c50-960f-b0558c54438b" />
    <measured_results time_normal_area="true">
      <replicate name="3_PRM_(recZyxin_+_HtrA1_GluC)">
        <sample_file id="_3_PRM_:recZyxin_-_HtrA1_GluC:_f0" file_path="O:\Protease-Network-Degradomics\Fabio\MS_analysis\Zyxin_Paper\20180514_recZyxin_+_recHtrA1\Skyline\Skyline\20180511_FABIO_Nr_3_PRM_(recZyxin_+_HtrA1_GluC).raw" sample_name="20180511_FABIO_Nr_3_PRM_(recZyxin_+_HtrA1_GluC)" sample_id="A1" instrument_serial_number="SN01385L" acquired_time="2018-05-12T20:48:13" modified_time="2018-05-12T21:58:16" tic_area="15066369024" ion_mobility_type="compensation_V">
          <instrument_info_list>
            <instrument_info>
              <model>Q Exactive</model>
              <ionsource>nanoelectrospray</ionsource>
              <analyzer>quadrupole/orbitrap</analyzer>
              <detector>inductive detector</detector>
            </instrument_info>
          </instrument_info_list>
        </sample_file>
      </replicate>
      <replicate name="4_PRM_(recZyxin_Ctr_GluC)">
        <sample_file id="_4_PRM_:recZyxin_Ctr_GluC:_f0" file_path="O:\Protease-Network-Degradomics\Fabio\MS_analysis\Zyxin_Paper\20180514_recZyxin_+_recHtrA1\Skyline\Skyline\20180511_FABIO_Nr_4_PRM_(recZyxin_Ctr_GluC).raw" sample_name="20180511_FABIO_Nr_4_PRM_(recZyxin_Ctr_GluC)" sample_id="A1" instrument_serial_number="SN01385L" acquired_time="2018-05-12T22:20:36" modified_time="2018-05-12T23:30:36" tic_area="15987466240" ion_mobility_type="compensation_V">
          <instrument_info_list>
            <instrument_info>
              <model>Q Exactive</model>
              <ionsource>nanoelectrospray</ionsource>
              <analyzer>quadrupole/orbitrap</analyzer>
              <detector>inductive detector</detector>
            </instrument_info>
          </instrument_info_list>
        </sample_file>
      </replicate>
    </measured_results>
    <doc_rt_alignments>
      <rt_source name="20180511_FABIO_Nr_3_(recZyxin_+_HtrA1_GluC)" library="zyx_htra1" />
      <rt_source name="20180511_FABIO_Nr_3_PRM_(recZyxin_+_HtrA1_GluC)" library="zyx_htra1" />
      <file_rt_alignments name="20180511_FABIO_Nr_3_PRM_(recZyxin_+_HtrA1_GluC)" />
    </doc_rt_alignments>
  </settings_summary>
  <peptide_list label_name="Library Peptides" websearch_status="X" auto_manage_children="false">
    <peptide auto_manage_children="false" sequence="ASKFSPGAPGGSGSQPNQKLGHPE" modified_sequence="ASKFSPGAPGGSGSQPNQKLGHPE" calc_neutral_pep_mass="2334.135272" num_missed_cleavages="2" avg_measured_retention_time="24.6776123">
      <peptide_results>
        <peptide_result replicate="3_PRM_(recZyxin_+_HtrA1_GluC)" peak_count_ratio="1" retention_time="24.9728127" />
        <peptide_result replicate="4_PRM_(recZyxin_Ctr_GluC)" peak_count_ratio="1" retention_time="24.382412" />
      </peptide_results>
      <precursor charge="3" calc_neutral_mass="2334.135272" precursor_mz="779.052367" auto_manage_children="false" collision_energy="0" modified_sequence="ASKFSPGAPGGSGSQPNQKLGHPE">
        <bibliospec_spectrum_info library_name="zyx_htra1 (Zyx_+_htra1_v2)" count_measured="11" score="0" score_type="PERCOLATOR QVALUE" />
        <precursor_results>
          <precursor_peak replicate="3_PRM_(recZyxin_+_HtrA1_GluC)" peak_count_ratio="1" retention_time="24.9666634" start_time="24.8313637" end_time="25.3233643" fwhm="0.127655134" area="4166814.5" background="257472.1" height="153254.063" mass_error_ppm="-2.09547257" truncated="0" identified="false" library_dotp="0.439411819" user_set="FALSE" />
          <precursor_peak replicate="4_PRM_(recZyxin_Ctr_GluC)" peak_count_ratio="1" retention_time="24.37626" start_time="24.1671619" end_time="24.4992619" fwhm="0.137702212" area="417884.6" background="0" height="16732.65" mass_error_ppm="-2.39567232" truncated="0" identified="true" library_dotp="0.430544" user_set="FALSE" />
        </precursor_results>
        <transition fragment_type="y" fragment_ordinal="9" calc_neutral_mass="1018.519593" product_charge="1" cleavage_aa="P" loss_neutral_mass="0">
          <precursor_mz>779.052367</precursor_mz>
          <product_mz>1019.526869</product_mz>
          <collision_energy>0</collision_energy>
          <transition_lib_info rank="2" intensity="144858.2" />
          <transition_results>
            <transition_peak replicate="3_PRM_(recZyxin_+_HtrA1_GluC)" mass_error_ppm="-1.7" retention_time="24.9666634" start_time="24.8313637" end_time="25.3233643" area="1145682.13" background="66958.06" height="138136.688" fwhm="0.122766547" truncated="false" identified="false" rank="3" points_across="6" user_set="FALSE" />
            <transition_peak replicate="4_PRM_(recZyxin_Ctr_GluC)" mass_error_ppm="-2.2" retention_time="24.37626" start_time="24.1671619" end_time="24.4992619" area="108212.992" background="0" height="14259.1963" fwhm="0.122911818" truncated="false" identified="true" rank="3" points_across="4" user_set="FALSE" />
          </transition_results>
        </transition>
        <transition fragment_type="y" fragment_ordinal="19" calc_neutral_mass="1813.870724" product_charge="2" cleavage_aa="P" loss_neutral_mass="0">
          <precursor_mz>779.052367</precursor_mz>
          <product_mz>907.942638</product_mz>
          <collision_energy>0</collision_energy>
          <transition_results>
            <transition_peak replicate="3_PRM_(recZyxin_+_HtrA1_GluC)" mass_error_ppm="-2.4" retention_time="24.9666634" start_time="24.8313637" end_time="25.3233643" area="1166076.75" background="82611.85" height="142803.813" fwhm="0.120819822" truncated="false" identified="false" rank="2" points_across="6" user_set="FALSE" />
            <transition_peak replicate="4_PRM_(recZyxin_Ctr_GluC)" mass_error_ppm="-2.5" retention_time="24.37626" start_time="24.1671619" end_time="24.4992619" area="132094.688" background="0" height="16732.65" fwhm="0.127425775" truncated="false" identified="true" rank="1" points_across="4" user_set="FALSE" />
          </transition_results>
        </transition>
        <transition fragment_type="y" fragment_ordinal="16" calc_neutral_mass="1588.759383" product_charge="2" cleavage_aa="P" loss_neutral_mass="0">
          <precursor_mz>779.052367</precursor_mz>
          <product_mz>795.386967</product_mz>
          <collision_energy>0</collision_energy>
          <transition_results>
            <transition_peak replicate="3_PRM_(recZyxin_+_HtrA1_GluC)" mass_error_ppm="-2.5" retention_time="24.9666634" start_time="24.8313637" end_time="25.3233643" area="1311357.88" background="78395.94" height="153254.063" fwhm="0.127655134" truncated="false" identified="false" rank="1" points_across="6" user_set="FALSE" />
            <transition_peak replicate="4_PRM_(recZyxin_Ctr_GluC)" mass_error_ppm="-3" retention_time="24.37626" start_time="24.1671619" end_time="24.4992619" area="122065.016" background="0" height="14987.5693" fwhm="0.137702212" truncated="false" identified="true" rank="2" points_across="4" user_set="FALSE" />
          </transition_results>
        </transition>
        <transition fragment_type="b" fragment_ordinal="4" calc_neutral_mass="433.232519" product_charge="1" cleavage_aa="F" loss_neutral_mass="0">
          <precursor_mz>779.052367</precursor_mz>
          <product_mz>434.239795</product_mz>
          <collision_energy>0</collision_energy>
          <transition_lib_info rank="3" intensity="71514.38" />
          <transition_results>
            <transition_peak replicate="3_PRM_(recZyxin_+_HtrA1_GluC)" mass_error_ppm="-1.3" retention_time="24.9666634" start_time="24.8313637" end_time="25.3233643" area="543697.438" background="29506.248" height="68281.31" fwhm="0.113790058" truncated="false" identified="false" rank="4" points_across="6" user_set="FALSE" />
            <transition_peak replicate="4_PRM_(recZyxin_Ctr_GluC)" mass_error_ppm="-1.2" retention_time="24.37626" start_time="24.1671619" end_time="24.4992619" area="55511.9141" background="0" height="7289.438" fwhm="0.11751271" truncated="false" identified="true" rank="4" points_across="4" user_set="FALSE" />
          </transition_results>
        </transition>
      </precursor>
      <precursor charge="4" calc_neutral_mass="2334.135272" precursor_mz="584.541094" collision_energy="0" modified_sequence="ASKFSPGAPGGSGSQPNQKLGHPE">
        <bibliospec_spectrum_info library_name="zyx_htra1 (Zyx_+_htra1_v2)" count_measured="16" score="0" score_type="PERCOLATOR QVALUE" />
        <precursor_results>
          <precursor_peak replicate="3_PRM_(recZyxin_+_HtrA1_GluC)" peak_count_ratio="1" retention_time="24.9789639" start_time="24.8313637" end_time="25.3233643" fwhm="0.123396814" area="58175708" background="804805.438" height="2910994.75" mass_error_ppm="-1.74360955" truncated="0" identified="true" library_dotp="0.9941946" user_set="FALSE" />
          <precursor_peak replicate="4_PRM_(recZyxin_Ctr_GluC)" peak_count_ratio="1" retention_time="24.3885612" start_time="24.1671619" end_time="24.4992619" fwhm="0.129383773" area="4803472" background="10849.3887" height="262027.484" mass_error_ppm="-1.77869344" truncated="0" identified="true" library_dotp="0.9890892" user_set="FALSE" />
        </precursor_results>
        <transition fragment_type="y" fragment_ordinal="9" calc_neutral_mass="1018.519593" product_charge="1" cleavage_aa="P" loss_neutral_mass="0">
          <precursor_mz>584.541094</precursor_mz>
          <product_mz>1019.526869</product_mz>
          <collision_energy>0</collision_energy>
          <transition_lib_info rank="2" intensity="1102565" />
          <transition_results>
            <transition_peak replicate="3_PRM_(recZyxin_+_HtrA1_GluC)" mass_error_ppm="-1.3" retention_time="24.9789639" start_time="24.8313637" end_time="25.3233643" area="9227669" background="151574.516" height="1083183.5" fwhm="0.119799159" truncated="false" identified="true" rank="2" points_across="7" user_set="FALSE" />
            <transition_peak replicate="4_PRM_(recZyxin_Ctr_GluC)" mass_error_ppm="-1.9" retention_time="24.3885612" start_time="24.1671619" end_time="24.4992619" area="777892" background="1066.14661" height="100185.758" fwhm="0.120718844" truncated="false" identified="true" rank="2" points_across="4" user_set="FALSE" />
          </transition_results>
        </transition>
        <transition fragment_type="y" fragment_ordinal="8" calc_neutral_mass="921.466829" product_charge="1" cleavage_aa="N" loss_neutral_mass="0">
          <precursor_mz>584.541094</precursor_mz>
          <product_mz>922.474105</product_mz>
          <collision_energy>0</collision_energy>
          <transition_lib_info rank="11" intensity="117586" />
          <transition_results>
            <transition_peak replicate="3_PRM_(recZyxin_+_HtrA1_GluC)" mass_error_ppm="-2.1" retention_time="24.9789639" start_time="24.8313637" end_time="25.3233643" area="1004610.81" background="0" height="116093.086" fwhm="0.121510148" truncated="false" identified="true" rank="10" points_across="7" user_set="FALSE" />
            <transition_peak replicate="4_PRM_(recZyxin_Ctr_GluC)" mass_error_ppm="-0.8" retention_time="24.3885612" start_time="24.1671619" end_time="24.4992619" area="88235.8047" background="0" height="11999.4346" fwhm="0.112808809" truncated="false" identified="true" rank="9" points_across="4" user_set="FALSE" />
          </transition_results>
        </transition>
        <transition fragment_type="y" fragment_ordinal="7" calc_neutral_mass="807.423902" product_charge="1" cleavage_aa="Q" loss_neutral_mass="0">
          <precursor_mz>584.541094</precursor_mz>
          <product_mz>808.431178</product_mz>
          <collision_energy>0</collision_energy>
          <transition_lib_info rank="12" intensity="83499.28" />
          <transition_results>
            <transition_peak replicate="3_PRM_(recZyxin_+_HtrA1_GluC)" mass_error_ppm="-1.6" retention_time="24.9789639" start_time="24.8313637" end_time="25.3233643" area="718096.938" background="0" height="82454.39" fwhm="0.123320609" truncated="false" identified="true" rank="12" points_across="7" user_set="FALSE" />
            <transition_peak replicate="4_PRM_(recZyxin_Ctr_GluC)" mass_error_ppm="-1.2" retention_time="24.3885612" start_time="24.1671619" end_time="24.4992619" area="60941.28" background="0" height="7976.177" fwhm="0.118106186" truncated="false" identified="true" rank="12" points_across="4" user_set="FALSE" />
          </transition_results>
        </transition>
        <transition fragment_type="y" fragment_ordinal="6" calc_neutral_mass="679.365324" product_charge="1" cleavage_aa="K" loss_neutral_mass="0">
          <precursor_mz>584.541094</precursor_mz>
          <product_mz>680.3726</product_mz>
          <collision_energy>0</collision_energy>
          <transition_lib_info rank="6" intensity="272827.7" />
          <transition_results>
            <transition_peak replicate="3_PRM_(recZyxin_+_HtrA1_GluC)" mass_error_ppm="-1.5" retention_time="24.9789639" start_time="24.8313637" end_time="25.3233643" area="2238193.75" background="29728.084" height="268106.719" fwhm="0.115435354" truncated="false" identified="true" rank="6" points_across="7" user_set="FALSE" />
            <transition_peak replicate="4_PRM_(recZyxin_Ctr_GluC)" mass_error_ppm="-1.8" retention_time="24.3885612" start_time="24.1671619" end_time="24.4992619" area="182580.156" background="0" height="22554.6348" fwhm="0.129383773" truncated="false" identified="true" rank="7" points_across="4" user_set="FALSE" />
          </transition_results>
        </transition>
        <transition fragment_type="y" fragment_ordinal="5" calc_neutral_mass="551.270361" product_charge="1" cleavage_aa="L" loss_neutral_mass="0">
          <precursor_mz>584.541094</precursor_mz>
          <product_mz>552.277637</product_mz>
          <collision_energy>0</collision_energy>
          <transition_lib_info rank="5" intensity="366739.5" />
          <transition_results>
            <transition_peak replicate="3_PRM_(recZyxin_+_HtrA1_GluC)" mass_error_ppm="-1.6" retention_time="24.9789639" start_time="24.8313637" end_time="25.3233643" area="2955173.75" background="26491.0586" height="360755.344" fwhm="0.113527663" truncated="false" identified="true" rank="5" points_across="7" user_set="FALSE" />
            <transition_peak replicate="4_PRM_(recZyxin_Ctr_GluC)" mass_error_ppm="-2" retention_time="24.3885612" start_time="24.1671619" end_time="24.4992619" area="246007.453" background="681.28" height="31506.1973" fwhm="0.121969238" truncated="false" identified="true" rank="5" points_across="4" user_set="FALSE" />
          </transition_results>
        </transition>
        <transition fragment_type="y" fragment_ordinal="4" calc_neutral_mass="438.186297" product_charge="1" cleavage_aa="G" loss_neutral_mass="0">
          <precursor_mz>584.541094</precursor_mz>
          <product_mz>439.193573</product_mz>
          <collision_energy>0</collision_energy>
          <transition_lib_info rank="7" intensity="245105.2" />
          <transition_results>
            <transition_peak replicate="3_PRM_(recZyxin_+_HtrA1_GluC)" mass_error_ppm="-1" retention_time="24.9789639" start_time="24.8313637" end_time="25.3233643" area="2098879.5" background="21690.06" height="241352.75" fwhm="0.123396814" truncated="false" identified="true" rank="7" points_across="7" user_set="FALSE" />
            <transition_peak replicate="4_PRM_(recZyxin_Ctr_GluC)" mass_error_ppm="-0.5" retention_time="24.3885612" start_time="24.1671619" end_time="24.4992619" area="183874.7" background="0" height="24923.4668" fwhm="0.112588085" truncated="false" identified="true" rank="6" points_across="4" user_set="FALSE" />
          </transition_results>
        </transition>
        <transition fragment_type="y" fragment_ordinal="3" calc_neutral_mass="381.164834" product_charge="1" cleavage_aa="H" loss_neutral_mass="0">
          <precursor_mz>584.541094</precursor_mz>
          <product_mz>382.17211</product_mz>
          <collision_energy>0</collision_energy>
          <transition_lib_info rank="9" intensity="133578" />
          <transition_results>
            <transition_peak replicate="3_PRM_(recZyxin_+_HtrA1_GluC)" mass_error_ppm="-1.3" retention_time="24.9789639" start_time="24.8313637" end_time="25.3233643" area="1115981.38" background="0" height="131812.609" fwhm="0.118031859" truncated="false" identified="true" rank="9" points_across="7" user_set="FALSE" />
            <transition_peak replicate="4_PRM_(recZyxin_Ctr_GluC)" mass_error_ppm="-0.9" retention_time="24.3885612" start_time="24.1671619" end_time="24.4992619" area="83501.0859" background="0" height="11355.291" fwhm="0.112168781" truncated="false" identified="true" rank="10" points_across="4" user_set="FALSE" />
          </transition_results>
        </transition>
        <transition fragment_type="y" fragment_ordinal="2" calc_neutral_mass="244.105922" product_charge="1" cleavage_aa="P" loss_neutral_mass="0">
          <precursor_mz>584.541094</precursor_mz>
          <product_mz>245.113198</product_mz>
          <collision_energy>0</collision_energy>
          <transition_lib_info rank="1" intensity="2961071" />
          <transition_results>
            <transition_peak replicate="3_PRM_(recZyxin_+_HtrA1_GluC)" mass_error_ppm="-2.1" retention_time="24.9789639" start_time="24.8313637" end_time="25.3233643" area="24614526" background="343389.844" height="2910994.75" fwhm="0.118677519" truncated="false" identified="true" rank="1" points_across="7" user_set="FALSE" />
            <transition_peak replicate="4_PRM_(recZyxin_Ctr_GluC)" mass_error_ppm="-2" retention_time="24.3885612" start_time="24.1671619" end_time="24.4992619" area="2024691.13" background="8348.419" height="262027.484" fwhm="0.119836695" truncated="false" identified="true" rank="1" points_across="4" user_set="FALSE" />
          </transition_results>
        </transition>
        <transition fragment_type="b" fragment_ordinal="4" calc_neutral_mass="433.232519" product_charge="1" cleavage_aa="F" loss_neutral_mass="0">
          <precursor_mz>584.541094</precursor_mz>
          <product_mz>434.239795</product_mz>
          <collision_energy>0</collision_energy>
          <transition_lib_info rank="10" intensity="118453.4" />
          <transition_results>
            <transition_peak replicate="3_PRM_(recZyxin_+_HtrA1_GluC)" mass_error_ppm="-1.1" retention_time="24.9789639" start_time="24.8313637" end_time="25.3233643" area="931204.2" background="12707.2969" height="116303.508" fwhm="0.110011093" truncated="false" identified="true" rank="11" points_across="7" user_set="FALSE" />
            <transition_peak replicate="4_PRM_(recZyxin_Ctr_GluC)" mass_error_ppm="-0.1" retention_time="24.3885612" start_time="24.1671619" end_time="24.4992619" area="74515.22" background="0" height="10431.9082" fwhm="0.107820742" truncated="false" identified="true" rank="11" points_across="4" user_set="FALSE" />
          </transition_results>
        </transition>
        <transition fragment_type="b" fragment_ordinal="5" calc_neutral_mass="520.264548" product_charge="1" cleavage_aa="S" loss_neutral_mass="0">
          <precursor_mz>584.541094</precursor_mz>
          <product_mz>521.271824</product_mz>
          <collision_energy>0</collision_energy>
          <transition_lib_info rank="8" intensity="178247.5" />
          <transition_results>
            <transition_peak replicate="3_PRM_(recZyxin_+_HtrA1_GluC)" mass_error_ppm="-0.9" retention_time="24.9789639" start_time="24.8313637" end_time="25.3233643" area="1416258" background="21371.5156" height="175102.766" fwhm="0.11230655" truncated="false" identified="true" rank="8" points_across="7" user_set="FALSE" />
            <transition_peak replicate="4_PRM_(recZyxin_Ctr_GluC)" mass_error_ppm="-0.7" retention_time="24.3885612" start_time="24.1671619" end_time="24.4992619" area="119953.938" background="0" height="14998.9746" fwhm="0.127272248" truncated="false" identified="true" rank="8" points_across="4" user_set="FALSE" />
          </transition_results>
        </transition>
        <transition fragment_type="b" fragment_ordinal="7" calc_neutral_mass="674.338775" product_charge="1" cleavage_aa="G" loss_neutral_mass="0">
          <precursor_mz>584.541094</precursor_mz>
          <product_mz>675.346051</product_mz>
          <collision_energy>0</collision_energy>
          <transition_lib_info rank="4" intensity="504510.9" />
          <transition_results>
            <transition_peak replicate="3_PRM_(recZyxin_+_HtrA1_GluC)" mass_error_ppm="-1.8" retention_time="24.9789639" start_time="24.8313637" end_time="25.3233643" area="4027298.75" background="80346.11" height="494740.875" fwhm="0.112442061" truncated="false" identified="true" rank="4" points_across="7" user_set="FALSE" />
            <transition_peak replicate="4_PRM_(recZyxin_Ctr_GluC)" mass_error_ppm="-1.8" retention_time="24.3885612" start_time="24.1671619" end_time="24.4992619" area="327881.438" background="0" height="42462.2578" fwhm="0.120496988" truncated="false" identified="true" rank="4" points_across="4" user_set="FALSE" />
          </transition_results>
        </transition>
        <transition fragment_type="b" fragment_ordinal="8" calc_neutral_mass="745.375889" product_charge="1" cleavage_aa="A" loss_neutral_mass="0">
          <precursor_mz>584.541094</precursor_mz>
          <product_mz>746.383165</product_mz>
          <collision_energy>0</collision_energy>
          <transition_lib_info rank="3" intensity="937143.4" />
          <transition_results>
            <transition_peak replicate="3_PRM_(recZyxin_+_HtrA1_GluC)" mass_error_ppm="-1.7" retention_time="24.9789639" start_time="24.8313637" end_time="25.3233643" area="7827814.5" background="117506.922" height="920973.6" fwhm="0.11907655" truncated="false" identified="true" rank="3" points_across="7" user_set="FALSE" />
            <transition_peak replicate="4_PRM_(recZyxin_Ctr_GluC)" mass_error_ppm="-1.9" retention_time="24.3885612" start_time="24.1671619" end_time="24.4992619" area="633397.7" background="753.543335" height="83260.76" fwhm="0.117089659" truncated="false" identified="true" rank="3" points_across="4" user_set="FALSE" />
          </transition_results>
        </transition>
      </precursor>
    </peptide>
  </peptide_list>
</srm_settings>
